# Supplementary material for: Crystal structure of the 1:1 cocrystal 5,5′-(triaz-1-ene-1,3-di­yl)bis­(3-nitro-1H-1,2,4-triazole)–tri­ethylammonium nitrate
Source: Acta Crystallogr E Crystallogr Commun. 2024 Nov 22;80(Pt 12):1302–7. doi: 10.1107/S205698902401096X (PMC11789187; doi:10.1107/S205698902401096X)
Supplement: Supplementary file 1 [file e-80-01302-sup1.cif]

##############################################################################
#                                                                            #
# This CIF contains the data in a paper accepted for publication in          #
# Acta Crystallographica Section E. It conforms to the requirements of       #
# Notes for Authors for Acta Crystallographica Section E, and has been       #
# peer reviewed under the auspices of the IUCr Commission on Journals.       #
#                                                                            #
# Full details of the Crystallographic Information File format               #
# are given in the paper "The Crystallographic Information File (CIF):       #
# a New Standard Archive File for Crystallography" by S. R. Hall, F. H.      #
# Allen and I. D. Brown [Acta Cryst. (1991), A47, 655-685].                  #
#                                                                            #
# The current version of the core CIF dictionary is obtainable from          #
# ftp://ftp.iucr.org/pub/cif_core.dic.                                       #
#                                                                            #
# Software is freely available for graphical display of the structure(s)     #
# in this CIF. For information consult the CIF software page                 #
# http://www.iucr.org/resources/cif/software.                                #
#                                                                            #
# This file may be used for bona fide research purposes within the           #
# scientific community so long as proper attribution is given to the journal # 
# article from which it was obtained.                                        #
#                                                                            #
##############################################################################
data_I
_audit_creation_method     'SHELXL-2019/3'
_journal_date_recd_electronic     2024-08-17
_journal_date_accepted     2024-11-12
_journal_name_full     'Acta Crystallographica, Section E'
_journal_year     2024
_journal_volume     80
_journal_issue      1
_journal_page_first     0
_journal_page_last     0
_journal_paper_category     GO
_journal_paper_doi     10.1107/S205698902401096X
_journal_coeditor_code     EJ2009
_publ_contact_author_name     'Matthias Zeller'
_publ_contact_author_address
;
Department of Chemistry
Purdue University
560 Oval Dr.
West Lafayette
IN 47907
USA
;
_publ_contact_author_email     'zeller4@purdue.edu'
_publ_contact_author_fax     '1(765)4940239'
_publ_contact_author_phone     '1(765)4944572'
_publ_section_title
;\
Crystal structure of the 1:1 cocrystal
5,5'-(triaz-1-ene-1,3-diyl)bis(3-nitro-1<i>H</i>-1,2,4-triazole)--\
triethylammonium nitrate
;
loop_
    _publ_author_name
    _publ_author_footnote
    _publ_author_address
    'Gettings, Matthew' .
;
Department of Chemistry & Life Science
United States Military Academy
Bartlett Hall
West Point
NY 10996
USA
;
    'Zeller, Matthias' .
;
Department of Chemistry
Purdue University
560 Oval Dr.
West Lafayette
IN 47907
USA
;
    'Piercey, Davin' .
;
School of Materials Engineering
School of Mechanical Engineering
Purdue Energetics Research Center
Purdue University
205 Gates Road
West Lafayette
IN 47907
USA
;
_publ_section_synopsis
;
The triethylammonium nitrate cocrystal of
5,5'-(triaz-1-ene-1,3-diyl)bis(3-nitro-1<i>H</i>-1,2,4-triazole), obtained
unintentionally from 3-amino-5-nitro-1,2,4-triazole (ANTA), exhibits extensive
hydrogen bonding and modulation by pseudo-translation with <i>Z</i>* = 4.
;
_chemical_name_systematic
;\
5,5'-(Triaz-1-ene-1,3-diyl)bis(3-nitro-1<i>H</i>-1,2,4-triazole)--\
triethylammonium nitrate (1/1)
;
_chemical_name_common     ?
_chemical_formula_moiety     'C6 H16 N +, N O3 -, C4 H3 N11 O4'
_chemical_formula_sum     'C10 H19 N13 O7'
_chemical_formula_iupac     'C6 H16 N +, N O3 -, C4 H3 N11 O4'
_chemical_formula_weight     433.38
_chemical_melting_point     ?
_space_group_crystal_system     triclinic
_space_group_name_H-M_alt     'P -1'
_space_group_name_Hall     '-P 1'
loop_
    _space_group_symop_operation_xyz
    'x, y, z'
    '-x, -y, -z'
_cell_length_a     13.2412(6)
_cell_length_b     14.3856(6)
_cell_length_c     21.3601(11)
_cell_angle_alpha     108.186(3)
_cell_angle_beta     99.785(3)
_cell_angle_gamma     91.272(3)
_cell_volume     3796.9(3)
_cell_formula_units_Z     8
_cell_measurement_reflns_used     9990
_cell_measurement_theta_min     2.4699
_cell_measurement_theta_max     28.0909
_cell_measurement_temperature     150(2)
_exptl_crystal_description     rod
_exptl_crystal_colour     colourless
_exptl_crystal_size_max     0.230
_exptl_crystal_size_mid     0.220
_exptl_crystal_size_min     0.200
_exptl_crystal_density_diffrn     1.516
_exptl_crystal_density_meas     ?
_exptl_crystal_density_method     ?
_exptl_crystal_F_000     1808
_exptl_absorpt_coefficient_mu     0.128
_exptl_absorpt_correction_type     multi-scan
_exptl_absorpt_process_details
;
(SADABS; Krause <i>et al.</i>,  2015)
;
_exptl_absorpt_correction_T_min     0.6597
_exptl_absorpt_correction_T_max     0.7457
_diffrn_ambient_temperature     150(2)
_diffrn_source     'fine focus sealed tube X-ray source'
_diffrn_source_voltage     '50 kV'
_diffrn_source_current     '30 mA'
_diffrn_radiation_type     MoK\a
_diffrn_radiation_wavelength     0.71073
_diffrn_radiation_monochromator     'Triumph curved graphite crystal'
_diffrn_measurement_device_type
;
Bruker AXS D8 Quest diffractometer with PhotonII charge-integrating pixel
array detector (CPAD)
;
_diffrn_measurement_method     'omega and phi scans'
_diffrn_detector_area_resol_mean     7.4074
_diffrn_reflns_number     58894
_diffrn_reflns_av_R_equivalents     0.0776
_diffrn_reflns_av_unetI/netI     0.0862
_diffrn_reflns_theta_min     2.063
_diffrn_reflns_theta_max     28.281
_diffrn_reflns_theta_full     25.242
_diffrn_measured_fraction_theta_max     0.982
_diffrn_measured_fraction_theta_full     0.994
_diffrn_reflns_limit_h_min     -17
_diffrn_reflns_limit_h_max     17
_diffrn_reflns_limit_k_min     -18
_diffrn_reflns_limit_k_max     19
_diffrn_reflns_limit_l_min     -28
_diffrn_reflns_limit_l_max     28
_refine_special_details     ?
_reflns_number_total     18504
_reflns_number_gt     10729
_reflns_threshold_expression     'I > 2\s(I)'
_refine_ls_structure_factor_coef     Fsqd
_refine_ls_matrix_type     full
_refine_ls_R_factor_all     0.1228
_refine_ls_R_factor_gt     0.0698
_refine_ls_wR_factor_gt     0.1879
_refine_ls_wR_factor_ref     0.2224
_refine_ls_goodness_of_fit_ref     1.060
_refine_ls_restrained_S_all     1.064
_refine_ls_number_reflns     18504
_refine_ls_number_parameters     1363
_refine_ls_number_restraints     1250
_refine_ls_hydrogen_treatment     constr
_refine_ls_weighting_scheme     calc
_refine_ls_weighting_details
              'w=1/[\s^2^(Fo^2^)+(0.1054P)^2^+0.9597P] where P=(Fo^2^+2Fc^2^)/3'
_atom_sites_solution_hydrogens     geom
_atom_sites_solution_primary     dual
_atom_sites_solution_secondary     difmap
_refine_ls_shift/su_max     0.000
_refine_ls_shift/su_mean     0.000
_refine_diff_density_max     0.535
_refine_diff_density_min     -0.313
_refine_ls_extinction_method     none
_refine_ls_extinction_coef     .
loop_
    _atom_type_symbol
    _atom_type_description
    _atom_type_scat_dispersion_real
    _atom_type_scat_dispersion_imag
    _atom_type_scat_source
    'C' 'C' 0.0033 0.0016
                         'International Tables Vol C Tables 4.2.6.8 and 6.1.1.4'
    'H' 'H' 0.0000 0.0000
                         'International Tables Vol C Tables 4.2.6.8 and 6.1.1.4'
    'N' 'N' 0.0061 0.0033
                         'International Tables Vol C Tables 4.2.6.8 and 6.1.1.4'
    'O' 'O' 0.0106 0.0060
                         'International Tables Vol C Tables 4.2.6.8 and 6.1.1.4'
_computing_data_collection
;
APEX3 v2019.11-0 (Bruker, 2020)
;
_computing_cell_refinement
;
SAINT V8.40B (Bruker, 2020)
;
_computing_data_reduction
;
SAINT V8.40B (Bruker, 2020)
;
_computing_structure_solution
;
<i>SHELXT</i> (Sheldrick, 2015a)
;
_computing_structure_refinement
;
<i>SHELXL2019/2</i> (Sheldrick, 2015b),
<i>ShelXle</i> Rev1613 (H\"ubschle <i>et al.</i>,  2011)
;
_computing_molecular_graphics     ?
_computing_publication_material     ?
loop_
    _atom_site_type_symbol
    _atom_site_label
    _atom_site_fract_x
    _atom_site_fract_y
    _atom_site_fract_z
    _atom_site_U_iso_or_equiv
    _atom_site_adp_type
    _atom_site_calc_flag
    _atom_site_occupancy
    _atom_site_disorder_assembly
    _atom_site_disorder_group
    N N1_1 0.06591(15) 0.63088(15) 0.53859(10) 0.0359(5) Uani d 1 . .
    H H1_1 0.020391 0.667591 0.557855 0.043 Uiso calc 1 . .
    N N2_1 0.10535(14) 0.55936(15) 0.56000(10) 0.0339(4) Uani d 1 . .
    N N3_1 0.07098(15) 0.54858(15) 0.60962(11) 0.0364(5) Uani d 1 . .
    N N4_1 0.06680(14) 0.70492(16) 0.45249(11) 0.0374(5) Uani d 1 . .
    N N5_1 0.17397(15) 0.59196(16) 0.45651(11) 0.0389(5) Uani d 1 . .
    H H5_1 0.206643 0.547480 0.470543 0.047 Uiso calc 1 . .
    N N6_1 0.18970(16) 0.61876(18) 0.40342(11) 0.0435(5) Uani d 1 . .
    N N7_1 0.10983(17) 0.7324(2) 0.35323(13) 0.0514(6) Uani d 1 . .
    N N8_1 0.09671(15) 0.44356(16) 0.67780(10) 0.0367(5) Uani d 1 . .
    N N9_1 0.18260(15) 0.41189(15) 0.59504(11) 0.0368(5) Uani d 1 . .
    H H9_1 0.205819 0.417354 0.560007 0.044 Uiso calc 1 . .
    N N10_1 0.20728(16) 0.34321(16) 0.62469(11) 0.0411(5) Uani d 1 . .
    N N11_1 0.16077(17) 0.31206(17) 0.72019(12) 0.0427(5) Uani d 1 . .
    C C1_1 0.10078(16) 0.64374(18) 0.48451(12) 0.0340(5) Uani d 1 . .
    C C2_1 0.12441(17) 0.6852(2) 0.40431(13) 0.0394(6) Uani d 1 . .
    C C3_1 0.11689(17) 0.47100(18) 0.62719(12) 0.0339(5) Uani d 1 . .
    C C4_1 0.15424(18) 0.36733(18) 0.67334(13) 0.0366(5) Uani d 1 . .
    O O1_1 0.04217(16) 0.78886(18) 0.35517(11) 0.0605(6) Uani d 1 . .
    O O2_1 0.1643(2) 0.7132(2) 0.31131(14) 0.0821(9) Uani d 1 . .
    O O3_1 0.1253(2) 0.34661(17) 0.77089(11) 0.0636(6) Uani d 1 . .
    O O4_1 0.20139(15) 0.23458(15) 0.70595(11) 0.0514(5) Uani d 1 . .
    N N12_1 0.29305(18) 0.37193(18) 0.44777(12) 0.0479(6) Uani d 1 . .
    O O5_1 0.26425(16) 0.44069(16) 0.49126(11) 0.0549(5) Uani d 1 . .
    O O6_1 0.3096(2) 0.29387(17) 0.45813(14) 0.0731(7) Uani d 1 . .
    O O7_1 0.3044(3) 0.3842(2) 0.39531(15) 0.1171(13) Uani d 1 . .
    N N13_1 0.4386(3) 0.1963(4) 0.3506(3) 0.0369(10) Uani d 0.499(3) A 1
    H H13_1 0.393260 0.249286 0.368090 0.044 Uiso calc 0.499(3) A 1
    C C5_1 0.3794(5) 0.1295(5) 0.2836(3) 0.0544(15) Uani d 0.499(3) A 1
    H H5A_1 0.424068 0.079078 0.262905 0.065 Uiso calc 0.499(3) A 1
    H H5B_1 0.319174 0.095418 0.291238 0.065 Uiso calc 0.499(3) A 1
    C C6_1 0.3440(6) 0.1841(8) 0.2372(4) 0.071(2) Uani d 0.499(3) A 1
    H H6A_1 0.403001 0.205446 0.221425 0.107 Uiso calc 0.499(3) A 1
    H H6B_1 0.310716 0.241667 0.260400 0.107 Uiso calc 0.499(3) A 1
    H H6C_1 0.294760 0.141562 0.198741 0.107 Uiso calc 0.499(3) A 1
    C C7_1 0.5369(5) 0.2465(5) 0.3447(3) 0.0436(12) Uani d 0.499(3) A 1
    H H7A_1 0.583921 0.196147 0.327355 0.052 Uiso calc 0.499(3) A 1
    H H7B_1 0.520465 0.282528 0.312067 0.052 Uiso calc 0.499(3) A 1
    C C8_1 0.5899(9) 0.3167(9) 0.4107(6) 0.054(2) Uani d 0.499(3) A 1
    H H8A_1 0.645142 0.356538 0.403560 0.080 Uiso calc 0.499(3) A 1
    H H8B_1 0.619098 0.279823 0.440156 0.080 Uiso calc 0.499(3) A 1
    H H8C_1 0.540245 0.359664 0.431669 0.080 Uiso calc 0.499(3) A 1
    C C9_1 0.4560(4) 0.1406(4) 0.4000(3) 0.0368(11) Uani d 0.499(3) A 1
    H H9A_1 0.388894 0.113430 0.403946 0.044 Uiso calc 0.499(3) A 1
    H H9B_1 0.487935 0.186471 0.444661 0.044 Uiso calc 0.499(3) A 1
    C C10_1 0.5241(5) 0.0581(4) 0.3799(4) 0.0534(15) Uani d 0.499(3) A 1
    H H10A_1 0.493201 0.012706 0.335564 0.080 Uiso calc 0.499(3) A 1
    H H10B_1 0.531576 0.022870 0.412778 0.080 Uiso calc 0.499(3) A 1
    H H10C_1 0.591915 0.084902 0.378189 0.080 Uiso calc 0.499(3) A 1
    N N13B_1 0.4824(4) 0.2113(4) 0.3040(3) 0.0353(11) Uani d 0.377(2) B 2
    H H13B_1 0.519120 0.222193 0.269315 0.042 Uiso calc 0.377(2) B 2
    C C5B_1 0.5202(5) 0.1203(5) 0.3186(4) 0.0432(14) Uani d 0.377(2) B 2
    H H5C_1 0.509761 0.065045 0.276010 0.052 Uiso calc 0.377(2) B 2
    H H5D_1 0.595000 0.131844 0.336706 0.052 Uiso calc 0.377(2) B 2
    C C6B_1 0.4677(8) 0.0915(8) 0.3673(5) 0.057(2) Uani d 0.377(2) B 2
    H H6D_1 0.396195 0.067584 0.346324 0.085 Uiso calc 0.377(2) B 2
    H H6E_1 0.469064 0.148640 0.407274 0.085 Uiso calc 0.377(2) B 2
    H H6F_1 0.503378 0.039473 0.380224 0.085 Uiso calc 0.377(2) B 2
    C C7B_1 0.5047(5) 0.3014(5) 0.3643(3) 0.0367(14) Uani d 0.377(2) B 2
    H H7C_1 0.477667 0.357806 0.351538 0.044 Uiso calc 0.377(2) B 2
    H H7D_1 0.467486 0.292369 0.398731 0.044 Uiso calc 0.377(2) B 2
    C C8B_1 0.6158(8) 0.3255(12) 0.3945(5) 0.040(2) Uani d 0.377(2) B 2
    H H8D_1 0.655807 0.318029 0.358844 0.060 Uiso calc 0.377(2) B 2
    H H8E_1 0.638379 0.280922 0.419755 0.060 Uiso calc 0.377(2) B 2
    H H8F_1 0.626480 0.393358 0.424790 0.060 Uiso calc 0.377(2) B 2
    C C9B_1 0.3699(5) 0.1979(7) 0.2758(5) 0.0440(16) Uani d 0.377(2) B 2
    H H9C_1 0.349652 0.255826 0.262418 0.053 Uiso calc 0.377(2) B 2
    H H9D_1 0.331869 0.195207 0.311410 0.053 Uiso calc 0.377(2) B 2
    C C10B_1 0.3382(5) 0.1064(6) 0.2160(3) 0.0418(16) Uani d 0.377(2) B 2
    H H10D_1 0.347229 0.048309 0.230404 0.063 Uiso calc 0.377(2) B 2
    H H10E_1 0.380975 0.104693 0.182515 0.063 Uiso calc 0.377(2) B 2
    H H10F_1 0.265832 0.106953 0.196301 0.063 Uiso calc 0.377(2) B 2
    N N13C_1 0.4649(15) 0.2126(14) 0.3527(12) 0.040(2) Uani d 0.124(3) C 6
    H H13C_1 0.425246 0.246662 0.387991 0.048 Uiso calc 0.124(3) C 6
    C C5C_1 0.389(2) 0.1675(18) 0.2881(14) 0.044(3) Uani d 0.124(3) C 6
    H H5E_1 0.419836 0.112899 0.258522 0.053 Uiso calc 0.124(3) C 6
    H H5F_1 0.327228 0.139225 0.298501 0.053 Uiso calc 0.124(3) C 6
    C C6C_1 0.355(2) 0.237(2) 0.2504(13) 0.049(4) Uani d 0.124(3) C 6
    H H6G_1 0.286854 0.213545 0.222380 0.074 Uiso calc 0.124(3) C 6
    H H6H_1 0.404313 0.241646 0.221989 0.074 Uiso calc 0.124(3) C 6
    H H6I_1 0.351035 0.302513 0.282401 0.074 Uiso calc 0.124(3) C 6
    C C7C_1 0.5413(19) 0.2879(17) 0.3480(12) 0.038(3) Uani d 0.124(3) C 6
    H H7E_1 0.585019 0.254168 0.315929 0.046 Uiso calc 0.124(3) C 6
    H H7F_1 0.503187 0.334590 0.329331 0.046 Uiso calc 0.124(3) C 6
    C C8C_1 0.609(3) 0.344(3) 0.4121(18) 0.043(6) Uani d 0.124(3) C 6
    H H8G_1 0.661354 0.385479 0.403359 0.065 Uiso calc 0.124(3) C 6
    H H8H_1 0.642520 0.298933 0.433352 0.065 Uiso calc 0.124(3) C 6
    H H8I_1 0.567796 0.386187 0.442050 0.065 Uiso calc 0.124(3) C 6
    C C9C_1 0.5232(14) 0.1369(15) 0.3763(12) 0.044(3) Uani d 0.124(3) C 6
    H H9E_1 0.559129 0.098657 0.340721 0.052 Uiso calc 0.124(3) C 6
    H H9F_1 0.575862 0.170770 0.416452 0.052 Uiso calc 0.124(3) C 6
    C C10C_1 0.4540(19) 0.0684(17) 0.3931(15) 0.051(4) Uani d 0.124(3) C 6
    H H10G_1 0.438732 0.006901 0.355556 0.077 Uiso calc 0.124(3) C 6
    H H10H_1 0.389791 0.098604 0.401213 0.077 Uiso calc 0.124(3) C 6
    H H10I_1 0.487962 0.054856 0.433398 0.077 Uiso calc 0.124(3) C 6
    N N1_2 0.07478(15) 1.12408(15) 0.53235(10) 0.0357(4) Uani d 1 . .
    H H1_2 0.034909 1.165760 0.553889 0.043 Uiso calc 1 . .
    N N2_2 0.11162(14) 1.05149(15) 0.55370(10) 0.0342(4) Uani d 1 . .
    N N3_2 0.08130(15) 1.04713(16) 0.60606(11) 0.0380(5) Uani d 1 . .
    N N4_2 0.07065(14) 1.19234(15) 0.44277(10) 0.0345(4) Uani d 1 . .
    N N5_2 0.16627(15) 1.06873(17) 0.44163(11) 0.0409(5) Uani d 1 . .
    H H5_2 0.196614 1.022469 0.454839 0.049 Uiso calc 1 . .
    N N6_2 0.17604(16) 1.08954(18) 0.38498(12) 0.0444(5) Uani d 1 . .
    N N7_2 0.10106(16) 1.20785(18) 0.33730(12) 0.0459(6) Uani d 1 . .
    N N8_2 0.10624(16) 0.94789(17) 0.67810(11) 0.0428(5) Uani d 1 . .
    N N9_2 0.18449(15) 0.90478(16) 0.59165(11) 0.0384(5) Uani d 1 . .
    H H9_2 0.205640 0.905982 0.554996 0.046 Uiso calc 1 . .
    N N10_2 0.20848(16) 0.83875(17) 0.62341(12) 0.0430(5) Uani d 1 . .
    N N11_2 0.16686(19) 0.8182(2) 0.72367(13) 0.0540(6) Uani d 1 . .
    C C1_2 0.10329(16) 1.12954(18) 0.47425(12) 0.0333(5) Uani d 1 . .
    C C2_2 0.11775(17) 1.1624(2) 0.38938(13) 0.0385(6) Uani d 1 . .
    C C3_2 0.12353(18) 0.96862(19) 0.62409(12) 0.0371(5) Uani d 1 . .
    C C4_2 0.16020(19) 0.8689(2) 0.67399(14) 0.0422(6) Uani d 1 . .
    O O1_2 0.04829(17) 1.27760(16) 0.34627(11) 0.0563(6) Uani d 1 . .
    O O2_2 0.13748(18) 1.17290(18) 0.28670(12) 0.0655(7) Uani d 1 . .
    O O3_2 0.1258(2) 0.8522(2) 0.77171(13) 0.0792(8) Uani d 1 . .
    O O4_2 0.21214(18) 0.7430(2) 0.71321(14) 0.0768(8) Uani d 1 . .
    N N12_2 0.32241(16) 0.87547(16) 0.45266(12) 0.0403(5) Uani d 1 . .
    O O5_2 0.24569(15) 0.91202(15) 0.47540(11) 0.0515(5) Uani d 1 . .
    O O6_2 0.36119(17) 0.80825(16) 0.47090(12) 0.0616(6) Uani d 1 . .
    O O7_2 0.35823(19) 0.90722(18) 0.41271(13) 0.0689(7) Uani d 1 . .
    N N13_2 0.48208(16) 0.71740(16) 0.36795(13) 0.0470(6) Uani d 1 . .
    H H13_2 0.451695 0.758249 0.406294 0.056 Uiso calc 1 . .
    C C5_2 0.3940(2) 0.6772(2) 0.31061(18) 0.0573(8) Uani d 1 . .
    H H5A_2 0.340801 0.644046 0.325488 0.069 Uiso calc 1 . .
    H H5B_2 0.363119 0.732486 0.298079 0.069 Uiso calc 1 . .
    C C6_2 0.4232(3) 0.6069(3) 0.25064(19) 0.0724(10) Uani d 1 . .
    H H6A_2 0.363730 0.588534 0.213739 0.109 Uiso calc 1 . .
    H H6B_2 0.445824 0.548150 0.261040 0.109 Uiso calc 1 . .
    H H6C_2 0.479287 0.637576 0.237433 0.109 Uiso calc 1 . .
    C C7_2 0.5563(2) 0.7860(2) 0.35432(16) 0.0519(7) Uani d 1 . .
    H H7A_2 0.599159 0.747135 0.323461 0.062 Uiso calc 1 . .
    H H7B_2 0.517283 0.828296 0.331839 0.062 Uiso calc 1 . .
    C C8_2 0.6247(2) 0.8493(2) 0.41722(19) 0.0628(9) Uani d 1 . .
    H H8A_2 0.667128 0.807929 0.437934 0.094 Uiso calc 1 . .
    H H8B_2 0.582523 0.886327 0.448511 0.094 Uiso calc 1 . .
    H H8C_2 0.669264 0.895121 0.406377 0.094 Uiso calc 1 . .
    C C9_2 0.5357(2) 0.6403(2) 0.39176(19) 0.0569(8) Uani d 1 . .
    H H9A_2 0.590528 0.672838 0.430934 0.068 Uiso calc 1 . .
    H H9B_2 0.568759 0.598837 0.355714 0.068 Uiso calc 1 . .
    C C10_2 0.4637(3) 0.5756(3) 0.4113(2) 0.0803(12) Uani d 1 . .
    H H10A_2 0.424912 0.616692 0.443202 0.120 Uiso calc 1 . .
    H H10B_2 0.503751 0.532887 0.432057 0.120 Uiso calc 1 . .
    H H10C_2 0.415937 0.535268 0.371152 0.120 Uiso calc 1 . .
    N N1_3 0.42161(16) 0.59655(18) -0.02713(12) 0.0445(5) Uani d 1 . .
    H H1_3 0.461132 0.620267 -0.048687 0.053 Uiso calc 1 . .
    N N2_3 0.38328(15) 0.50272(18) -0.04974(12) 0.0428(5) Uani d 1 . .
    N N3_3 0.41058(16) 0.45159(19) -0.10362(12) 0.0449(5) Uani d 1 . .
    N N4_3 0.43110(16) 0.74544(19) 0.06459(12) 0.0463(6) Uani d 1 . .
    N N5_3 0.33233(17) 0.6203(2) 0.06451(13) 0.0509(6) Uani d 1 . .
    H H5_3 0.299832 0.561416 0.050406 0.061 Uiso calc 1 . .
    N N6_3 0.32615(18) 0.6907(2) 0.12217(14) 0.0543(6) Uani d 1 . .
    N N7_3 0.4064(2) 0.8541(2) 0.17197(14) 0.0605(7) Uani d 1 . .
    N N8_3 0.38474(17) 0.28398(19) -0.17450(12) 0.0469(6) Uani d 1 . .
    N N9_3 0.30718(18) 0.31847(19) -0.08839(12) 0.0498(6) Uani d 1 . .
    H H9_3 0.285985 0.353667 -0.051991 0.060 Uiso calc 1 . .
    N N10_3 0.28371(19) 0.2216(2) -0.11856(13) 0.0543(6) Uani d 1 . .
    N N11_3 0.32564(18) 0.1083(2) -0.21709(13) 0.0525(6) Uani d 1 . .
    C C1_3 0.39576(18) 0.6534(2) 0.03144(15) 0.0440(6) Uani d 1 . .
    C C2_3 0.3862(2) 0.7620(2) 0.11874(15) 0.0492(7) Uani d 1 . .
    C C3_3 0.36793(19) 0.3543(2) -0.12184(14) 0.0436(6) Uani d 1 . .
    C C4_3 0.3317(2) 0.2063(2) -0.16954(15) 0.0484(7) Uani d 1 . .
    O O1_3 0.3756(2) 0.8628(2) 0.22487(13) 0.0822(8) Uani d 1 . .
    O O2_3 0.45673(19) 0.91903(18) 0.16203(12) 0.0705(7) Uani d 1 . .
    O O3_3 0.28605(19) 0.04050(19) -0.20312(12) 0.0718(7) Uani d 1 . .
    O O4_3 0.3611(2) 0.09774(18) -0.26727(13) 0.0700(7) Uani d 1 . .
    N N12_3 0.17137(18) 0.4149(2) 0.05267(13) 0.0490(6) Uani d 1 . .
    O O5_3 0.24180(19) 0.43224(18) 0.02420(13) 0.0723(7) Uani d 1 . .
    O O6_3 0.1325(2) 0.33120(19) 0.03756(14) 0.0758(7) Uani d 1 . .
    O O7_3 0.1440(2) 0.4814(2) 0.09656(15) 0.0825(8) Uani d 1 . .
    N N13_3 0.01094(15) 0.35366(16) 0.15087(10) 0.0369(5) Uani d 1 . .
    H H13_3 0.060601 0.367247 0.123769 0.044 Uiso calc 1 . .
    C C5_3 0.0710(3) 0.3627(3) 0.21891(17) 0.0715(10) Uani d 1 . .
    H H5A_3 0.022693 0.353154 0.247418 0.086 Uiso calc 1 . .
    H H5B_3 0.118144 0.309517 0.214306 0.086 Uiso calc 1 . .
    C C6_3 0.1319(3) 0.4579(4) 0.2532(2) 0.1016(17) Uani d 1 . .
    H H6A_3 0.181426 0.452864 0.291428 0.152 Uiso calc 1 . .
    H H6B_3 0.085802 0.508878 0.269046 0.152 Uiso calc 1 . .
    H H6C_3 0.168803 0.475036 0.221718 0.152 Uiso calc 1 . .
    C C7_3 -0.0681(2) 0.4273(2) 0.15365(15) 0.0500(7) Uani d 1 . .
    H H7A_3 -0.120441 0.412733 0.178026 0.060 Uiso calc 1 . .
    H H7B_3 -0.034265 0.493430 0.179645 0.060 Uiso calc 1 . .
    C C8_3 -0.1210(2) 0.4292(2) 0.08657(17) 0.0551(8) Uani d 1 . .
    H H8A_3 -0.162016 0.486116 0.092297 0.083 Uiso calc 1 . .
    H H8B_3 -0.166159 0.368881 0.063961 0.083 Uiso calc 1 . .
    H H8C_3 -0.069602 0.433757 0.059408 0.083 Uiso calc 1 . .
    C C9_3 -0.0372(2) 0.2519(2) 0.11578(17) 0.0504(7) Uani d 1 . .
    H H9A_3 -0.077160 0.248981 0.071511 0.061 Uiso calc 1 . .
    H H9B_3 -0.085861 0.236230 0.142182 0.061 Uiso calc 1 . .
    C C10_3 0.0393(3) 0.1755(2) 0.10564(19) 0.0597(8) Uani d 1 . .
    H H10A_3 0.064973 0.164542 0.148351 0.090 Uiso calc 1 . .
    H H10B_3 0.096768 0.198221 0.089218 0.090 Uiso calc 1 . .
    H H10C_3 0.005959 0.114054 0.072723 0.090 Uiso calc 1 . .
    N N1_4 0.44069(16) 1.08429(16) -0.04471(11) 0.0384(5) Uani d 1 . .
    H H1_4 0.487319 1.105894 -0.062794 0.046 Uiso calc 1 . .
    N N2_4 0.40331(15) 0.99038(16) -0.06630(11) 0.0367(5) Uani d 1 . .
    N N3_4 0.44049(15) 0.93620(16) -0.11519(11) 0.0387(5) Uani d 1 . .
    N N4_4 0.43051(15) 1.23836(16) 0.03830(11) 0.0387(5) Uani d 1 . .
    N N5_4 0.32823(15) 1.11255(17) 0.03422(12) 0.0416(5) Uani d 1 . .
    H H5_4 0.298817 1.052399 0.020607 0.050 Uiso calc 1 . .
    N N6_4 0.30723(16) 1.18724(17) 0.08510(12) 0.0454(5) Uani d 1 . .
    N N7_4 0.37655(18) 1.35449(18) 0.13303(13) 0.0508(6) Uani d 1 . .
    N N8_4 0.41790(16) 0.76781(17) -0.18395(11) 0.0394(5) Uani d 1 . .
    N N9_4 0.33162(15) 0.80481(16) -0.10139(11) 0.0400(5) Uani d 1 . .
    H H9_4 0.308221 0.840643 -0.066084 0.048 Uiso calc 1 . .
    N N10_4 0.30752(16) 0.70805(16) -0.13165(12) 0.0419(5) Uani d 1 . .
    N N11_4 0.35635(18) 0.59420(18) -0.22857(13) 0.0475(6) Uani d 1 . .
    C C1_4 0.40172(16) 1.14436(19) 0.00721(13) 0.0347(5) Uani d 1 . .
    C C2_4 0.36988(18) 1.2590(2) 0.08435(14) 0.0400(6) Uani d 1 . .
    C C3_4 0.39662(17) 0.83937(19) -0.13265(13) 0.0367(5) Uani d 1 . .
    C C4_4 0.36125(19) 0.6915(2) -0.18002(13) 0.0391(6) Uani d 1 . .
    O O1_4 0.3177(2) 1.36992(17) 0.17246(14) 0.0772(8) Uani d 1 . .
    O O2_4 0.44388(17) 1.41447(16) 0.13289(12) 0.0633(6) Uani d 1 . .
    O O3_4 0.30323(17) 0.52957(16) -0.22050(12) 0.0634(6) Uani d 1 . .
    O O4_4 0.4056(2) 0.58404(17) -0.27334(11) 0.0644(6) Uani d 1 . .
    N N12_4 0.20162(18) 0.90173(19) 0.04309(13) 0.0487(6) Uani d 1 . .
    O O5_4 0.25448(18) 0.92206(16) 0.00533(12) 0.0636(6) Uani d 1 . .
    O O6_4 0.1838(2) 0.81661(19) 0.04000(14) 0.0829(8) Uani d 1 . .
    O O7_4 0.1651(3) 0.9697(2) 0.08166(17) 0.0990(10) Uani d 1 . .
    N N13_4 0.0330(9) 0.8640(7) 0.1444(7) 0.0446(16) Uani d 0.374(3) D 1
    H H13_4 0.053493 0.856709 0.100267 0.054 Uiso calc 0.374(3) D 1
    C C5_4 -0.0339(12) 0.9494(10) 0.1549(8) 0.045(2) Uani d 0.374(3) D 1
    H H5A_4 0.011335 1.010955 0.169747 0.054 Uiso calc 0.374(3) D 1
    H H5B_4 -0.070496 0.950329 0.191847 0.054 Uiso calc 0.374(3) D 1
    C C6_4 -0.1129(14) 0.9493(14) 0.0945(7) 0.048(3) Uani d 0.374(3) D 1
    H H6A_4 -0.173305 0.905656 0.090284 0.072 Uiso calc 0.374(3) D 1
    H H6B_4 -0.083003 0.926173 0.053968 0.072 Uiso calc 0.374(3) D 1
    H H6C_4 -0.133386 1.016087 0.100294 0.072 Uiso calc 0.374(3) D 1
    C C7_4 -0.0250(8) 0.7695(7) 0.1339(5) 0.0479(19) Uani d 0.374(3) D 1
    H H7A_4 -0.047353 0.775265 0.176809 0.057 Uiso calc 0.374(3) D 1
    H H7B_4 -0.088316 0.766732 0.100946 0.057 Uiso calc 0.374(3) D 1
    C C8_4 0.0138(14) 0.6741(10) 0.1126(12) 0.075(4) Uani d 0.374(3) D 1
    H H8A_4 -0.043342 0.623274 0.099190 0.112 Uiso calc 0.374(3) D 1
    H H8B_4 0.063273 0.665539 0.149690 0.112 Uiso calc 0.374(3) D 1
    H H8C_4 0.047835 0.668690 0.074448 0.112 Uiso calc 0.374(3) D 1
    C C9_4 0.1334(7) 0.8835(8) 0.1935(5) 0.067(2) Uani d 0.374(3) D 1
    H H9A_4 0.176785 0.827936 0.180750 0.080 Uiso calc 0.374(3) D 1
    H H9B_4 0.171402 0.943926 0.194142 0.080 Uiso calc 0.374(3) D 1
    C C10_4 0.1086(11) 0.8946(10) 0.2576(6) 0.082(3) Uani d 0.374(3) D 1
    H H10A_4 0.052191 0.846223 0.252914 0.123 Uiso calc 0.374(3) D 1
    H H10B_4 0.087492 0.960907 0.276497 0.123 Uiso calc 0.374(3) D 1
    H H10C_4 0.169022 0.884375 0.287513 0.123 Uiso calc 0.374(3) D 1
    N N13B_4 -0.0317(7) 0.8594(6) 0.1597(4) 0.0504(15) Uani d 0.307(3) E 2
    H H13B_4 -0.100953 0.831891 0.161133 0.060 Uiso calc 0.307(3) E 2
    C C5B_4 0.0383(8) 0.8723(8) 0.2281(5) 0.0584(19) Uani d 0.307(3) E 2
    H H5C_4 0.016772 0.929409 0.261527 0.070 Uiso calc 0.307(3) E 2
    H H5D_4 0.023398 0.813792 0.241076 0.070 Uiso calc 0.307(3) E 2
    C C6B_4 0.1540(10) 0.8866(10) 0.2354(7) 0.071(3) Uani d 0.307(3) E 2
    H H6D_4 0.171567 0.944677 0.223461 0.106 Uiso calc 0.307(3) E 2
    H H6E_4 0.178670 0.828651 0.205421 0.106 Uiso calc 0.307(3) E 2
    H H6F_4 0.186623 0.895725 0.281850 0.106 Uiso calc 0.307(3) E 2
    C C7B_4 -0.0457(18) 0.9514(11) 0.1441(9) 0.045(2) Uani d 0.307(3) E 2
    H H7C_4 0.022460 0.986542 0.150993 0.054 Uiso calc 0.307(3) E 2
    H H7D_4 -0.085624 0.993709 0.175484 0.054 Uiso calc 0.307(3) E 2
    C C8B_4 -0.100(2) 0.935(2) 0.0739(10) 0.060(4) Uani d 0.307(3) E 2
    H H8D_4 -0.156413 0.883721 0.062215 0.090 Uiso calc 0.307(3) E 2
    H H8E_4 -0.051510 0.914107 0.043201 0.090 Uiso calc 0.307(3) E 2
    H H8F_4 -0.127584 0.995983 0.070224 0.090 Uiso calc 0.307(3) E 2
    C C9B_4 0.0106(10) 0.7847(8) 0.1063(6) 0.062(2) Uani d 0.307(3) E 2
    H H9C_4 0.070851 0.816080 0.096606 0.075 Uiso calc 0.307(3) E 2
    H H9D_4 -0.042155 0.763629 0.064752 0.075 Uiso calc 0.307(3) E 2
    C C10B_4 0.0431(16) 0.6943(10) 0.1248(10) 0.060(4) Uani d 0.307(3) E 2
    H H10D_4 0.086476 0.657919 0.094153 0.090 Uiso calc 0.307(3) E 2
    H H10E_4 -0.018118 0.652158 0.121356 0.090 Uiso calc 0.307(3) E 2
    H H10F_4 0.081899 0.714727 0.170941 0.090 Uiso calc 0.307(3) E 2
    N N13C_4 0.0348(11) 0.8469(9) 0.1473(7) 0.0451(17) Uani d 0.318(3) F 3
    H H13C_4 0.082297 0.858973 0.118439 0.054 Uiso calc 0.318(3) F 3
    C C5C_4 -0.0460(12) 0.9206(10) 0.1532(8) 0.049(2) Uani d 0.318(3) F 3
    H H5E_4 -0.096652 0.904735 0.178228 0.059 Uiso calc 0.318(3) F 3
    H H5F_4 -0.012831 0.987087 0.178767 0.059 Uiso calc 0.318(3) F 3
    C C6C_4 -0.101(2) 0.920(2) 0.0853(12) 0.057(4) Uani d 0.318(3) F 3
    H H6G_4 -0.133110 0.854343 0.059636 0.085 Uiso calc 0.318(3) F 3
    H H6H_4 -0.051550 0.939251 0.061287 0.085 Uiso calc 0.318(3) F 3
    H H6I_4 -0.154015 0.967105 0.090963 0.085 Uiso calc 0.318(3) F 3
    C C7C_4 -0.0267(10) 0.7492(9) 0.1120(7) 0.051(2) Uani d 0.318(3) F 3
    H H7E_4 -0.076570 0.738683 0.139350 0.061 Uiso calc 0.318(3) F 3
    H H7F_4 -0.065711 0.749198 0.068178 0.061 Uiso calc 0.318(3) F 3
    C C8C_4 0.0431(15) 0.6688(13) 0.1017(11) 0.060(3) Uani d 0.318(3) F 3
    H H8G_4 0.004252 0.607114 0.073034 0.090 Uiso calc 0.318(3) F 3
    H H8H_4 0.073210 0.662070 0.145146 0.090 Uiso calc 0.318(3) F 3
    H H8I_4 0.098126 0.683980 0.080131 0.090 Uiso calc 0.318(3) F 3
    C C9C_4 0.0970(9) 0.8364(9) 0.2104(6) 0.067(2) Uani d 0.318(3) F 3
    H H9E_4 0.050669 0.816501 0.236561 0.080 Uiso calc 0.318(3) F 3
    H H9F_4 0.145269 0.784929 0.198618 0.080 Uiso calc 0.318(3) F 3
    C C10C_4 0.1551(14) 0.9309(11) 0.2511(9) 0.091(4) Uani d 0.318(3) F 3
    H H10G_4 0.107815 0.983039 0.258742 0.136 Uiso calc 0.318(3) F 3
    H H10H_4 0.206911 0.946353 0.227276 0.136 Uiso calc 0.318(3) F 3
    H H10I_4 0.189265 0.926076 0.294307 0.136 Uiso calc 0.318(3) F 3
loop_
    _atom_site_aniso_label
    _atom_site_aniso_U_11
    _atom_site_aniso_U_22
    _atom_site_aniso_U_33
    _atom_site_aniso_U_12
    _atom_site_aniso_U_13
    _atom_site_aniso_U_23
    N1_1 0.0346(10) 0.0353(12) 0.0364(11) 0.0116(8) 0.0099(9) 0.0071(9)
    N2_1 0.0306(9) 0.0331(11) 0.0333(11) 0.0054(8) 0.0054(8) 0.0041(8)
    N3_1 0.0346(10) 0.0344(11) 0.0365(11) 0.0100(8) 0.0055(9) 0.0061(9)
    N4_1 0.0276(9) 0.0448(13) 0.0382(12) 0.0103(8) 0.0061(8) 0.0105(9)
    N5_1 0.0287(9) 0.0478(13) 0.0415(12) 0.0131(9) 0.0092(9) 0.0140(10)
    N6_1 0.0330(10) 0.0575(15) 0.0436(13) 0.0150(10) 0.0116(9) 0.0182(11)
    N7_1 0.0399(12) 0.0732(18) 0.0526(15) 0.0240(12) 0.0183(11) 0.0299(13)
    N8_1 0.0350(10) 0.0383(12) 0.0347(11) 0.0099(8) 0.0092(9) 0.0067(9)
    N9_1 0.0374(10) 0.0360(12) 0.0385(12) 0.0132(8) 0.0140(9) 0.0095(9)
    N10_1 0.0382(11) 0.0401(13) 0.0460(13) 0.0125(9) 0.0135(10) 0.0117(10)
    N11_1 0.0426(11) 0.0427(13) 0.0426(13) 0.0080(10) 0.0088(10) 0.0127(10)
    C1_1 0.0250(10) 0.0346(13) 0.0369(13) 0.0050(9) 0.0038(9) 0.0044(10)
    C2_1 0.0267(10) 0.0526(16) 0.0405(14) 0.0105(10) 0.0070(10) 0.0166(12)
    C3_1 0.0310(11) 0.0325(13) 0.0332(13) 0.0076(9) 0.0071(10) 0.0026(10)
    C4_1 0.0344(11) 0.0353(14) 0.0369(13) 0.0076(10) 0.0074(10) 0.0062(10)
    O1_1 0.0547(12) 0.0852(17) 0.0589(14) 0.0395(11) 0.0235(10) 0.0386(12)
    O2_1 0.0782(16) 0.126(2) 0.0856(18) 0.0631(16) 0.0565(15) 0.0700(17)
    O3_1 0.0925(17) 0.0591(14) 0.0520(13) 0.0229(12) 0.0354(13) 0.0231(11)
    O4_1 0.0516(11) 0.0469(12) 0.0584(13) 0.0162(9) 0.0073(10) 0.0214(10)
    N12_1 0.0522(13) 0.0388(14) 0.0504(15) 0.0013(10) 0.0241(11) 0.0036(11)
    O5_1 0.0652(12) 0.0572(13) 0.0538(12) 0.0349(10) 0.0317(10) 0.0213(10)
    O6_1 0.0804(16) 0.0407(13) 0.098(2) 0.0141(11) 0.0365(15) 0.0105(12)
    O7_1 0.200(4) 0.092(2) 0.0688(19) -0.002(2) 0.082(2) 0.0113(16)
    N13_1 0.035(2) 0.045(2) 0.0338(19) 0.0102(17) 0.0133(18) 0.0116(17)
    C5_1 0.049(3) 0.062(3) 0.043(3) 0.003(3) 0.005(2) 0.005(3)
    C6_1 0.054(4) 0.107(6) 0.053(5) -0.010(5) 0.012(4) 0.027(5)
    C7_1 0.045(2) 0.049(3) 0.042(3) 0.005(3) 0.014(2) 0.019(2)
    C8_1 0.056(5) 0.040(4) 0.067(5) -0.001(3) 0.006(4) 0.022(4)
    C9_1 0.038(2) 0.035(3) 0.045(3) 0.012(2) 0.017(2) 0.017(2)
    C10_1 0.044(3) 0.033(3) 0.080(4) 0.011(2) 0.014(3) 0.012(3)
    N13B_1 0.030(2) 0.040(2) 0.037(2) 0.0073(19) 0.0118(19) 0.010(2)
    C5B_1 0.041(3) 0.038(3) 0.048(3) 0.011(2) 0.004(2) 0.012(2)
    C6B_1 0.069(5) 0.048(5) 0.056(5) -0.006(4) 0.004(4) 0.024(4)
    C7B_1 0.033(3) 0.038(3) 0.041(3) 0.008(2) 0.021(2) 0.008(2)
    C8B_1 0.043(4) 0.036(5) 0.037(5) 0.007(4) 0.010(4) 0.003(4)
    C9B_1 0.032(3) 0.053(4) 0.042(3) 0.009(3) 0.008(3) 0.007(3)
    C10B_1 0.040(3) 0.050(4) 0.036(4) 0.007(3) 0.015(3) 0.010(3)
    N13C_1 0.038(3) 0.043(3) 0.040(3) 0.008(3) 0.012(3) 0.012(3)
    C5C_1 0.040(4) 0.046(4) 0.044(4) 0.008(4) 0.005(4) 0.013(4)
    C6C_1 0.041(7) 0.063(8) 0.038(7) 0.007(8) 0.013(6) 0.004(7)
    C7C_1 0.037(4) 0.040(4) 0.041(4) 0.005(4) 0.021(4) 0.012(4)
    C8C_1 0.041(9) 0.040(9) 0.050(9) 0.003(8) 0.011(8) 0.015(8)
    C9C_1 0.040(4) 0.043(4) 0.050(4) 0.012(4) 0.012(4) 0.015(4)
    C10C_1 0.057(9) 0.031(8) 0.067(9) 0.004(8) 0.009(8) 0.020(7)
    N1_2 0.0332(10) 0.0390(12) 0.0353(11) 0.0096(8) 0.0081(9) 0.0111(9)
    N2_2 0.0289(9) 0.0376(12) 0.0332(11) 0.0035(8) 0.0034(8) 0.0084(9)
    N3_2 0.0358(10) 0.0396(12) 0.0359(12) 0.0052(8) 0.0065(9) 0.0083(9)
    N4_2 0.0274(9) 0.0392(12) 0.0374(11) 0.0083(8) 0.0082(8) 0.0112(9)
    N5_2 0.0343(10) 0.0488(13) 0.0472(13) 0.0170(9) 0.0163(9) 0.0207(10)
    N6_2 0.0366(11) 0.0517(14) 0.0563(14) 0.0180(10) 0.0218(10) 0.0256(11)
    N7_2 0.0376(11) 0.0563(15) 0.0576(15) 0.0196(10) 0.0251(11) 0.0284(12)
    N8_2 0.0401(11) 0.0520(14) 0.0339(12) -0.0018(10) 0.0024(9) 0.0131(10)
    N9_2 0.0345(10) 0.0425(13) 0.0410(12) 0.0047(9) 0.0088(9) 0.0165(10)
    N10_2 0.0356(10) 0.0450(13) 0.0520(14) 0.0032(9) 0.0045(10) 0.0226(11)
    N11_2 0.0492(13) 0.0650(18) 0.0520(16) -0.0094(12) -0.0026(12) 0.0321(13)
    C1_2 0.0254(10) 0.0348(13) 0.0374(13) 0.0052(9) 0.0055(9) 0.0083(10)
    C2_2 0.0270(10) 0.0453(15) 0.0488(16) 0.0107(10) 0.0135(10) 0.0191(12)
    C3_2 0.0304(11) 0.0428(15) 0.0333(13) -0.0021(10) 0.0020(10) 0.0077(10)
    C4_2 0.0362(12) 0.0478(16) 0.0407(15) -0.0072(11) -0.0039(11) 0.0178(12)
    O1_2 0.0649(13) 0.0601(14) 0.0655(14) 0.0341(11) 0.0348(11) 0.0367(11)
    O2_2 0.0715(14) 0.0854(17) 0.0681(15) 0.0419(13) 0.0492(13) 0.0432(13)
    O3_2 0.119(2) 0.0734(17) 0.0539(15) -0.0083(15) 0.0230(15) 0.0307(13)
    O4_2 0.0556(13) 0.101(2) 0.099(2) 0.0173(13) 0.0058(13) 0.0722(17)
    N12_2 0.0394(11) 0.0332(12) 0.0488(13) 0.0107(9) 0.0124(10) 0.0110(10)
    O5_2 0.0536(11) 0.0543(13) 0.0625(13) 0.0291(9) 0.0325(10) 0.0284(10)
    O6_2 0.0637(13) 0.0515(13) 0.0805(16) 0.0272(10) 0.0209(12) 0.0310(12)
    O7_2 0.0726(15) 0.0708(16) 0.0896(18) 0.0297(12) 0.0510(14) 0.0424(14)
    N13_2 0.0375(11) 0.0349(12) 0.0720(17) 0.0096(9) 0.0225(11) 0.0150(11)
    C5_2 0.0410(14) 0.0518(19) 0.086(2) 0.0040(13) 0.0179(15) 0.0283(17)
    C6_2 0.077(2) 0.065(2) 0.074(2) -0.0016(18) 0.017(2) 0.0193(19)
    C7_2 0.0435(14) 0.0425(16) 0.073(2) 0.0004(12) 0.0264(14) 0.0151(14)
    C8_2 0.0475(16) 0.0489(19) 0.089(3) 0.0013(13) 0.0141(16) 0.0173(17)
    C9_2 0.0413(14) 0.0407(17) 0.089(2) 0.0137(12) 0.0151(15) 0.0181(16)
    C10_2 0.062(2) 0.057(2) 0.141(4) 0.0161(17) 0.021(2) 0.056(2)
    N1_3 0.0358(10) 0.0583(15) 0.0476(14) -0.0060(10) 0.0066(10) 0.0298(11)
    N2_3 0.0315(10) 0.0582(15) 0.0451(13) -0.0040(9) 0.0019(9) 0.0290(11)
    N3_3 0.0329(10) 0.0616(15) 0.0487(14) -0.0059(10) 0.0047(10) 0.0320(12)
    N4_3 0.0322(10) 0.0618(16) 0.0499(14) -0.0036(10) 0.0093(10) 0.0246(12)
    N5_3 0.0394(11) 0.0642(17) 0.0557(15) -0.0065(11) 0.0153(11) 0.0257(13)
    N6_3 0.0442(12) 0.0648(17) 0.0604(16) -0.0051(11) 0.0196(12) 0.0247(13)
    N7_3 0.0539(14) 0.0701(19) 0.0599(17) -0.0105(13) 0.0213(13) 0.0196(14)
    N8_3 0.0374(11) 0.0616(16) 0.0484(14) -0.0034(10) 0.0094(10) 0.0270(12)
    N9_3 0.0490(13) 0.0593(16) 0.0471(14) -0.0101(11) 0.0165(11) 0.0227(12)
    N10_3 0.0492(13) 0.0653(18) 0.0518(15) -0.0118(12) 0.0163(12) 0.0211(13)
    N11_3 0.0406(12) 0.0695(18) 0.0495(15) -0.0043(11) 0.0080(11) 0.0228(13)
    C1_3 0.0282(11) 0.0578(18) 0.0554(17) -0.0030(11) 0.0059(11) 0.0326(14)
    C2_3 0.0346(13) 0.066(2) 0.0521(17) -0.0039(12) 0.0121(12) 0.0252(15)
    C3_3 0.0327(12) 0.0636(19) 0.0415(15) -0.0061(11) 0.0036(11) 0.0293(14)
    C4_3 0.0360(13) 0.068(2) 0.0480(17) -0.0045(12) 0.0072(12) 0.0290(15)
    O1_3 0.0911(18) 0.096(2) 0.0613(15) -0.0204(15) 0.0379(14) 0.0169(14)
    O2_3 0.0734(15) 0.0684(16) 0.0707(16) -0.0230(12) 0.0284(13) 0.0179(12)
    O3_3 0.0697(14) 0.0760(17) 0.0613(15) -0.0302(13) 0.0108(12) 0.0132(12)
    O4_3 0.0821(16) 0.0715(16) 0.0759(17) 0.0240(13) 0.0465(14) 0.0333(13)
    N12_3 0.0429(12) 0.0592(16) 0.0599(16) 0.0023(11) 0.0192(11) 0.0353(13)
    O5_3 0.0796(16) 0.0700(16) 0.0761(16) -0.0151(12) 0.0490(14) 0.0192(13)
    O6_3 0.0810(16) 0.0642(16) 0.101(2) -0.0041(13) 0.0344(15) 0.0453(15)
    O7_3 0.0737(16) 0.0825(19) 0.099(2) 0.0089(14) 0.0528(16) 0.0206(16)
    N13_3 0.0361(10) 0.0414(12) 0.0379(12) 0.0003(9) 0.0113(9) 0.0171(9)
    C5_3 0.067(2) 0.105(3) 0.047(2) 0.003(2) 0.0034(17) 0.0349(19)
    C6_3 0.060(2) 0.150(5) 0.055(2) 0.018(2) 0.0049(18) -0.021(3)
    C7_3 0.0465(14) 0.0437(17) 0.0593(19) 0.0076(12) 0.0206(14) 0.0099(13)
    C8_3 0.0448(15) 0.0477(18) 0.076(2) 0.0093(13) 0.0060(15) 0.0273(16)
    C9_3 0.0439(14) 0.0377(15) 0.075(2) 0.0001(11) 0.0171(14) 0.0231(14)
    C10_3 0.0618(18) 0.0447(18) 0.084(2) 0.0073(14) 0.0255(17) 0.0304(17)
    N1_4 0.0356(10) 0.0427(13) 0.0399(12) -0.0029(9) 0.0095(9) 0.0163(10)
    N2_4 0.0300(9) 0.0396(12) 0.0415(12) -0.0013(8) 0.0017(9) 0.0171(9)
    N3_4 0.0339(10) 0.0394(12) 0.0431(12) -0.0016(8) 0.0051(9) 0.0148(10)
    N4_4 0.0327(10) 0.0429(13) 0.0428(12) -0.0006(9) 0.0097(9) 0.0156(10)
    N5_4 0.0307(10) 0.0413(13) 0.0534(14) -0.0013(9) 0.0112(9) 0.0147(10)
    N6_4 0.0350(10) 0.0437(13) 0.0587(15) -0.0006(9) 0.0182(10) 0.0135(11)
    N7_4 0.0441(12) 0.0487(15) 0.0618(16) -0.0005(10) 0.0255(12) 0.0132(12)
    N8_4 0.0376(10) 0.0443(13) 0.0367(12) 0.0020(9) 0.0077(9) 0.0133(10)
    N9_4 0.0351(10) 0.0414(13) 0.0461(13) 0.0032(9) 0.0117(9) 0.0156(10)
    N10_4 0.0384(11) 0.0390(13) 0.0483(13) 0.0025(9) 0.0081(10) 0.0142(10)
    N11_4 0.0433(12) 0.0443(14) 0.0506(15) 0.0023(10) 0.0019(11) 0.0128(11)
    C1_4 0.0246(10) 0.0427(14) 0.0398(14) -0.0010(9) 0.0031(9) 0.0192(11)
    C2_4 0.0304(11) 0.0417(15) 0.0486(16) 0.0022(10) 0.0117(11) 0.0133(12)
    C3_4 0.0294(11) 0.0452(15) 0.0380(14) 0.0019(10) 0.0037(10) 0.0184(11)
    C4_4 0.0352(12) 0.0418(15) 0.0390(14) 0.0041(10) 0.0025(11) 0.0132(11)
    O1_4 0.0787(16) 0.0569(15) 0.0968(19) -0.0040(12) 0.0603(15) 0.0035(13)
    O2_4 0.0640(13) 0.0501(13) 0.0722(15) -0.0165(10) 0.0335(12) 0.0051(11)
    O3_4 0.0535(12) 0.0487(13) 0.0742(16) -0.0084(10) 0.0066(11) 0.0039(11)
    O4_4 0.0932(17) 0.0520(14) 0.0519(13) 0.0139(12) 0.0306(13) 0.0128(10)
    N12_4 0.0477(13) 0.0485(15) 0.0520(15) -0.0070(11) 0.0101(11) 0.0194(12)
    O5_4 0.0754(14) 0.0459(13) 0.0796(16) -0.0005(10) 0.0471(13) 0.0177(11)
    O6_4 0.108(2) 0.0593(16) 0.0888(19) -0.0183(14) 0.0105(16) 0.0393(14)
    O7_4 0.111(2) 0.0744(19) 0.114(2) -0.0064(16) 0.073(2) 0.0078(17)
    N13_4 0.042(2) 0.045(3) 0.050(3) -0.004(3) 0.004(2) 0.023(2)
    C5_4 0.056(4) 0.041(4) 0.046(4) -0.003(3) 0.006(3) 0.029(3)
    C6_4 0.061(5) 0.056(7) 0.032(5) -0.015(5) 0.004(5) 0.025(5)
    C7_4 0.045(3) 0.040(4) 0.058(4) 0.001(3) 0.017(3) 0.012(3)
    C8_4 0.101(8) 0.047(6) 0.078(7) -0.002(6) 0.034(7) 0.013(6)
    C9_4 0.072(4) 0.057(4) 0.064(4) -0.007(3) -0.001(4) 0.018(3)
    C10_4 0.094(7) 0.057(6) 0.080(6) 0.029(5) 0.030(6) -0.008(5)
    N13B_4 0.060(3) 0.043(3) 0.052(3) -0.001(3) 0.005(3) 0.024(2)
    C5B_4 0.079(4) 0.048(4) 0.045(4) 0.024(3) 0.002(3) 0.014(3)
    C6B_4 0.132(8) 0.036(6) 0.038(6) -0.030(6) 0.009(6) 0.010(5)
    C7B_4 0.052(4) 0.045(4) 0.048(4) 0.003(3) 0.006(4) 0.029(3)
    C8B_4 0.071(7) 0.068(8) 0.044(7) -0.014(7) -0.002(6) 0.031(6)
    C9B_4 0.069(4) 0.056(4) 0.063(4) -0.008(4) 0.014(4) 0.020(3)
    C10B_4 0.070(6) 0.022(5) 0.081(8) -0.014(5) 0.037(6) -0.005(5)
    N13C_4 0.045(3) 0.050(3) 0.046(3) -0.011(3) 0.004(2) 0.027(3)
    C5C_4 0.052(4) 0.055(5) 0.047(4) -0.006(4) 0.010(3) 0.028(4)
    C6C_4 0.063(6) 0.065(8) 0.050(8) -0.015(6) 0.012(6) 0.030(6)
    C7C_4 0.048(3) 0.046(4) 0.060(4) -0.010(3) 0.015(4) 0.017(4)
    C8C_4 0.055(6) 0.046(7) 0.086(8) 0.001(6) 0.027(7) 0.024(6)
    C9C_4 0.070(4) 0.070(4) 0.060(4) -0.006(4) 0.004(4) 0.024(3)
    C10C_4 0.095(7) 0.073(8) 0.071(7) -0.014(7) -0.009(6) -0.012(7)
_geom_special_details
;
 All esds (except the esd in the dihedral angle between two l.s. planes)
 are estimated using the full covariance matrix.  The cell esds are taken
 into account individually in the estimation of esds in distances, angles
 and torsion angles; correlations between esds in cell parameters are only
 used when they are defined by crystal symmetry.  An approximate (isotropic)
 treatment of cell esds is used for estimating esds involving l.s. planes.
;
loop_
    _geom_bond_atom_site_label_1
    _geom_bond_atom_site_label_2
    _geom_bond_site_symmetry_2
    _geom_bond_distance
    _geom_bond_publ_flag
    N1_1 N2_1 . 1.333(3) ?
    N1_1 C1_1 . 1.376(3) ?
    N1_1 H1_1 . 0.8800 ?
    N2_1 N3_1 . 1.272(3) ?
    N3_1 C3_1 . 1.404(3) ?
    N4_1 C1_1 . 1.317(3) ?
    N4_1 C2_1 . 1.347(3) ?
    N5_1 C1_1 . 1.343(3) ?
    N5_1 N6_1 . 1.352(3) ?
    N5_1 H5_1 . 0.8800 ?
    N6_1 C2_1 . 1.301(3) ?
    N7_1 O2_1 . 1.213(3) ?
    N7_1 O1_1 . 1.220(3) ?
    N7_1 C2_1 . 1.444(3) ?
    N8_1 C3_1 . 1.325(3) ?
    N8_1 C4_1 . 1.337(3) ?
    N9_1 N10_1 . 1.349(3) ?
    N9_1 C3_1 . 1.350(3) ?
    N9_1 H9_1 . 0.8800 ?
    N10_1 C4_1 . 1.314(3) ?
    N11_1 O3_1 . 1.219(3) ?
    N11_1 O4_1 . 1.223(3) ?
    N11_1 C4_1 . 1.453(3) ?
    N12_1 O7_1 . 1.220(3) ?
    N12_1 O6_1 . 1.228(3) ?
    N12_1 O5_1 . 1.245(3) ?
    N13_1 C9_1 . 1.504(7) ?
    N13_1 C7_1 . 1.518(7) ?
    N13_1 C5_1 . 1.520(7) ?
    N13_1 H13_1 . 1.0000 ?
    C5_1 C6_1 . 1.471(9) ?
    C5_1 H5A_1 . 0.9900 ?
    C5_1 H5B_1 . 0.9900 ?
    C6_1 H6A_1 . 0.9800 ?
    C6_1 H6B_1 . 0.9800 ?
    C6_1 H6C_1 . 0.9800 ?
    C7_1 C8_1 . 1.499(10) ?
    C7_1 H7A_1 . 0.9900 ?
    C7_1 H7B_1 . 0.9900 ?
    C8_1 H8A_1 . 0.9800 ?
    C8_1 H8B_1 . 0.9800 ?
    C8_1 H8C_1 . 0.9800 ?
    C9_1 C10_1 . 1.506(7) ?
    C9_1 H9A_1 . 0.9900 ?
    C9_1 H9B_1 . 0.9900 ?
    C10_1 H10A_1 . 0.9800 ?
    C10_1 H10B_1 . 0.9800 ?
    C10_1 H10C_1 . 0.9800 ?
    N13B_1 C9B_1 . 1.493(8) ?
    N13B_1 C7B_1 . 1.496(8) ?
    N13B_1 C5B_1 . 1.514(7) ?
    N13B_1 H13B_1 . 1.0000 ?
    C5B_1 C6B_1 . 1.497(10) ?
    C5B_1 H5C_1 . 0.9900 ?
    C5B_1 H5D_1 . 0.9900 ?
    C6B_1 H6D_1 . 0.9800 ?
    C6B_1 H6E_1 . 0.9800 ?
    C6B_1 H6F_1 . 0.9800 ?
    C7B_1 C8B_1 . 1.488(11) ?
    C7B_1 H7C_1 . 0.9900 ?
    C7B_1 H7D_1 . 0.9900 ?
    C8B_1 H8D_1 . 0.9800 ?
    C8B_1 H8E_1 . 0.9800 ?
    C8B_1 H8F_1 . 0.9800 ?
    C9B_1 C10B_1 . 1.512(9) ?
    C9B_1 H9C_1 . 0.9900 ?
    C9B_1 H9D_1 . 0.9900 ?
    C10B_1 H10D_1 . 0.9800 ?
    C10B_1 H10E_1 . 0.9800 ?
    C10B_1 H10F_1 . 0.9800 ?
    N13C_1 C7C_1 . 1.503(14) ?
    N13C_1 C5C_1 . 1.510(14) ?
    N13C_1 C9C_1 . 1.511(14) ?
    N13C_1 H13C_1 . 1.0000 ?
    C5C_1 C6C_1 . 1.504(15) ?
    C5C_1 H5E_1 . 0.9900 ?
    C5C_1 H5F_1 . 0.9900 ?
    C6C_1 H6G_1 . 0.9800 ?
    C6C_1 H6H_1 . 0.9800 ?
    C6C_1 H6I_1 . 0.9800 ?
    C7C_1 C8C_1 . 1.481(15) ?
    C7C_1 H7E_1 . 0.9900 ?
    C7C_1 H7F_1 . 0.9900 ?
    C8C_1 H8G_1 . 0.9800 ?
    C8C_1 H8H_1 . 0.9800 ?
    C8C_1 H8I_1 . 0.9800 ?
    C9C_1 C10C_1 . 1.494(14) ?
    C9C_1 H9E_1 . 0.9900 ?
    C9C_1 H9F_1 . 0.9900 ?
    C10C_1 H10G_1 . 0.9800 ?
    C10C_1 H10H_1 . 0.9800 ?
    C10C_1 H10I_1 . 0.9800 ?
    N1_2 N2_2 . 1.334(3) ?
    N1_2 C1_2 . 1.381(3) ?
    N1_2 H1_2 . 0.8800 ?
    N2_2 N3_2 . 1.269(3) ?
    N3_2 C3_2 . 1.401(3) ?
    N4_2 C1_2 . 1.324(3) ?
    N4_2 C2_2 . 1.350(3) ?
    N5_2 C1_2 . 1.340(3) ?
    N5_2 N6_2 . 1.360(3) ?
    N5_2 H5_2 . 0.8800 ?
    N6_2 C2_2 . 1.305(3) ?
    N7_2 O1_2 . 1.220(3) ?
    N7_2 O2_2 . 1.226(3) ?
    N7_2 C2_2 . 1.446(3) ?
    N8_2 C3_2 . 1.332(3) ?
    N8_2 C4_2 . 1.343(4) ?
    N9_2 C3_2 . 1.342(3) ?
    N9_2 N10_2 . 1.344(3) ?
    N9_2 H9_2 . 0.8800 ?
    N10_2 C4_2 . 1.311(4) ?
    N11_2 O3_2 . 1.214(4) ?
    N11_2 O4_2 . 1.227(4) ?
    N11_2 C4_2 . 1.456(3) ?
    N12_2 O7_2 . 1.238(3) ?
    N12_2 O6_2 . 1.241(3) ?
    N12_2 O5_2 . 1.256(3) ?
    N13_2 C5_2 . 1.496(4) ?
    N13_2 C9_2 . 1.502(4) ?
    N13_2 C7_2 . 1.502(3) ?
    N13_2 H13_2 . 1.0000 ?
    C5_2 C6_2 . 1.480(5) ?
    C5_2 H5A_2 . 0.9900 ?
    C5_2 H5B_2 . 0.9900 ?
    C6_2 H6A_2 . 0.9800 ?
    C6_2 H6B_2 . 0.9800 ?
    C6_2 H6C_2 . 0.9800 ?
    C7_2 C8_2 . 1.497(5) ?
    C7_2 H7A_2 . 0.9900 ?
    C7_2 H7B_2 . 0.9900 ?
    C8_2 H8A_2 . 0.9800 ?
    C8_2 H8B_2 . 0.9800 ?
    C8_2 H8C_2 . 0.9800 ?
    C9_2 C10_2 . 1.512(4) ?
    C9_2 H9A_2 . 0.9900 ?
    C9_2 H9B_2 . 0.9900 ?
    C10_2 H10A_2 . 0.9800 ?
    C10_2 H10B_2 . 0.9800 ?
    C10_2 H10C_2 . 0.9800 ?
    N1_3 N2_3 . 1.339(3) ?
    N1_3 C1_3 . 1.367(4) ?
    N1_3 H1_3 . 0.8800 ?
    N2_3 N3_3 . 1.273(3) ?
    N3_3 C3_3 . 1.407(4) ?
    N4_3 C1_3 . 1.323(4) ?
    N4_3 C2_3 . 1.347(3) ?
    N5_3 N6_3 . 1.345(4) ?
    N5_3 C1_3 . 1.351(3) ?
    N5_3 H5_3 . 0.8800 ?
    N6_3 C2_3 . 1.312(4) ?
    N7_3 O2_3 . 1.227(3) ?
    N7_3 O1_3 . 1.237(3) ?
    N7_3 C2_3 . 1.435(4) ?
    N8_3 C3_3 . 1.313(4) ?
    N8_3 C4_3 . 1.348(4) ?
    N9_3 N10_3 . 1.344(4) ?
    N9_3 C3_3 . 1.353(3) ?
    N9_3 H9_3 . 0.8800 ?
    N10_3 C4_3 . 1.316(4) ?
    N11_3 O4_3 . 1.210(3) ?
    N11_3 O3_3 . 1.236(3) ?
    N11_3 C4_3 . 1.449(4) ?
    N12_3 O6_3 . 1.221(3) ?
    N12_3 O7_3 . 1.224(4) ?
    N12_3 O5_3 . 1.257(3) ?
    N13_3 C9_3 . 1.491(3) ?
    N13_3 C5_3 . 1.499(4) ?
    N13_3 C7_3 . 1.501(3) ?
    N13_3 H13_3 . 1.0000 ?
    C5_3 C6_3 . 1.478(6) ?
    C5_3 H5A_3 . 0.9900 ?
    C5_3 H5B_3 . 0.9900 ?
    C6_3 H6A_3 . 0.9800 ?
    C6_3 H6B_3 . 0.9800 ?
    C6_3 H6C_3 . 0.9800 ?
    C7_3 C8_3 . 1.493(4) ?
    C7_3 H7A_3 . 0.9900 ?
    C7_3 H7B_3 . 0.9900 ?
    C8_3 H8A_3 . 0.9800 ?
    C8_3 H8B_3 . 0.9800 ?
    C8_3 H8C_3 . 0.9800 ?
    C9_3 C10_3 . 1.501(4) ?
    C9_3 H9A_3 . 0.9900 ?
    C9_3 H9B_3 . 0.9900 ?
    C10_3 H10A_3 . 0.9800 ?
    C10_3 H10B_3 . 0.9800 ?
    C10_3 H10C_3 . 0.9800 ?
    N1_4 N2_4 . 1.337(3) ?
    N1_4 C1_4 . 1.363(3) ?
    N1_4 H1_4 . 0.8800 ?
    N2_4 N3_4 . 1.275(3) ?
    N3_4 C3_4 . 1.408(3) ?
    N4_4 C1_4 . 1.321(3) ?
    N4_4 C2_4 . 1.341(3) ?
    N5_4 N6_4 . 1.342(3) ?
    N5_4 C1_4 . 1.351(3) ?
    N5_4 H5_4 . 0.8800 ?
    N6_4 C2_4 . 1.316(3) ?
    N7_4 O1_4 . 1.216(3) ?
    N7_4 O2_4 . 1.228(3) ?
    N7_4 C2_4 . 1.431(4) ?
    N8_4 C3_4 . 1.324(3) ?
    N8_4 C4_4 . 1.349(3) ?
    N9_4 N10_4 . 1.344(3) ?
    N9_4 C3_4 . 1.348(3) ?
    N9_4 H9_4 . 0.8800 ?
    N10_4 C4_4 . 1.317(3) ?
    N11_4 O4_4 . 1.221(3) ?
    N11_4 O3_4 . 1.225(3) ?
    N11_4 C4_4 . 1.451(4) ?
    N12_4 O6_4 . 1.221(3) ?
    N12_4 O7_4 . 1.234(4) ?
    N12_4 O5_4 . 1.248(3) ?
    N13_4 C7_4 . 1.482(10) ?
    N13_4 C9_4 . 1.507(10) ?
    N13_4 C5_4 . 1.512(12) ?
    N13_4 H13_4 . 1.0000 ?
    C5_4 C6_4 . 1.516(12) ?
    C5_4 H5A_4 . 0.9900 ?
    C5_4 H5B_4 . 0.9900 ?
    C6_4 H6A_4 . 0.9800 ?
    C6_4 H6B_4 . 0.9800 ?
    C6_4 H6C_4 . 0.9800 ?
    C7_4 C8_4 . 1.440(12) ?
    C7_4 H7A_4 . 0.9900 ?
    C7_4 H7B_4 . 0.9900 ?
    C8_4 H8A_4 . 0.9800 ?
    C8_4 H8B_4 . 0.9800 ?
    C8_4 H8C_4 . 0.9800 ?
    C9_4 C10_4 . 1.424(11) ?
    C9_4 H9A_4 . 0.9900 ?
    C9_4 H9B_4 . 0.9900 ?
    C10_4 H10A_4 . 0.9800 ?
    C10_4 H10B_4 . 0.9800 ?
    C10_4 H10C_4 . 0.9800 ?
    N13B_4 C7B_4 . 1.471(12) ?
    N13B_4 C9B_4 . 1.500(11) ?
    N13B_4 C5B_4 . 1.546(10) ?
    N13B_4 H13B_4 . 1.0000 ?
    C5B_4 C6B_4 . 1.516(13) ?
    C5B_4 H5C_4 . 0.9900 ?
    C5B_4 H5D_4 . 0.9900 ?
    C6B_4 H6D_4 . 0.9800 ?
    C6B_4 H6E_4 . 0.9800 ?
    C6B_4 H6F_4 . 0.9800 ?
    C7B_4 C8B_4 . 1.491(13) ?
    C7B_4 H7C_4 . 0.9900 ?
    C7B_4 H7D_4 . 0.9900 ?
    C8B_4 H8D_4 . 0.9800 ?
    C8B_4 H8E_4 . 0.9800 ?
    C8B_4 H8F_4 . 0.9800 ?
    C9B_4 C10B_4 . 1.524(14) ?
    C9B_4 H9C_4 . 0.9900 ?
    C9B_4 H9D_4 . 0.9900 ?
    C10B_4 H10D_4 . 0.9800 ?
    C10B_4 H10E_4 . 0.9800 ?
    C10B_4 H10F_4 . 0.9800 ?
    N13C_4 C9C_4 . 1.506(12) ?
    N13C_4 C7C_4 . 1.513(11) ?
    N13C_4 C5C_4 . 1.516(12) ?
    N13C_4 H13C_4 . 1.0000 ?
    C5C_4 C6C_4 . 1.505(13) ?
    C5C_4 H5E_4 . 0.9900 ?
    C5C_4 H5F_4 . 0.9900 ?
    C6C_4 H6G_4 . 0.9800 ?
    C6C_4 H6H_4 . 0.9800 ?
    C6C_4 H6I_4 . 0.9800 ?
    C7C_4 C8C_4 . 1.484(12) ?
    C7C_4 H7E_4 . 0.9900 ?
    C7C_4 H7F_4 . 0.9900 ?
    C8C_4 H8G_4 . 0.9800 ?
    C8C_4 H8H_4 . 0.9800 ?
    C8C_4 H8I_4 . 0.9800 ?
    C9C_4 C10C_4 . 1.478(12) ?
    C9C_4 H9E_4 . 0.9900 ?
    C9C_4 H9F_4 . 0.9900 ?
    C10C_4 H10G_4 . 0.9800 ?
    C10C_4 H10H_4 . 0.9800 ?
    C10C_4 H10I_4 . 0.9800 ?
loop_
    _geom_angle_atom_site_label_1
    _geom_angle_atom_site_label_2
    _geom_angle_atom_site_label_3
    _geom_angle_site_symmetry_1
    _geom_angle_site_symmetry_3
    _geom_angle
    _geom_angle_publ_flag
    N2_1 N1_1 C1_1 . . 115.87(19) ?
    N2_1 N1_1 H1_1 . . 122.1 ?
    C1_1 N1_1 H1_1 . . 122.1 ?
    N3_1 N2_1 N1_1 . . 114.45(19) ?
    N2_1 N3_1 C3_1 . . 109.35(19) ?
    C1_1 N4_1 C2_1 . . 100.57(19) ?
    C1_1 N5_1 N6_1 . . 109.5(2) ?
    C1_1 N5_1 H5_1 . . 125.3 ?
    N6_1 N5_1 H5_1 . . 125.3 ?
    C2_1 N6_1 N5_1 . . 101.09(19) ?
    O2_1 N7_1 O1_1 . . 124.5(2) ?
    O2_1 N7_1 C2_1 . . 118.6(2) ?
    O1_1 N7_1 C2_1 . . 117.0(2) ?
    C3_1 N8_1 C4_1 . . 101.08(19) ?
    N10_1 N9_1 C3_1 . . 109.8(2) ?
    N10_1 N9_1 H9_1 . . 125.1 ?
    C3_1 N9_1 H9_1 . . 125.1 ?
    C4_1 N10_1 N9_1 . . 100.98(19) ?
    O3_1 N11_1 O4_1 . . 124.9(2) ?
    O3_1 N11_1 C4_1 . . 117.4(2) ?
    O4_1 N11_1 C4_1 . . 117.7(2) ?
    N4_1 C1_1 N5_1 . . 111.1(2) ?
    N4_1 C1_1 N1_1 . . 125.8(2) ?
    N5_1 C1_1 N1_1 . . 123.0(2) ?
    N6_1 C2_1 N4_1 . . 117.8(2) ?
    N6_1 C2_1 N7_1 . . 121.2(2) ?
    N4_1 C2_1 N7_1 . . 120.9(2) ?
    N8_1 C3_1 N9_1 . . 110.5(2) ?
    N8_1 C3_1 N3_1 . . 122.9(2) ?
    N9_1 C3_1 N3_1 . . 126.6(2) ?
    N10_1 C4_1 N8_1 . . 117.7(2) ?
    N10_1 C4_1 N11_1 . . 119.6(2) ?
    N8_1 C4_1 N11_1 . . 122.7(2) ?
    O7_1 N12_1 O6_1 . . 121.3(3) ?
    O7_1 N12_1 O5_1 . . 118.6(3) ?
    O6_1 N12_1 O5_1 . . 120.1(3) ?
    C9_1 N13_1 C7_1 . . 112.9(4) ?
    C9_1 N13_1 C5_1 . . 109.9(5) ?
    C7_1 N13_1 C5_1 . . 113.1(5) ?
    C9_1 N13_1 H13_1 . . 106.8 ?
    C7_1 N13_1 H13_1 . . 106.8 ?
    C5_1 N13_1 H13_1 . . 106.8 ?
    C6_1 C5_1 N13_1 . . 112.2(6) ?
    C6_1 C5_1 H5A_1 . . 109.2 ?
    N13_1 C5_1 H5A_1 . . 109.2 ?
    C6_1 C5_1 H5B_1 . . 109.2 ?
    N13_1 C5_1 H5B_1 . . 109.2 ?
    H5A_1 C5_1 H5B_1 . . 107.9 ?
    C5_1 C6_1 H6A_1 . . 109.5 ?
    C5_1 C6_1 H6B_1 . . 109.5 ?
    H6A_1 C6_1 H6B_1 . . 109.5 ?
    C5_1 C6_1 H6C_1 . . 109.5 ?
    H6A_1 C6_1 H6C_1 . . 109.5 ?
    H6B_1 C6_1 H6C_1 . . 109.5 ?
    C8_1 C7_1 N13_1 . . 111.9(6) ?
    C8_1 C7_1 H7A_1 . . 109.2 ?
    N13_1 C7_1 H7A_1 . . 109.2 ?
    C8_1 C7_1 H7B_1 . . 109.2 ?
    N13_1 C7_1 H7B_1 . . 109.2 ?
    H7A_1 C7_1 H7B_1 . . 107.9 ?
    C7_1 C8_1 H8A_1 . . 109.5 ?
    C7_1 C8_1 H8B_1 . . 109.5 ?
    H8A_1 C8_1 H8B_1 . . 109.5 ?
    C7_1 C8_1 H8C_1 . . 109.5 ?
    H8A_1 C8_1 H8C_1 . . 109.5 ?
    H8B_1 C8_1 H8C_1 . . 109.5 ?
    N13_1 C9_1 C10_1 . . 112.4(5) ?
    N13_1 C9_1 H9A_1 . . 109.1 ?
    C10_1 C9_1 H9A_1 . . 109.1 ?
    N13_1 C9_1 H9B_1 . . 109.1 ?
    C10_1 C9_1 H9B_1 . . 109.1 ?
    H9A_1 C9_1 H9B_1 . . 107.8 ?
    C9_1 C10_1 H10A_1 . . 109.5 ?
    C9_1 C10_1 H10B_1 . . 109.5 ?
    H10A_1 C10_1 H10B_1 . . 109.5 ?
    C9_1 C10_1 H10C_1 . . 109.5 ?
    H10A_1 C10_1 H10C_1 . . 109.5 ?
    H10B_1 C10_1 H10C_1 . . 109.5 ?
    C9B_1 N13B_1 C7B_1 . . 109.4(5) ?
    C9B_1 N13B_1 C5B_1 . . 111.2(6) ?
    C7B_1 N13B_1 C5B_1 . . 112.7(5) ?
    C9B_1 N13B_1 H13B_1 . . 107.7 ?
    C7B_1 N13B_1 H13B_1 . . 107.7 ?
    C5B_1 N13B_1 H13B_1 . . 107.7 ?
    C6B_1 C5B_1 N13B_1 . . 113.9(6) ?
    C6B_1 C5B_1 H5C_1 . . 108.8 ?
    N13B_1 C5B_1 H5C_1 . . 108.8 ?
    C6B_1 C5B_1 H5D_1 . . 108.8 ?
    N13B_1 C5B_1 H5D_1 . . 108.8 ?
    H5C_1 C5B_1 H5D_1 . . 107.7 ?
    C5B_1 C6B_1 H6D_1 . . 109.5 ?
    C5B_1 C6B_1 H6E_1 . . 109.5 ?
    H6D_1 C6B_1 H6E_1 . . 109.5 ?
    C5B_1 C6B_1 H6F_1 . . 109.5 ?
    H6D_1 C6B_1 H6F_1 . . 109.5 ?
    H6E_1 C6B_1 H6F_1 . . 109.5 ?
    C8B_1 C7B_1 N13B_1 . . 114.3(7) ?
    C8B_1 C7B_1 H7C_1 . . 108.7 ?
    N13B_1 C7B_1 H7C_1 . . 108.7 ?
    C8B_1 C7B_1 H7D_1 . . 108.7 ?
    N13B_1 C7B_1 H7D_1 . . 108.7 ?
    H7C_1 C7B_1 H7D_1 . . 107.6 ?
    C7B_1 C8B_1 H8D_1 . . 109.5 ?
    C7B_1 C8B_1 H8E_1 . . 109.5 ?
    H8D_1 C8B_1 H8E_1 . . 109.5 ?
    C7B_1 C8B_1 H8F_1 . . 109.5 ?
    H8D_1 C8B_1 H8F_1 . . 109.5 ?
    H8E_1 C8B_1 H8F_1 . . 109.5 ?
    N13B_1 C9B_1 C10B_1 . . 113.8(6) ?
    N13B_1 C9B_1 H9C_1 . . 108.8 ?
    C10B_1 C9B_1 H9C_1 . . 108.8 ?
    N13B_1 C9B_1 H9D_1 . . 108.8 ?
    C10B_1 C9B_1 H9D_1 . . 108.8 ?
    H9C_1 C9B_1 H9D_1 . . 107.7 ?
    C9B_1 C10B_1 H10D_1 . . 109.5 ?
    C9B_1 C10B_1 H10E_1 . . 109.5 ?
    H10D_1 C10B_1 H10E_1 . . 109.5 ?
    C9B_1 C10B_1 H10F_1 . . 109.5 ?
    H10D_1 C10B_1 H10F_1 . . 109.5 ?
    H10E_1 C10B_1 H10F_1 . . 109.5 ?
    C7C_1 N13C_1 C5C_1 . . 112.8(16) ?
    C7C_1 N13C_1 C9C_1 . . 108.5(15) ?
    C5C_1 N13C_1 C9C_1 . . 112.7(16) ?
    C7C_1 N13C_1 H13C_1 . . 107.5 ?
    C5C_1 N13C_1 H13C_1 . . 107.5 ?
    C9C_1 N13C_1 H13C_1 . . 107.5 ?
    C6C_1 C5C_1 N13C_1 . . 114.8(17) ?
    C6C_1 C5C_1 H5E_1 . . 108.6 ?
    N13C_1 C5C_1 H5E_1 . . 108.6 ?
    C6C_1 C5C_1 H5F_1 . . 108.6 ?
    N13C_1 C5C_1 H5F_1 . . 108.6 ?
    H5E_1 C5C_1 H5F_1 . . 107.5 ?
    C5C_1 C6C_1 H6G_1 . . 109.5 ?
    C5C_1 C6C_1 H6H_1 . . 109.5 ?
    H6G_1 C6C_1 H6H_1 . . 109.5 ?
    C5C_1 C6C_1 H6I_1 . . 109.5 ?
    H6G_1 C6C_1 H6I_1 . . 109.5 ?
    H6H_1 C6C_1 H6I_1 . . 109.5 ?
    C8C_1 C7C_1 N13C_1 . . 115.4(19) ?
    C8C_1 C7C_1 H7E_1 . . 108.4 ?
    N13C_1 C7C_1 H7E_1 . . 108.4 ?
    C8C_1 C7C_1 H7F_1 . . 108.4 ?
    N13C_1 C7C_1 H7F_1 . . 108.4 ?
    H7E_1 C7C_1 H7F_1 . . 107.5 ?
    C7C_1 C8C_1 H8G_1 . . 109.5 ?
    C7C_1 C8C_1 H8H_1 . . 109.5 ?
    H8G_1 C8C_1 H8H_1 . . 109.5 ?
    C7C_1 C8C_1 H8I_1 . . 109.5 ?
    H8G_1 C8C_1 H8I_1 . . 109.5 ?
    H8H_1 C8C_1 H8I_1 . . 109.5 ?
    C10C_1 C9C_1 N13C_1 . . 112.1(15) ?
    C10C_1 C9C_1 H9E_1 . . 109.2 ?
    N13C_1 C9C_1 H9E_1 . . 109.2 ?
    C10C_1 C9C_1 H9F_1 . . 109.2 ?
    N13C_1 C9C_1 H9F_1 . . 109.2 ?
    H9E_1 C9C_1 H9F_1 . . 107.9 ?
    C9C_1 C10C_1 H10G_1 . . 109.5 ?
    C9C_1 C10C_1 H10H_1 . . 109.5 ?
    H10G_1 C10C_1 H10H_1 . . 109.5 ?
    C9C_1 C10C_1 H10I_1 . . 109.5 ?
    H10G_1 C10C_1 H10I_1 . . 109.5 ?
    H10H_1 C10C_1 H10I_1 . . 109.5 ?
    N2_2 N1_2 C1_2 . . 115.66(19) ?
    N2_2 N1_2 H1_2 . . 122.2 ?
    C1_2 N1_2 H1_2 . . 122.2 ?
    N3_2 N2_2 N1_2 . . 113.78(19) ?
    N2_2 N3_2 C3_2 . . 109.4(2) ?
    C1_2 N4_2 C2_2 . . 100.00(19) ?
    C1_2 N5_2 N6_2 . . 109.5(2) ?
    C1_2 N5_2 H5_2 . . 125.3 ?
    N6_2 N5_2 H5_2 . . 125.3 ?
    C2_2 N6_2 N5_2 . . 100.7(2) ?
    O1_2 N7_2 O2_2 . . 124.3(2) ?
    O1_2 N7_2 C2_2 . . 116.8(2) ?
    O2_2 N7_2 C2_2 . . 118.8(2) ?
    C3_2 N8_2 C4_2 . . 100.6(2) ?
    C3_2 N9_2 N10_2 . . 110.0(2) ?
    C3_2 N9_2 H9_2 . . 125.0 ?
    N10_2 N9_2 H9_2 . . 125.0 ?
    C4_2 N10_2 N9_2 . . 101.3(2) ?
    O3_2 N11_2 O4_2 . . 124.7(3) ?
    O3_2 N11_2 C4_2 . . 118.0(3) ?
    O4_2 N11_2 C4_2 . . 117.3(3) ?
    N4_2 C1_2 N5_2 . . 111.5(2) ?
    N4_2 C1_2 N1_2 . . 125.2(2) ?
    N5_2 C1_2 N1_2 . . 123.3(2) ?
    N6_2 C2_2 N4_2 . . 118.3(2) ?
    N6_2 C2_2 N7_2 . . 120.9(2) ?
    N4_2 C2_2 N7_2 . . 120.7(2) ?
    N8_2 C3_2 N9_2 . . 110.6(2) ?
    N8_2 C3_2 N3_2 . . 122.4(2) ?
    N9_2 C3_2 N3_2 . . 127.0(2) ?
    N10_2 C4_2 N8_2 . . 117.5(2) ?
    N10_2 C4_2 N11_2 . . 120.3(3) ?
    N8_2 C4_2 N11_2 . . 122.2(3) ?
    O7_2 N12_2 O6_2 . . 121.2(2) ?
    O7_2 N12_2 O5_2 . . 119.6(2) ?
    O6_2 N12_2 O5_2 . . 119.2(2) ?
    C5_2 N13_2 C9_2 . . 114.0(2) ?
    C5_2 N13_2 C7_2 . . 112.2(2) ?
    C9_2 N13_2 C7_2 . . 111.9(2) ?
    C5_2 N13_2 H13_2 . . 106.0 ?
    C9_2 N13_2 H13_2 . . 106.0 ?
    C7_2 N13_2 H13_2 . . 106.0 ?
    C6_2 C5_2 N13_2 . . 113.7(3) ?
    C6_2 C5_2 H5A_2 . . 108.8 ?
    N13_2 C5_2 H5A_2 . . 108.8 ?
    C6_2 C5_2 H5B_2 . . 108.8 ?
    N13_2 C5_2 H5B_2 . . 108.8 ?
    H5A_2 C5_2 H5B_2 . . 107.7 ?
    C5_2 C6_2 H6A_2 . . 109.5 ?
    C5_2 C6_2 H6B_2 . . 109.5 ?
    H6A_2 C6_2 H6B_2 . . 109.5 ?
    C5_2 C6_2 H6C_2 . . 109.5 ?
    H6A_2 C6_2 H6C_2 . . 109.5 ?
    H6B_2 C6_2 H6C_2 . . 109.5 ?
    C8_2 C7_2 N13_2 . . 112.1(3) ?
    C8_2 C7_2 H7A_2 . . 109.2 ?
    N13_2 C7_2 H7A_2 . . 109.2 ?
    C8_2 C7_2 H7B_2 . . 109.2 ?
    N13_2 C7_2 H7B_2 . . 109.2 ?
    H7A_2 C7_2 H7B_2 . . 107.9 ?
    C7_2 C8_2 H8A_2 . . 109.5 ?
    C7_2 C8_2 H8B_2 . . 109.5 ?
    H8A_2 C8_2 H8B_2 . . 109.5 ?
    C7_2 C8_2 H8C_2 . . 109.5 ?
    H8A_2 C8_2 H8C_2 . . 109.5 ?
    H8B_2 C8_2 H8C_2 . . 109.5 ?
    N13_2 C9_2 C10_2 . . 112.9(2) ?
    N13_2 C9_2 H9A_2 . . 109.0 ?
    C10_2 C9_2 H9A_2 . . 109.0 ?
    N13_2 C9_2 H9B_2 . . 109.0 ?
    C10_2 C9_2 H9B_2 . . 109.0 ?
    H9A_2 C9_2 H9B_2 . . 107.8 ?
    C9_2 C10_2 H10A_2 . . 109.5 ?
    C9_2 C10_2 H10B_2 . . 109.5 ?
    H10A_2 C10_2 H10B_2 . . 109.5 ?
    C9_2 C10_2 H10C_2 . . 109.5 ?
    H10A_2 C10_2 H10C_2 . . 109.5 ?
    H10B_2 C10_2 H10C_2 . . 109.5 ?
    N2_3 N1_3 C1_3 . . 116.1(2) ?
    N2_3 N1_3 H1_3 . . 122.0 ?
    C1_3 N1_3 H1_3 . . 122.0 ?
    N3_3 N2_3 N1_3 . . 114.3(2) ?
    N2_3 N3_3 C3_3 . . 109.4(2) ?
    C1_3 N4_3 C2_3 . . 100.4(2) ?
    N6_3 N5_3 C1_3 . . 110.0(2) ?
    N6_3 N5_3 H5_3 . . 125.0 ?
    C1_3 N5_3 H5_3 . . 125.0 ?
    C2_3 N6_3 N5_3 . . 100.7(2) ?
    O2_3 N7_3 O1_3 . . 124.1(3) ?
    O2_3 N7_3 C2_3 . . 116.5(2) ?
    O1_3 N7_3 C2_3 . . 119.3(3) ?
    C3_3 N8_3 C4_3 . . 101.3(2) ?
    N10_3 N9_3 C3_3 . . 110.5(2) ?
    N10_3 N9_3 H9_3 . . 124.8 ?
    C3_3 N9_3 H9_3 . . 124.8 ?
    C4_3 N10_3 N9_3 . . 100.5(2) ?
    O4_3 N11_3 O3_3 . . 124.2(3) ?
    O4_3 N11_3 C4_3 . . 118.1(3) ?
    O3_3 N11_3 C4_3 . . 117.7(2) ?
    N4_3 C1_3 N5_3 . . 110.8(3) ?
    N4_3 C1_3 N1_3 . . 125.6(2) ?
    N5_3 C1_3 N1_3 . . 123.5(3) ?
    N6_3 C2_3 N4_3 . . 118.1(3) ?
    N6_3 C2_3 N7_3 . . 121.2(3) ?
    N4_3 C2_3 N7_3 . . 120.7(2) ?
    N8_3 C3_3 N9_3 . . 110.2(3) ?
    N8_3 C3_3 N3_3 . . 123.3(2) ?
    N9_3 C3_3 N3_3 . . 126.5(3) ?
    N10_3 C4_3 N8_3 . . 117.5(3) ?
    N10_3 C4_3 N11_3 . . 119.2(2) ?
    N8_3 C4_3 N11_3 . . 123.3(3) ?
    O6_3 N12_3 O7_3 . . 120.4(2) ?
    O6_3 N12_3 O5_3 . . 119.8(3) ?
    O7_3 N12_3 O5_3 . . 119.8(3) ?
    C9_3 N13_3 C5_3 . . 111.1(2) ?
    C9_3 N13_3 C7_3 . . 110.9(2) ?
    C5_3 N13_3 C7_3 . . 112.4(2) ?
    C9_3 N13_3 H13_3 . . 107.4 ?
    C5_3 N13_3 H13_3 . . 107.4 ?
    C7_3 N13_3 H13_3 . . 107.4 ?
    C6_3 C5_3 N13_3 . . 114.2(3) ?
    C6_3 C5_3 H5A_3 . . 108.7 ?
    N13_3 C5_3 H5A_3 . . 108.7 ?
    C6_3 C5_3 H5B_3 . . 108.7 ?
    N13_3 C5_3 H5B_3 . . 108.7 ?
    H5A_3 C5_3 H5B_3 . . 107.6 ?
    C5_3 C6_3 H6A_3 . . 109.5 ?
    C5_3 C6_3 H6B_3 . . 109.5 ?
    H6A_3 C6_3 H6B_3 . . 109.5 ?
    C5_3 C6_3 H6C_3 . . 109.5 ?
    H6A_3 C6_3 H6C_3 . . 109.5 ?
    H6B_3 C6_3 H6C_3 . . 109.5 ?
    C8_3 C7_3 N13_3 . . 114.2(2) ?
    C8_3 C7_3 H7A_3 . . 108.7 ?
    N13_3 C7_3 H7A_3 . . 108.7 ?
    C8_3 C7_3 H7B_3 . . 108.7 ?
    N13_3 C7_3 H7B_3 . . 108.7 ?
    H7A_3 C7_3 H7B_3 . . 107.6 ?
    C7_3 C8_3 H8A_3 . . 109.5 ?
    C7_3 C8_3 H8B_3 . . 109.5 ?
    H8A_3 C8_3 H8B_3 . . 109.5 ?
    C7_3 C8_3 H8C_3 . . 109.5 ?
    H8A_3 C8_3 H8C_3 . . 109.5 ?
    H8B_3 C8_3 H8C_3 . . 109.5 ?
    N13_3 C9_3 C10_3 . . 113.5(2) ?
    N13_3 C9_3 H9A_3 . . 108.9 ?
    C10_3 C9_3 H9A_3 . . 108.9 ?
    N13_3 C9_3 H9B_3 . . 108.9 ?
    C10_3 C9_3 H9B_3 . . 108.9 ?
    H9A_3 C9_3 H9B_3 . . 107.7 ?
    C9_3 C10_3 H10A_3 . . 109.5 ?
    C9_3 C10_3 H10B_3 . . 109.5 ?
    H10A_3 C10_3 H10B_3 . . 109.5 ?
    C9_3 C10_3 H10C_3 . . 109.5 ?
    H10A_3 C10_3 H10C_3 . . 109.5 ?
    H10B_3 C10_3 H10C_3 . . 109.5 ?
    N2_4 N1_4 C1_4 . . 115.50(19) ?
    N2_4 N1_4 H1_4 . . 122.2 ?
    C1_4 N1_4 H1_4 . . 122.2 ?
    N3_4 N2_4 N1_4 . . 114.09(19) ?
    N2_4 N3_4 C3_4 . . 108.78(19) ?
    C1_4 N4_4 C2_4 . . 100.4(2) ?
    N6_4 N5_4 C1_4 . . 109.2(2) ?
    N6_4 N5_4 H5_4 . . 125.4 ?
    C1_4 N5_4 H5_4 . . 125.4 ?
    C2_4 N6_4 N5_4 . . 101.4(2) ?
    O1_4 N7_4 O2_4 . . 124.7(3) ?
    O1_4 N7_4 C2_4 . . 118.4(2) ?
    O2_4 N7_4 C2_4 . . 116.9(2) ?
    C3_4 N8_4 C4_4 . . 100.5(2) ?
    N10_4 N9_4 C3_4 . . 110.6(2) ?
    N10_4 N9_4 H9_4 . . 124.7 ?
    C3_4 N9_4 H9_4 . . 124.7 ?
    C4_4 N10_4 N9_4 . . 100.4(2) ?
    O4_4 N11_4 O3_4 . . 126.0(3) ?
    O4_4 N11_4 C4_4 . . 117.3(2) ?
    O3_4 N11_4 C4_4 . . 116.6(2) ?
    N4_4 C1_4 N5_4 . . 111.3(2) ?
    N4_4 C1_4 N1_4 . . 125.9(2) ?
    N5_4 C1_4 N1_4 . . 122.8(2) ?
    N6_4 C2_4 N4_4 . . 117.6(2) ?
    N6_4 C2_4 N7_4 . . 121.1(2) ?
    N4_4 C2_4 N7_4 . . 121.2(2) ?
    N8_4 C3_4 N9_4 . . 110.6(2) ?
    N8_4 C3_4 N3_4 . . 122.0(2) ?
    N9_4 C3_4 N3_4 . . 127.5(2) ?
    N10_4 C4_4 N8_4 . . 118.0(2) ?
    N10_4 C4_4 N11_4 . . 120.4(2) ?
    N8_4 C4_4 N11_4 . . 121.5(2) ?
    O6_4 N12_4 O7_4 . . 121.3(3) ?
    O6_4 N12_4 O5_4 . . 120.6(3) ?
    O7_4 N12_4 O5_4 . . 118.0(3) ?
    C7_4 N13_4 C9_4 . . 114.9(8) ?
    C7_4 N13_4 C5_4 . . 112.8(10) ?
    C9_4 N13_4 C5_4 . . 114.5(9) ?
    C7_4 N13_4 H13_4 . . 104.4 ?
    C9_4 N13_4 H13_4 . . 104.4 ?
    C5_4 N13_4 H13_4 . . 104.4 ?
    N13_4 C5_4 C6_4 . . 116.0(11) ?
    N13_4 C5_4 H5A_4 . . 108.3 ?
    C6_4 C5_4 H5A_4 . . 108.3 ?
    N13_4 C5_4 H5B_4 . . 108.3 ?
    C6_4 C5_4 H5B_4 . . 108.3 ?
    H5A_4 C5_4 H5B_4 . . 107.4 ?
    C5_4 C6_4 H6A_4 . . 109.5 ?
    C5_4 C6_4 H6B_4 . . 109.5 ?
    H6A_4 C6_4 H6B_4 . . 109.5 ?
    C5_4 C6_4 H6C_4 . . 109.5 ?
    H6A_4 C6_4 H6C_4 . . 109.5 ?
    H6B_4 C6_4 H6C_4 . . 109.5 ?
    C8_4 C7_4 N13_4 . . 125.4(11) ?
    C8_4 C7_4 H7A_4 . . 106.0 ?
    N13_4 C7_4 H7A_4 . . 106.0 ?
    C8_4 C7_4 H7B_4 . . 106.0 ?
    N13_4 C7_4 H7B_4 . . 106.0 ?
    H7A_4 C7_4 H7B_4 . . 106.3 ?
    C7_4 C8_4 H8A_4 . . 109.5 ?
    C7_4 C8_4 H8B_4 . . 109.5 ?
    H8A_4 C8_4 H8B_4 . . 109.5 ?
    C7_4 C8_4 H8C_4 . . 109.5 ?
    H8A_4 C8_4 H8C_4 . . 109.5 ?
    H8B_4 C8_4 H8C_4 . . 109.5 ?
    C10_4 C9_4 N13_4 . . 106.7(10) ?
    C10_4 C9_4 H9A_4 . . 110.4 ?
    N13_4 C9_4 H9A_4 . . 110.4 ?
    C10_4 C9_4 H9B_4 . . 110.4 ?
    N13_4 C9_4 H9B_4 . . 110.4 ?
    H9A_4 C9_4 H9B_4 . . 108.6 ?
    C9_4 C10_4 H10A_4 . . 109.5 ?
    C9_4 C10_4 H10B_4 . . 109.5 ?
    H10A_4 C10_4 H10B_4 . . 109.5 ?
    C9_4 C10_4 H10C_4 . . 109.5 ?
    H10A_4 C10_4 H10C_4 . . 109.5 ?
    H10B_4 C10_4 H10C_4 . . 109.5 ?
    C7B_4 N13B_4 C9B_4 . . 111.5(10) ?
    C7B_4 N13B_4 C5B_4 . . 114.1(10) ?
    C9B_4 N13B_4 C5B_4 . . 108.4(8) ?
    C7B_4 N13B_4 H13B_4 . . 107.5 ?
    C9B_4 N13B_4 H13B_4 . . 107.5 ?
    C5B_4 N13B_4 H13B_4 . . 107.5 ?
    C6B_4 C5B_4 N13B_4 . . 119.8(9) ?
    C6B_4 C5B_4 H5C_4 . . 107.4 ?
    N13B_4 C5B_4 H5C_4 . . 107.4 ?
    C6B_4 C5B_4 H5D_4 . . 107.4 ?
    N13B_4 C5B_4 H5D_4 . . 107.4 ?
    H5C_4 C5B_4 H5D_4 . . 106.9 ?
    C5B_4 C6B_4 H6D_4 . . 109.5 ?
    C5B_4 C6B_4 H6E_4 . . 109.5 ?
    H6D_4 C6B_4 H6E_4 . . 109.5 ?
    C5B_4 C6B_4 H6F_4 . . 109.5 ?
    H6D_4 C6B_4 H6F_4 . . 109.5 ?
    H6E_4 C6B_4 H6F_4 . . 109.5 ?
    N13B_4 C7B_4 C8B_4 . . 112.7(15) ?
    N13B_4 C7B_4 H7C_4 . . 109.0 ?
    C8B_4 C7B_4 H7C_4 . . 109.0 ?
    N13B_4 C7B_4 H7D_4 . . 109.0 ?
    C8B_4 C7B_4 H7D_4 . . 109.0 ?
    H7C_4 C7B_4 H7D_4 . . 107.8 ?
    C7B_4 C8B_4 H8D_4 . . 109.5 ?
    C7B_4 C8B_4 H8E_4 . . 109.5 ?
    H8D_4 C8B_4 H8E_4 . . 109.5 ?
    C7B_4 C8B_4 H8F_4 . . 109.5 ?
    H8D_4 C8B_4 H8F_4 . . 109.5 ?
    H8E_4 C8B_4 H8F_4 . . 109.5 ?
    N13B_4 C9B_4 C10B_4 . . 114.0(11) ?
    N13B_4 C9B_4 H9C_4 . . 108.8 ?
    C10B_4 C9B_4 H9C_4 . . 108.8 ?
    N13B_4 C9B_4 H9D_4 . . 108.8 ?
    C10B_4 C9B_4 H9D_4 . . 108.8 ?
    H9C_4 C9B_4 H9D_4 . . 107.7 ?
    C9B_4 C10B_4 H10D_4 . . 109.5 ?
    C9B_4 C10B_4 H10E_4 . . 109.5 ?
    H10D_4 C10B_4 H10E_4 . . 109.5 ?
    C9B_4 C10B_4 H10F_4 . . 109.5 ?
    H10D_4 C10B_4 H10F_4 . . 109.5 ?
    H10E_4 C10B_4 H10F_4 . . 109.5 ?
    C9C_4 N13C_4 C7C_4 . . 105.4(9) ?
    C9C_4 N13C_4 C5C_4 . . 119.0(12) ?
    C7C_4 N13C_4 C5C_4 . . 103.6(10) ?
    C9C_4 N13C_4 H13C_4 . . 109.4 ?
    C7C_4 N13C_4 H13C_4 . . 109.4 ?
    C5C_4 N13C_4 H13C_4 . . 109.4 ?
    C6C_4 C5C_4 N13C_4 . . 111.7(14) ?
    C6C_4 C5C_4 H5E_4 . . 109.3 ?
    N13C_4 C5C_4 H5E_4 . . 109.3 ?
    C6C_4 C5C_4 H5F_4 . . 109.3 ?
    N13C_4 C5C_4 H5F_4 . . 109.3 ?
    H5E_4 C5C_4 H5F_4 . . 107.9 ?
    C5C_4 C6C_4 H6G_4 . . 109.5 ?
    C5C_4 C6C_4 H6H_4 . . 109.5 ?
    H6G_4 C6C_4 H6H_4 . . 109.5 ?
    C5C_4 C6C_4 H6I_4 . . 109.5 ?
    H6G_4 C6C_4 H6I_4 . . 109.5 ?
    H6H_4 C6C_4 H6I_4 . . 109.5 ?
    C8C_4 C7C_4 N13C_4 . . 109.9(12) ?
    C8C_4 C7C_4 H7E_4 . . 109.7 ?
    N13C_4 C7C_4 H7E_4 . . 109.7 ?
    C8C_4 C7C_4 H7F_4 . . 109.7 ?
    N13C_4 C7C_4 H7F_4 . . 109.7 ?
    H7E_4 C7C_4 H7F_4 . . 108.2 ?
    C7C_4 C8C_4 H8G_4 . . 109.5 ?
    C7C_4 C8C_4 H8H_4 . . 109.5 ?
    H8G_4 C8C_4 H8H_4 . . 109.5 ?
    C7C_4 C8C_4 H8I_4 . . 109.5 ?
    H8G_4 C8C_4 H8I_4 . . 109.5 ?
    H8H_4 C8C_4 H8I_4 . . 109.5 ?
    C10C_4 C9C_4 N13C_4 . . 109.7(11) ?
    C10C_4 C9C_4 H9E_4 . . 109.7 ?
    N13C_4 C9C_4 H9E_4 . . 109.7 ?
    C10C_4 C9C_4 H9F_4 . . 109.7 ?
    N13C_4 C9C_4 H9F_4 . . 109.7 ?
    H9E_4 C9C_4 H9F_4 . . 108.2 ?
    C9C_4 C10C_4 H10G_4 . . 109.5 ?
    C9C_4 C10C_4 H10H_4 . . 109.5 ?
    H10G_4 C10C_4 H10H_4 . . 109.5 ?
    C9C_4 C10C_4 H10I_4 . . 109.5 ?
    H10G_4 C10C_4 H10I_4 . . 109.5 ?
    H10H_4 C10C_4 H10I_4 . . 109.5 ?
loop_
    _geom_torsion_atom_site_label_1
    _geom_torsion_atom_site_label_2
    _geom_torsion_atom_site_label_3
    _geom_torsion_atom_site_label_4
    _geom_torsion_site_symmetry_1
    _geom_torsion_site_symmetry_2
    _geom_torsion_site_symmetry_3
    _geom_torsion_site_symmetry_4
    _geom_torsion
    _geom_torsion_publ_flag
    C1_1 N1_1 N2_1 N3_1 . . . . -179.4(2) ?
    N1_1 N2_1 N3_1 C3_1 . . . . 179.36(19) ?
    C1_1 N5_1 N6_1 C2_1 . . . . 0.3(3) ?
    C3_1 N9_1 N10_1 C4_1 . . . . -0.5(3) ?
    C2_1 N4_1 C1_1 N5_1 . . . . 0.2(3) ?
    C2_1 N4_1 C1_1 N1_1 . . . . -178.3(2) ?
    N6_1 N5_1 C1_1 N4_1 . . . . -0.3(3) ?
    N6_1 N5_1 C1_1 N1_1 . . . . 178.2(2) ?
    N2_1 N1_1 C1_1 N4_1 . . . . 174.8(2) ?
    N2_1 N1_1 C1_1 N5_1 . . . . -3.5(3) ?
    N5_1 N6_1 C2_1 N4_1 . . . . -0.2(3) ?
    N5_1 N6_1 C2_1 N7_1 . . . . -176.8(2) ?
    C1_1 N4_1 C2_1 N6_1 . . . . 0.0(3) ?
    C1_1 N4_1 C2_1 N7_1 . . . . 176.6(2) ?
    O2_1 N7_1 C2_1 N6_1 . . . . -4.3(4) ?
    O1_1 N7_1 C2_1 N6_1 . . . . 175.1(3) ?
    O2_1 N7_1 C2_1 N4_1 . . . . 179.2(3) ?
    O1_1 N7_1 C2_1 N4_1 . . . . -1.4(4) ?
    C4_1 N8_1 C3_1 N9_1 . . . . 0.5(3) ?
    C4_1 N8_1 C3_1 N3_1 . . . . 178.0(2) ?
    N10_1 N9_1 C3_1 N8_1 . . . . -0.1(3) ?
    N10_1 N9_1 C3_1 N3_1 . . . . -177.4(2) ?
    N2_1 N3_1 C3_1 N8_1 . . . . 179.2(2) ?
    N2_1 N3_1 C3_1 N9_1 . . . . -3.7(3) ?
    N9_1 N10_1 C4_1 N8_1 . . . . 0.9(3) ?
    N9_1 N10_1 C4_1 N11_1 . . . . -178.4(2) ?
    C3_1 N8_1 C4_1 N10_1 . . . . -0.9(3) ?
    C3_1 N8_1 C4_1 N11_1 . . . . 178.4(2) ?
    O3_1 N11_1 C4_1 N10_1 . . . . 167.5(3) ?
    O4_1 N11_1 C4_1 N10_1 . . . . -12.4(4) ?
    O3_1 N11_1 C4_1 N8_1 . . . . -11.7(4) ?
    O4_1 N11_1 C4_1 N8_1 . . . . 168.4(2) ?
    C9_1 N13_1 C5_1 C6_1 . . . . 169.7(6) ?
    C7_1 N13_1 C5_1 C6_1 . . . . -63.0(7) ?
    C9_1 N13_1 C7_1 C8_1 . . . . -58.1(8) ?
    C5_1 N13_1 C7_1 C8_1 . . . . 176.2(7) ?
    C7_1 N13_1 C9_1 C10_1 . . . . -62.6(7) ?
    C5_1 N13_1 C9_1 C10_1 . . . . 64.8(6) ?
    C9B_1 N13B_1 C5B_1 C6B_1 . . . . -59.1(8) ?
    C7B_1 N13B_1 C5B_1 C6B_1 . . . . 64.3(8) ?
    C9B_1 N13B_1 C7B_1 C8B_1 . . . . -176.7(9) ?
    C5B_1 N13B_1 C7B_1 C8B_1 . . . . 58.9(10) ?
    C7B_1 N13B_1 C9B_1 C10B_1 . . . . -177.7(7) ?
    C5B_1 N13B_1 C9B_1 C10B_1 . . . . -52.5(9) ?
    C7C_1 N13C_1 C5C_1 C6C_1 . . . . -37(3) ?
    C9C_1 N13C_1 C5C_1 C6C_1 . . . . -161(2) ?
    C5C_1 N13C_1 C7C_1 C8C_1 . . . . 172(3) ?
    C9C_1 N13C_1 C7C_1 C8C_1 . . . . -62(4) ?
    C7C_1 N13C_1 C9C_1 C10C_1 . . . . 171(2) ?
    C5C_1 N13C_1 C9C_1 C10C_1 . . . . -64(3) ?
    C1_2 N1_2 N2_2 N3_2 . . . . -178.0(2) ?
    N1_2 N2_2 N3_2 C3_2 . . . . 179.67(19) ?
    C1_2 N5_2 N6_2 C2_2 . . . . 0.5(3) ?
    C3_2 N9_2 N10_2 C4_2 . . . . -0.7(3) ?
    C2_2 N4_2 C1_2 N5_2 . . . . 1.0(3) ?
    C2_2 N4_2 C1_2 N1_2 . . . . -177.3(2) ?
    N6_2 N5_2 C1_2 N4_2 . . . . -1.0(3) ?
    N6_2 N5_2 C1_2 N1_2 . . . . 177.3(2) ?
    N2_2 N1_2 C1_2 N4_2 . . . . 176.0(2) ?
    N2_2 N1_2 C1_2 N5_2 . . . . -2.0(3) ?
    N5_2 N6_2 C2_2 N4_2 . . . . 0.2(3) ?
    N5_2 N6_2 C2_2 N7_2 . . . . -177.7(2) ?
    C1_2 N4_2 C2_2 N6_2 . . . . -0.7(3) ?
    C1_2 N4_2 C2_2 N7_2 . . . . 177.2(2) ?
    O1_2 N7_2 C2_2 N6_2 . . . . -177.7(3) ?
    O2_2 N7_2 C2_2 N6_2 . . . . 4.5(4) ?
    O1_2 N7_2 C2_2 N4_2 . . . . 4.5(4) ?
    O2_2 N7_2 C2_2 N4_2 . . . . -173.4(3) ?
    C4_2 N8_2 C3_2 N9_2 . . . . -0.3(3) ?
    C4_2 N8_2 C3_2 N3_2 . . . . 179.5(2) ?
    N10_2 N9_2 C3_2 N8_2 . . . . 0.7(3) ?
    N10_2 N9_2 C3_2 N3_2 . . . . -179.1(2) ?
    N2_2 N3_2 C3_2 N8_2 . . . . 178.7(2) ?
    N2_2 N3_2 C3_2 N9_2 . . . . -1.6(3) ?
    N9_2 N10_2 C4_2 N8_2 . . . . 0.5(3) ?
    N9_2 N10_2 C4_2 N11_2 . . . . -178.8(2) ?
    C3_2 N8_2 C4_2 N10_2 . . . . -0.2(3) ?
    C3_2 N8_2 C4_2 N11_2 . . . . 179.2(2) ?
    O3_2 N11_2 C4_2 N10_2 . . . . 175.8(3) ?
    O4_2 N11_2 C4_2 N10_2 . . . . -5.5(4) ?
    O3_2 N11_2 C4_2 N8_2 . . . . -3.5(4) ?
    O4_2 N11_2 C4_2 N8_2 . . . . 175.2(3) ?
    C9_2 N13_2 C5_2 C6_2 . . . . -58.5(3) ?
    C7_2 N13_2 C5_2 C6_2 . . . . 70.1(3) ?
    C5_2 N13_2 C7_2 C8_2 . . . . 162.2(2) ?
    C9_2 N13_2 C7_2 C8_2 . . . . -68.1(3) ?
    C5_2 N13_2 C9_2 C10_2 . . . . -56.0(4) ?
    C7_2 N13_2 C9_2 C10_2 . . . . 175.3(3) ?
    C1_3 N1_3 N2_3 N3_3 . . . . -178.7(2) ?
    N1_3 N2_3 N3_3 C3_3 . . . . 178.7(2) ?
    C1_3 N5_3 N6_3 C2_3 . . . . 0.8(3) ?
    C3_3 N9_3 N10_3 C4_3 . . . . -1.0(3) ?
    C2_3 N4_3 C1_3 N5_3 . . . . 1.3(3) ?
    C2_3 N4_3 C1_3 N1_3 . . . . -176.5(3) ?
    N6_3 N5_3 C1_3 N4_3 . . . . -1.4(3) ?
    N6_3 N5_3 C1_3 N1_3 . . . . 176.4(2) ?
    N2_3 N1_3 C1_3 N4_3 . . . . 175.0(2) ?
    N2_3 N1_3 C1_3 N5_3 . . . . -2.5(4) ?
    N5_3 N6_3 C2_3 N4_3 . . . . 0.1(3) ?
    N5_3 N6_3 C2_3 N7_3 . . . . -178.0(3) ?
    C1_3 N4_3 C2_3 N6_3 . . . . -0.8(3) ?
    C1_3 N4_3 C2_3 N7_3 . . . . 177.2(3) ?
    O2_3 N7_3 C2_3 N6_3 . . . . -174.3(3) ?
    O1_3 N7_3 C2_3 N6_3 . . . . 7.7(5) ?
    O2_3 N7_3 C2_3 N4_3 . . . . 7.7(4) ?
    O1_3 N7_3 C2_3 N4_3 . . . . -170.3(3) ?
    C4_3 N8_3 C3_3 N9_3 . . . . -0.4(3) ?
    C4_3 N8_3 C3_3 N3_3 . . . . 178.1(2) ?
    N10_3 N9_3 C3_3 N8_3 . . . . 0.9(3) ?
    N10_3 N9_3 C3_3 N3_3 . . . . -177.6(2) ?
    N2_3 N3_3 C3_3 N8_3 . . . . -178.3(2) ?
    N2_3 N3_3 C3_3 N9_3 . . . . 0.0(4) ?
    N9_3 N10_3 C4_3 N8_3 . . . . 0.8(3) ?
    N9_3 N10_3 C4_3 N11_3 . . . . -179.4(2) ?
    C3_3 N8_3 C4_3 N10_3 . . . . -0.2(3) ?
    C3_3 N8_3 C4_3 N11_3 . . . . 179.9(3) ?
    O4_3 N11_3 C4_3 N10_3 . . . . 172.4(3) ?
    O3_3 N11_3 C4_3 N10_3 . . . . -8.9(4) ?
    O4_3 N11_3 C4_3 N8_3 . . . . -7.7(4) ?
    O3_3 N11_3 C4_3 N8_3 . . . . 171.0(3) ?
    C9_3 N13_3 C5_3 C6_3 . . . . 172.5(3) ?
    C7_3 N13_3 C5_3 C6_3 . . . . -62.5(4) ?
    C9_3 N13_3 C7_3 C8_3 . . . . -61.9(3) ?
    C5_3 N13_3 C7_3 C8_3 . . . . 173.0(3) ?
    C5_3 N13_3 C9_3 C10_3 . . . . -59.6(3) ?
    C7_3 N13_3 C9_3 C10_3 . . . . 174.6(3) ?
    C1_4 N1_4 N2_4 N3_4 . . . . 179.4(2) ?
    N1_4 N2_4 N3_4 C3_4 . . . . 179.13(19) ?
    C1_4 N5_4 N6_4 C2_4 . . . . 0.4(3) ?
    C3_4 N9_4 N10_4 C4_4 . . . . 0.0(3) ?
    C2_4 N4_4 C1_4 N5_4 . . . . -0.1(3) ?
    C2_4 N4_4 C1_4 N1_4 . . . . -178.9(2) ?
    N6_4 N5_4 C1_4 N4_4 . . . . -0.2(3) ?
    N6_4 N5_4 C1_4 N1_4 . . . . 178.6(2) ?
    N2_4 N1_4 C1_4 N4_4 . . . . 176.9(2) ?
    N2_4 N1_4 C1_4 N5_4 . . . . -1.7(3) ?
    N5_4 N6_4 C2_4 N4_4 . . . . -0.6(3) ?
    N5_4 N6_4 C2_4 N7_4 . . . . -177.6(2) ?
    C1_4 N4_4 C2_4 N6_4 . . . . 0.5(3) ?
    C1_4 N4_4 C2_4 N7_4 . . . . 177.5(2) ?
    O1_4 N7_4 C2_4 N6_4 . . . . -5.0(4) ?
    O2_4 N7_4 C2_4 N6_4 . . . . 173.1(3) ?
    O1_4 N7_4 C2_4 N4_4 . . . . 178.0(3) ?
    O2_4 N7_4 C2_4 N4_4 . . . . -3.9(4) ?
    C4_4 N8_4 C3_4 N9_4 . . . . 0.2(3) ?
    C4_4 N8_4 C3_4 N3_4 . . . . 179.0(2) ?
    N10_4 N9_4 C3_4 N8_4 . . . . -0.1(3) ?
    N10_4 N9_4 C3_4 N3_4 . . . . -178.8(2) ?
    N2_4 N3_4 C3_4 N8_4 . . . . 177.0(2) ?
    N2_4 N3_4 C3_4 N9_4 . . . . -4.4(3) ?
    N9_4 N10_4 C4_4 N8_4 . . . . 0.2(3) ?
    N9_4 N10_4 C4_4 N11_4 . . . . -177.9(2) ?
    C3_4 N8_4 C4_4 N10_4 . . . . -0.2(3) ?
    C3_4 N8_4 C4_4 N11_4 . . . . 177.8(2) ?
    O4_4 N11_4 C4_4 N10_4 . . . . 178.0(2) ?
    O3_4 N11_4 C4_4 N10_4 . . . . -2.4(4) ?
    O4_4 N11_4 C4_4 N8_4 . . . . 0.0(4) ?
    O3_4 N11_4 C4_4 N8_4 . . . . 179.6(2) ?
    C7_4 N13_4 C5_4 C6_4 . . . . -68.3(19) ?
    C9_4 N13_4 C5_4 C6_4 . . . . 157.8(14) ?
    C9_4 N13_4 C7_4 C8_4 . . . . -56(2) ?
    C5_4 N13_4 C7_4 C8_4 . . . . 170.0(16) ?
    C7_4 N13_4 C9_4 C10_4 . . . . -66.4(13) ?
    C5_4 N13_4 C9_4 C10_4 . . . . 66.5(14) ?
    C7B_4 N13B_4 C5B_4 C6B_4 . . . . -77.1(15) ?
    C9B_4 N13B_4 C5B_4 C6B_4 . . . . 47.8(13) ?
    C9B_4 N13B_4 C7B_4 C8B_4 . . . . 48(2) ?
    C5B_4 N13B_4 C7B_4 C8B_4 . . . . 171.2(17) ?
    C7B_4 N13B_4 C9B_4 C10B_4 . . . . 170.6(14) ?
    C5B_4 N13B_4 C9B_4 C10B_4 . . . . 44.2(15) ?
    C9C_4 N13C_4 C5C_4 C6C_4 . . . . -179.4(16) ?
    C7C_4 N13C_4 C5C_4 C6C_4 . . . . -62.9(17) ?
    C9C_4 N13C_4 C7C_4 C8C_4 . . . . -55.1(17) ?
    C5C_4 N13C_4 C7C_4 C8C_4 . . . . 179.1(13) ?
    C7C_4 N13C_4 C9C_4 C10C_4 . . . . -176.2(14) ?
    C5C_4 N13C_4 C9C_4 C10C_4 . . . . -60.6(18) ?
loop_
    _geom_hbond_atom_site_label_D
    _geom_hbond_atom_site_label_H
    _geom_hbond_atom_site_label_A
    _geom_hbond_site_symmetry_A
    _geom_hbond_distance_DH
    _geom_hbond_distance_HA
    _geom_hbond_distance_DA
    _geom_hbond_angle_DHA
    _geom_hbond_publ_flag
    N1_1 H1_1 N4_2 2_576 0.88 2.37 3.117(3) 142.3 yes
    N1_1 H1_1 O1_2 2_576 0.88 2.30 3.066(3) 145.2 yes
    N5_1 H5_1 O5_1 . 0.88 1.87 2.745(3) 172.5 yes
    N9_1 H9_1 O5_1 . 0.88 1.88 2.761(3) 174.0 yes
    N13_1 H13_1 N12_1 . 1.00 2.60 3.565(6) 161.7 yes
    N13_1 H13_1 O6_1 . 1.00 2.31 3.096(6) 135.0 yes
    N13_1 H13_1 O7_1 . 1.00 2.26 3.249(6) 168.7 yes
    C6_1 H6A_1 N8_4 2_665 0.98 2.69 3.650(8) 168.2 yes
    C7_1 H7B_1 O4_4 2_665 0.99 2.55 3.387(7) 142.1 yes
    C8_1 H8B_1 O6_2 2_666 0.98 2.58 3.518(11) 161.4 yes
    C9_1 H9B_1 O6_2 2_666 0.99 2.44 3.222(7) 136.0 yes
    N13B_1 H13B_1 N8_4 2_665 1.00 2.17 3.165(6) 172.1 yes
    C5B_1 H5C_1 O2_3 1_545 0.99 2.64 3.629(8) 172.8 yes
    C5B_1 H5D_1 N10_2 2_666 0.99 2.58 3.567(7) 176.5 yes
    C7B_1 H7D_1 O6_1 . 0.99 2.62 3.547(7) 156.0 yes
    C8B_1 H8D_1 O4_2 2_666 0.98 2.52 3.452(11) 159.5 yes
    C9B_1 H9D_1 O2_2 1_545 0.99 2.53 3.146(7) 120.1 yes
    C10B_1 H10D_1 O2_3 1_545 0.98 2.61 3.150(8) 114.5 yes
    N13C_1 H13C_1 O6_1 . 1.00 2.29 3.27(3) 167.2 yes
    N13C_1 H13C_1 O7_1 . 1.00 2.56 3.31(2) 131.6 yes
    C5C_1 H5F_1 O2_2 1_545 0.99 2.55 3.32(3) 134.5 yes
    C6C_1 H6H_1 N8_4 2_665 0.98 2.61 3.53(3) 156.8 yes
    C6C_1 H6I_1 O7_1 . 0.98 2.52 3.34(3) 141.3 yes
    C7C_1 H7F_1 O4_4 2_665 0.99 2.36 2.93(2) 116.1 yes
    C9C_1 H9F_1 O6_2 2_666 0.99 2.33 3.20(2) 146.6 yes
    N1_2 H1_2 N4_1 2_576 0.88 2.35 3.096(3) 143.3 yes
    N1_2 H1_2 O1_1 2_576 0.88 2.27 3.035(3) 145.3 yes
    N5_2 H5_2 O5_2 . 0.88 1.88 2.751(3) 172.0 yes
    N9_2 H9_2 O5_2 . 0.88 1.89 2.770(3) 177.3 yes
    N13_2 H13_2 N12_2 . 1.00 2.53 3.444(3) 151.3 yes
    N13_2 H13_2 O6_2 . 1.00 1.96 2.933(3) 163.8 yes
    N13_2 H13_2 O7_2 . 1.00 2.48 3.188(3) 127.7 yes
    C5_2 H5A_2 O2_1 . 0.99 2.57 3.097(4) 113.4 yes
    C9_2 H9A_2 O6_1 2_666 0.99 2.41 3.340(5) 157.0 yes
    N1_3 H1_3 N4_4 2_675 0.88 2.39 3.136(3) 142.5 yes
    N1_3 H1_3 O2_4 2_675 0.88 2.30 3.075(3) 146.5 yes
    N5_3 H5_3 N12_3 . 0.88 2.70 3.523(3) 156.9 yes
    N5_3 H5_3 O5_3 . 0.88 1.87 2.748(4) 174.7 yes
    N9_3 H9_3 O5_3 . 0.88 1.86 2.743(3) 177.9 yes
    N13_3 H13_3 N12_3 . 1.00 2.51 3.503(3) 173.5 yes
    N13_3 H13_3 O6_3 . 1.00 2.14 3.068(3) 153.2 yes
    N13_3 H13_3 O7_3 . 1.00 2.23 3.116(3) 146.4 yes
    C5_3 H5A_3 O1_2 1_545 0.99 2.64 3.367(4) 130.5 yes
    C7_3 H7B_3 O3_1 2_566 0.99 2.63 3.317(4) 126.8 yes
    C9_3 H9A_3 O6_4 2_565 0.99 2.44 3.389(4) 160.4 yes
    C9_3 H9B_3 O3_2 2_566 0.99 2.65 3.538(4) 148.9 yes
    C10_3 H10B_3 O6_3 . 0.98 2.56 3.342(4) 136.8 yes
    N1_4 H1_4 N4_3 2_675 0.88 2.39 3.126(3) 141.6 yes
    N1_4 H1_4 O2_3 2_675 0.88 2.29 3.035(3) 142.5 yes
    N5_4 H5_4 O5_4 . 0.88 1.86 2.732(3) 169.0 yes
    N9_4 H9_4 O5_4 . 0.88 1.87 2.748(3) 176.0 yes
    N13_4 H13_4 N12_4 . 1.00 2.65 3.505(15) 143.8 yes
    N13_4 H13_4 O6_4 . 1.00 2.30 3.171(16) 144.5 yes
    N13_4 H13_4 O7_4 . 1.00 2.34 3.019(14) 124.3 yes
    C6_4 H6A_4 N10_3 2_565 0.98 2.59 3.52(2) 156.9 yes
    C7_4 H7A_4 O3_1 2_566 0.99 2.63 3.410(12) 135.7 yes
    C7_4 H7B_4 N10_3 2_565 0.99 2.68 3.394(11) 129.4 yes
    C9_4 H9A_4 O1_3 . 0.99 2.62 3.203(10) 117.6 yes
    C9_4 H9B_4 O7_4 . 0.99 2.53 3.096(11) 116.0 yes
    C10_4 H10A_4 O1_1 . 0.98 2.59 3.158(13) 117.3 yes
    C10_4 H10B_4 N6_2 . 0.98 2.54 3.219(13) 126.0 yes
    N13B_4 H13B_4 N10_3 2_565 1.00 2.45 3.385(9) 155.2 yes
    C5B_4 H5C_4 N8_2 2_576 0.99 2.62 3.558(11) 158.6 yes
    C5B_4 H5D_4 O1_1 . 0.99 2.54 3.286(10) 131.6 yes
    C7B_4 H7C_4 O7_4 . 0.99 2.56 3.33(2) 134.3 yes
    C7B_4 H7D_4 O3_2 2_576 0.99 2.27 3.155(17) 147.8 yes
    C9B_4 H9C_4 N12_4 . 0.99 2.70 3.666(13) 165.8 yes
    C9B_4 H9C_4 O6_4 . 0.99 2.08 2.989(12) 152.1 yes
    C9B_4 H9C_4 O7_4 . 0.99 2.64 3.540(13) 150.6 yes
    C9B_4 H9D_4 O6_3 2_565 0.99 2.29 3.240(13) 160.4 yes
    N13C_4 H13C_4 N12_4 . 1.00 2.63 3.626(18) 176.2 yes
    N13C_4 H13C_4 O6_4 . 1.00 2.27 3.208(18) 155.8 yes
    N13C_4 H13C_4 O7_4 . 1.00 2.31 3.208(16) 148.5 yes
    C7C_4 H7F_4 O6_3 2_565 0.99 2.21 3.100(13) 149.5 yes
    C8C_4 H8I_4 O6_4 . 0.98 2.63 3.48(2) 145.7 yes
    C10C_4 H10G_4 O2_2 . 0.98 2.61 3.346(17) 131.7 yes
    C10C_4 H10H_4 O1_3 . 0.98 2.56 3.18(2) 121.5 yes
_shelx_space_group_comment
;
The symmetry employed for this shelxl refinement is uniquely defined
by the following loop, which should always be used as a source of
symmetry information in preference to the above space-group names.
They are only intended as comments.
;
_shelx_estimated_absorpt_T_min     0.971
_shelx_estimated_absorpt_T_max     0.975
_shelx_hkl_file
;
  -2   0   0 111.465 8.80336   2
  -2   0   0 102.451 10.1973   1
   2   0   0 93.8930 10.0598   1
   2   0   0 114.637 8.79468   2
  -3   0   0 16.9293 1.97733   2
  -3   0   0 9.55541 4.28850   1
   3   0   0 21.2262 1.98732   2
   3   0   0 8.33114 4.50763   1
  -5   0   0 7.72375 1.41846   2
  -5   0   0 -2.5659 6.09275   1
   5   0   0 -4.9999 5.14321   1
   5   0   0 7.07647 1.33478   2
  -6   0   0 0.94331 6.14719   1
  -6   0   0 11.9496 1.68112   2
  -6   0   0 3.70263 2.43225   3
   6   0   0 10.2300 6.18467   1
   6   0   0 6.73041 1.59821   2
  -7   0   0 20.5033 2.62150   2
  -7   0   0 24.6025 3.88488   3
  -7   0   0 36.3079 8.73147   1
   7   0   0 32.5025 8.10814   1
   7   0   0 28.0869 3.23027   2
  -8   0   0 708.394 56.2773   2
  -8   0   0 743.214 61.0625   1
  -8   0   0 640.191 56.5076   3
   8   0   0 720.615 60.4484   1
   8   0   0 668.186 56.0997   2
  -9   0   0 -8.8045 8.03258   1
  -9   0   0 4.79733 3.47646   3
  -9   0   0 3.01706 1.86083   2
   9   0   0 -10.466 6.25777   1
   9   0   0 0.92182 1.92841   2
 -10   0   0 102.967 17.4820   1
 -10   0   0 118.510 11.0978   3
 -10   0   0 108.039 10.0174   2
  10   0   0 112.319 17.8602   1
  10   0   0 120.054 10.0354   2
 -11   0   0 -3.9701 9.18572   1
 -11   0   0 -2.4166 4.21250   3
 -11   0   0 0.67191 2.05680   2
  11   0   0 -1.1818 1.99802   2
  11   0   0 7.25866 8.64260   1
 -12   0   0 6.61213 4.54302   3
 -12   0   0 23.3590 12.4886   1
 -12   0   0 18.3230 2.94907   2
  12   0   0 21.8186 10.7275   1
  12   0   0 15.8876 2.84581   2
 -13   0   0 2.05291 2.46080   2
 -13   0   0 4.55601 4.97546   3
 -13   0   0 -3.3337 10.7632   1
  13   0   0 -0.9213 9.78319   1
  13   0   0 -0.1151 2.46311   2
 -14   0   0 132.641 14.0389   3
 -14   0   0 114.613 13.5147   2
 -14   0   0 186.504 25.1511   1
  14   0   0 140.194 22.1774   1
  14   0   0 136.257 12.0886   2
 -15   0   0 -12.810 11.3146   1
 -15   0   0 0.91681 5.69939   3
  15   0   0 1.88840 2.61309   2
  15   0   0 13.5993 12.5047   1
 -16   0   0 13.2225 6.73069   3
 -16   0   0 17.5918 14.2869   1
  16   0   0 13.6827 13.2575   1
  16   0   0 20.2750 3.42595   2
 -17   0   0 -1.1126 6.02255   3
 -17   0   0 -22.474 13.7348   1
  17   0   0 1.05909 2.93085   2
  17   0   0 -19.236 11.9908   1
  17  -1   0 -1.3670 2.63269   2
 -17   1   0 3.33414 6.13456   3
 -17   1   0 11.3742 15.7634   1
  16  -1   0 1.40386 2.90007   2
 -16   1   0 -2.3712 5.82432   3
 -16   1   0 -3.2085 14.0034   1
  15  -1   0 -9.5264 9.50819   1
  15  -1   0 0.90930 2.73397   2
 -15   1   0 1.93552 5.90570   3
 -15   1   0 1.09939 13.8135   1
  14  -1   0 19.2972 3.21516   2
  14  -1   0 13.1535 11.5353   1
 -14   1   0 12.7189 14.0174   1
 -14   1   0 22.1884 5.75752   3
 -14   1   0 15.9116 4.60242   2
  13  -1   0 74.0633 16.5296   1
  13  -1   0 92.6079 8.51717   2
 -13   1   0 82.8837 8.56441   2
 -13   1   0 108.626 19.3842   1
 -13   1   0 90.3433 10.7158   3
  12  -1   0 16.4810 10.1374   1
  12  -1   0 14.3691 2.63746   2
 -12   1   0 13.1979 2.68977   2
 -12   1   0 -7.4634 10.3945   1
 -12   1   0 9.04558 4.62617   3
  11  -1   0 4.66891 2.10899   2
  11  -1   0 -4.6279 9.10901   1
 -11   1   0 10.5845 2.44083   2
 -11   1   0 6.70551 4.03014   3
 -11   1   0 5.76557 10.3857   1
  10  -1   0 53.8218 5.64859   2
  10  -1   0 64.0463 11.8207   1
 -10   1   0 49.6176 12.0248   1
 -10   1   0 58.3722 5.69285   2
 -10   1   0 53.6957 7.25858   3
   9  -1   0 91.6513 14.1504   1
   9  -1   0 86.1015 7.80459   2
  -9   1   0 69.0619 13.1568   1
  -9   1   0 90.4727 7.85067   2
  -9   1   0 88.8930 8.79493   3
   8  -1   0 6.93761 1.80339   2
   8  -1   0 9.27798 7.08793   1
  -8   1   0 9.75556 2.24311   2
  -8   1   0 14.5218 3.27458   3
  -8   1   0 25.3855 8.28079   1
   7  -1   0 38.2842 3.93818   2
   7  -1   0 27.0143 8.03221   1
  -7   1   0 40.7579 5.08733   3
  -7   1   0 28.9502 8.98438   1
  -7   1   0 37.0298 3.99665   2
   6  -1   0 584.542 49.4371   2
   6  -1   0 620.456 52.4526   1
  -6   1   0 608.387 49.4497   2
  -6   1   0 633.554 52.7679   1
   5  -1   0 9.30343 1.50308   2
   5  -1   0 13.2973 6.50594   1
  -5   1   0 11.8006 5.55768   1
  -5   1   0 13.0601 1.60026   2
   4  -1   0 1788.39 136.033   2
  -4   1   0 1502.24 137.681   1
  -4   1   0 1746.39 136.029   2
   3  -1   0 425.573 42.7954   1
   3  -1   0 575.132 41.6267   2
  -3   1   0 556.263 41.6239   2
  -3   1   0 482.408 43.1087   1
   2  -1   0 7.30119 2.46666   1
   2  -1   0 11.6705 1.29447   2
  -2   1   0 12.3069 1.34283   2
  -2   1   0 6.91143 2.78981   1
  -1   1   0 1.87777 0.39390   2
  -1  -1   0 3.91251 0.46200   2
  -1  -1   0 0.96113 1.56265   1
   1   1   0 10.1043 2.24329   1
   1   1   0 -0.4265 0.35589   2
  -2  -1   0 -0.2939 2.88549   1
  -2  -1   0 2.09987 0.79327   2
  -2  -1   0 3.93836 1.08309   3
   2   1   0 5.26656 3.34561   1
  -3  -1   0 81.2131 6.51718   3
  -3  -1   0 56.2545 9.26445   1
  -3  -1   0 73.1792 6.30753   2
   3   1   0 62.7945 9.79664   1
   3   1   0 78.3642 6.29227   2
  -4  -1   0 1097.19 87.3530   3
  -4  -1   0 1104.64 87.1851   2
  -4  -1   0 1002.44 89.4729   1
   4   1   0 1041.62 89.3473   1
   4   1   0 1128.82 87.1824   2
  -5  -1   0 60.3160 5.99284   3
  -5  -1   0 62.7975 5.49951   2
  -5  -1   0 50.1179 9.40239   1
   5   1   0 65.2990 5.48821   2
   5   1   0 52.8812 10.7433   1
  -6  -1   0 1226.19 103.838   1
  -6  -1   0 1331.52 100.662   3
  -6  -1   0 1218.18 100.353   2
   6   1   0 1118.42 103.749   1
   6   1   0 1284.86 100.359   2
  -7  -1   0 113.625 10.0422   3
  -7  -1   0 109.701 9.42011   2
  -7  -1   0 98.2206 15.0681   1
   7   1   0 111.599 9.40659   2
   7   1   0 102.928 14.9448   1
  -8  -1   0 2.40614 7.43384   1
  -8  -1   0 7.86619 3.11610   3
  -8  -1   0 11.0594 1.92476   2
   8   1   0 11.0576 1.88496   2
   8   1   0 9.71301 7.85257   1
  -9  -1   0 41.6512 10.8913   1
  -9  -1   0 47.8062 4.92235   2
  -9  -1   0 42.1735 6.17241   3
   9   1   0 48.9592 10.9264   1
   9   1   0 44.9754 4.87939   2
 -10  -1   0 5.75271 3.59155   3
 -10  -1   0 7.01731 2.01892   2
 -10  -1   0 5.86593 8.96744   1
  10   1   0 -4.6220 8.71256   1
  10   1   0 6.61488 2.07003   2
 -11  -1   0 14.9248 10.2461   1
 -11  -1   0 1.28037 3.79890   3
 -11  -1   0 1.18218 2.09409   2
  11   1   0 -2.2272 2.01611   2
  11   1   0 -4.2340 9.33178   1
 -12  -1   0 6.91763 4.68524   3
 -12  -1   0 7.77333 10.7690   1
 -12  -1   0 2.80729 2.52817   2
  12   1   0 0.58763 2.25184   2
  12   1   0 -0.2379 10.0102   1
 -13  -1   0 9.62060 4.82960   3
 -13  -1   0 6.54180 2.55849   2
 -13  -1   0 -16.994 9.97803   1
  13   1   0 12.7067 11.7119   1
  13   1   0 13.8078 2.81160   2
 -14  -1   0 183.755 16.9726   3
 -14  -1   0 130.053 24.4626   1
  14   1   0 170.671 14.9839   2
  14   1   0 187.343 25.2495   1
 -15  -1   0 28.6270 15.4045   1
 -15  -1   0 -1.3232 5.33473   3
  15   1   0 0.96849 11.2898   1
  15   1   0 -2.3937 2.79711   2
 -16  -1   0 18.6328 7.12478   3
 -16  -1   0 28.4505 14.6795   1
  16   1   0 25.7861 13.6106   1
  16   1   0 13.8175 3.62610   2
 -17  -1   0 -1.0403 6.09943   3
 -17  -1   0 23.7174 14.5644   1
  17   1   0 40.7761 14.4136   1
  17   1   0 0.95977 3.12694   2
  17  -2   0 9.66398 3.25238   2
 -17   2   0 35.3776 29.9761   1
 -17   2   0 8.84875 6.44289   3
  16  -2   0 5.91417 2.93264   2
 -16   2   0 -0.2960 6.36845   3
 -16   2   0 18.0709 13.7487   1
  15  -2   0 -2.4990 2.73495   2
 -15   2   0 -0.0547 5.70771   3
 -15   2   0 -9.7528 11.3029   1
  14  -2   0 49.0667 6.34058   2
 -14   2   0 62.6716 9.09655   3
 -14   2   0 61.8919 16.2086   1
  13  -2   0 8.31748 2.37876   2
  13  -2   0 -0.3179 10.2479   1
 -13   2   0 3.34966 2.55926   2
 -13   2   0 -14.819 8.56813   1
 -13   2   0 2.62929 5.17839   3
  12  -2   0 82.9541 8.20211   2
  12  -2   0 65.7727 22.4098   1
 -12   2   0 106.423 17.7350   1
 -12   2   0 87.5925 8.30880   2
 -12   2   0 89.4141 10.1350   3
  11  -2   0 26.3549 10.1468   1
  11  -2   0 20.2297 2.81328   2
 -11   2   0 22.1895 4.74226   3
 -11   2   0 18.8530 10.4274   1
 -11   2   0 18.2254 2.99461   2
  10  -2   0 3.34540 1.97860   2
  10  -2   0 -4.5720 7.70191   1
 -10   2   0 5.39049 8.83604   1
 -10   2   0 4.36084 2.01899   2
 -10   2   0 -3.1132 3.62160   3
   9  -2   0 206.827 21.8506   1
   9  -2   0 206.084 16.9254   2
  -9   2   0 200.570 16.9276   2
  -9   2   0 186.541 17.6263   3
  -9   2   0 241.641 23.1030   1
   8  -2   0 -0.1361 6.52102   1
   8  -2   0 10.1654 1.87829   2
  -8   2   0 10.9801 2.05150   2
  -8   2   0 13.7874 3.22544   3
  -8   2   0 4.64225 6.67978   1
   7  -2   0 114.604 15.5001   1
   7  -2   0 131.889 10.9884   2
  -7   2   0 137.294 11.0011   2
  -7   2   0 121.255 15.4147   1
   6  -2   0 641.790 54.5835   2
   6  -2   0 666.822 57.2241   1
  -6   2   0 706.655 57.6708   1
  -6   2   0 683.615 54.5931   2
   5  -2   0 138.853 17.9786   1
   5  -2   0 230.900 15.9580   2
  -5   2   0 150.919 18.9163   1
  -5   2   0 217.076 15.9468   2
  -4   2   0 2289.39 187.757   1
   3  -2   0 489.287 38.2052   2
  -3   2   0 490.205 38.1982   2
  -3   2   0 428.022 39.4594   1
   1  -2   0 56.1947 5.83622   2
   1  -2   0 60.9791 6.50111   1
  -1   2   0 78.7313 5.87496   2
  -1   2   0 93.4253 6.95152   1
   0   2   0 4806.18 388.804   1
   1   2   0 3161.32 256.333   1
  -2  -2   0 28.1956 2.69991   3
  -2  -2   0 22.7568 5.07310   1
  -2  -2   0 23.3126 2.64219   2
   2   2   0 24.6743 2.63182   2
   2   2   0 17.0751 4.85762   1
  -4  -2   0 2536.14 199.368   1
   4   2   0 2335.02 199.156   1
  -5  -2   0 693.702 56.9811   3
  -5  -2   0 770.207 60.4657   1
  -5  -2   0 692.381 56.7794   2
   5   2   0 677.693 56.7634   2
   5   2   0 681.634 60.2856   1
  -6  -2   0 374.173 29.6380   2
  -6  -2   0 365.694 36.1542   1
  -6  -2   0 364.009 29.9279   3
   6   2   0 340.626 35.2457   1
   6   2   0 361.052 29.6117   2
  -7  -2   0 381.394 30.9480   2
  -7  -2   0 369.938 35.7859   1
  -7  -2   0 379.206 31.3168   3
   7   2   0 369.123 30.9158   2
   7   2   0 399.609 35.5830   1
  -8  -2   0 700.376 58.8047   1
  -8  -2   0 675.778 53.7966   3
  -8  -2   0 641.867 53.3761   2
   8   2   0 623.742 57.9282   1
   8   2   0 647.125 53.3582   2
  -9  -2   0 373.204 29.9737   3
  -9  -2   0 351.916 29.3804   2
  -9  -2   0 358.251 35.6877   1
   9   2   0 355.980 29.3915   2
   9   2   0 344.204 35.2143   1
 -10  -2   0 1.59621 9.23418   1
 -10  -2   0 2.78913 3.43488   3
 -10  -2   0 -1.8827 2.04889   2
  10   2   0 4.05318 2.13442   2
  10   2   0 2.16417 9.11240   1
 -11  -2   0 227.613 18.8420   3
 -11  -2   0 226.273 26.7850   1
 -11  -2   0 199.837 17.8617   2
  11   2   0 206.381 17.8208   2
  11   2   0 207.141 25.5578   1
 -12  -2   0 33.5853 5.77310   3
 -12  -2   0 9.52824 11.6715   1
 -12  -2   0 33.3908 3.83119   2
  12   2   0 31.0361 12.8933   1
  12   2   0 24.8278 3.51921   2
 -13  -2   0 16.9624 3.27577   2
 -13  -2   0 26.0381 12.9304   1
 -13  -2   0 14.2631 5.25073   3
  13   2   0 21.7131 3.33964   2
 -14  -2   0 11.6352 24.0022   1
 -14  -2   0 -2.6605 4.83074   3
  14   2   0 2.39503 2.76727   2
  14   2   0 -10.120 11.3382   1
 -15  -2   0 13.7006 13.5586   1
 -15  -2   0 21.5965 6.63529   3
  15   2   0 18.2582 13.3741   1
  15   2   0 16.2341 3.34368   2
 -16  -2   0 6.25372 5.78744   3
 -16  -2   0 -9.2157 14.6101   1
  16   2   0 -1.1185 3.11075   2
  16   2   0 7.61233 14.5360   1
 -17  -2   0 55.3216 18.5445   1
 -17  -2   0 32.9307 7.99091   3
  17   2   0 38.4528 16.6795   1
  17   2   0 23.4839 4.26394   2
  17  -3   0 -0.3134 3.02178   2
 -17   3   0 3.46662 6.72898   3
 -17   3   0 25.6895 16.1071   1
  16  -3   0 -1.6623 2.85715   2
 -16   3   0 1.10979 6.31887   3
 -16   3   0 -0.7956 12.2251   1
  15  -3   0 -1.3512 2.53694   2
 -15   3   0 12.4139 11.9144   1
 -15   3   0 -3.9543 5.12779   3
  14  -3   0 10.0407 2.77947   2
 -14   3   0 9.68951 5.41977   3
 -14   3   0 17.4738 12.9601   1
  13  -3   0 84.0185 7.68245   2
 -13   3   0 81.6828 10.5172   3
 -13   3   0 74.5231 15.6122   1
 -13   3   0 65.0833 7.66678   2
  12  -3   0 4.67352 2.31224   2
 -12   3   0 0.63757 4.42056   3
 -12   3   0 16.4420 13.2096   1
 -12   3   0 4.20977 2.37403   2
  11  -3   0 0.73946 1.93703   2
 -11   3   0 2.12781 8.55606   1
 -11   3   0 -2.4417 2.09715   2
 -11   3   0 0.13083 4.09244   3
  10  -3   0 8.03385 2.06912   2
 -10   3   0 14.2030 2.24941   2
 -10   3   0 14.6457 8.94160   1
 -10   3   0 5.08490 4.10419   3
   9  -3   0 11.6899 2.10846   2
  -9   3   0 6.98657 7.32128   1
  -9   3   0 15.7553 3.65662   3
  -9   3   0 11.5602 2.12456   2
   8  -3   0 34.0199 3.47657   2
  -8   3   0 21.0643 2.74176   2
  -8   3   0 24.1130 8.22880   1
   7  -3   0 142.845 11.8988   2
  -7   3   0 150.246 16.1663   1
  -7   3   0 136.189 11.8664   2
   6  -3   0 3.74751 1.52692   2
  -6   3   0 2.10247 1.39629   2
  -6   3   0 -1.8235 5.74847   1
   5  -3   0 276.502 23.0352   2
  -5   3   0 283.341 23.0195   2
  -5   3   0 287.229 25.5099   1
   4  -3   0 591.823 47.0551   2
  -4   3   0 525.664 48.6739   1
  -4   3   0 614.822 47.0471   2
   3  -3   0 13.6517 1.67482   2
  -3   3   0 14.8653 1.69419   2
   2  -3   0 138.566 11.3871   2
  -2   3   0 136.585 11.3623   2
  -2   3   0 138.765 12.7553   1
   1  -3   0 11.2365 1.49273   2
   1  -3   0 8.11786 2.75033   1
  -1   3   0 12.3976 3.17357   1
  -1   3   0 14.8405 1.56396   2
   0  -3   0 112.918 10.5272   1
   0   3   0 112.164 10.8337   1
  -1  -3   0 15.6906 1.52921   3
   1   3   0 7.15387 3.80326   1
  -2  -3   0 61.3479 5.87886   3
  -2  -3   0 57.9553 9.93358   1
   2   3   0 74.6986 5.95492   2
   2   3   0 82.9607 9.15800   1
  -3  -3   0 10.0174 5.36311   1
   3   3   0 10.9988 5.44709   1
  -4  -3   0 1.43909 5.87801   1
  -4  -3   0 2.98334 1.39374   2
  -4  -3   0 4.76019 1.68769   3
   4   3   0 2.37383 5.77126   1
   4   3   0 0.58132 1.33416   2
  -5  -3   0 14.8407 2.06064   2
  -5  -3   0 8.84310 2.24572   3
  -5  -3   0 13.3041 7.17268   1
   5   3   0 15.4374 1.94775   2
   5   3   0 15.4760 7.06082   1
  -6  -3   0 146.116 13.2831   3
  -6  -3   0 170.406 18.7834   1
  -6  -3   0 158.633 13.0497   2
   6   3   0 178.264 18.5068   1
   6   3   0 148.734 12.9922   2
  -7  -3   0 2.12228 8.14105   1
  -7  -3   0 13.5901 2.86956   3
   7   3   0 5.94956 7.85560   1
  -8  -3   0 -0.4798 8.18437   1
  -8  -3   0 4.29291 1.97945   2
  -8  -3   0 1.17966 3.01785   3
   8   3   0 -2.5950 7.14315   1
  -9  -3   0 20.5754 10.2877   1
  -9  -3   0 25.1432 4.05349   3
  -9  -3   0 17.5940 2.85088   2
   9   3   0 18.2511 9.69046   1
   9   3   0 22.3041 3.27614   2
 -10  -3   0 0.12922 3.41764   3
 -10  -3   0 3.50966 9.27083   1
 -10  -3   0 1.93517 2.19527   2
  10   3   0 0.57781 2.10852   2
  10   3   0 12.3424 10.2253   1
 -11  -3   0 2.16867 10.3794   1
 -11  -3   0 10.7102 4.24270   3
 -11  -3   0 3.36206 2.49603   2
  11   3   0 2.52291 2.23586   2
  11   3   0 -3.0976 9.54469   1
 -12  -3   0 0.14848 4.50231   3
 -12  -3   0 1.15636 2.68598   2
 -12  -3   0 -3.2171 9.98228   1
  12   3   0 4.16530 10.3472   1
  12   3   0 1.46307 2.29571   2
 -13  -3   0 4.68469 2.53594   2
 -13  -3   0 -2.2633 4.62198   3
 -13  -3   0 -2.7919 11.3911   1
  13   3   0 -4.9438 2.49493   2
  13   3   0 14.7240 12.0687   1
 -14  -3   0 -3.3330 4.64762   3
 -14  -3   0 0.17759 13.3567   1
  14   3   0 -11.784 12.4347   1
  14   3   0 -1.2993 2.68072   2
 -15  -3   0 23.9421 13.4388   1
 -15  -3   0 5.81203 5.67166   3
  15   3   0 -3.1751 2.79469   2
  15   3   0 4.18743 13.0038   1
 -16  -3   0 -12.875 12.7450   1
 -16  -3   0 4.71322 6.05381   3
  16   3   0 4.73482 12.2991   1
  17  -4   0 10.1675 3.16563   2
 -17   4   0 -2.2790 14.8196   1
 -17   4   0 11.7657 6.74877   3
  16  -4   0 -1.6934 2.65792   2
 -16   4   0 -1.1829 5.78644   3
 -16   4   0 0.98921 13.2531   1
  15  -4   0 2.32918 2.59917   2
 -15   4   0 2.64595 5.89688   3
 -15   4   0 -9.3078 12.0650   1
  14  -4   0 86.0285 8.47022   2
 -14   4   0 82.2255 10.9354   3
 -14   4   0 87.3363 18.1903   1
  13  -4   0 31.2688 3.70237   2
 -13   4   0 23.2297 12.3650   1
 -13   4   0 20.9646 8.62159   3
 -13   4   0 21.3102 3.36983   2
  12  -4   0 111.228 9.53659   2
 -12   4   0 114.228 11.4596   3
 -12   4   0 99.2870 17.7100   1
 -12   4   0 88.0252 9.46876   2
  11  -4   0 75.2789 7.61132   2
 -11   4   0 74.5249 7.59086   2
 -11   4   0 75.3424 15.1064   1
 -11   4   0 90.4922 9.55167   3
  10  -4   0 -1.2293 1.96744   2
 -10   4   0 -0.1524 1.98890   2
 -10   4   0 -1.1349 3.54120   3
 -10   4   0 -7.4802 7.69166   1
   9  -4   0 107.021 9.91153   2
  -9   4   0 124.184 10.6970   3
  -9   4   0 105.116 9.69431   2
  -9   4   0 101.475 14.9411   1
   8  -4   0 160.444 15.5339   2
  -8   4   0 207.976 20.8085   1
  -8   4   0 193.590 15.3125   2
   7  -4   0 750.132 59.5339   2
  -7   4   0 727.013 62.8475   1
  -7   4   0 720.729 59.5652   2
   6  -4   0 2.57503 1.45628   2
  -6   4   0 -3.2860 4.98371   1
  -6   4   0 0.53967 1.43381   2
   5  -4   0 1041.22 84.2094   2
  -5   4   0 1022.04 86.3095   1
  -5   4   0 1053.47 84.1889   2
  -4   4   0 2010.75 156.268   1
  -4   4   0 1813.87 154.371   2
   3  -4   0 4.22864 1.28751   2
  -3   4   0 6.02951 3.84784   1
  -3   4   0 3.54244 1.26586   2
   2  -4   0 502.497 44.2361   2
   2  -4   0 594.137 45.3400   1
  -2   4   0 596.731 45.5367   1
  -2   4   0 498.853 44.2189   2
   1  -4   0 -0.1639 1.21406   2
   1  -4   0 1.37171 2.82897   1
  -1   4   0 0.62871 3.28978   1
  -1   4   0 1.93609 1.16705   2
   0  -4   0 8462.04 679.811   1
   0   4   0 8342.62 679.901   1
   1   4   0 302.766 26.6835   1
  -2  -4   0 465.226 34.4392   3
   2   4   0 393.111 34.4314   2
   2   4   0 406.020 36.5589   1
  -3  -4   0 212.711 17.9133   3
  -3  -4   0 226.213 21.2435   1
   3   4   0 232.313 21.2604   1
   3   4   0 212.471 17.9743   2
  -4  -4   0 98.0931 8.21678   3
  -4  -4   0 100.000 13.9947   1
  -4  -4   0 95.1938 8.23236   2
   4   4   0 82.1469 12.5794   1
   4   4   0 90.9888 8.20018   2
  -5  -4   0 271.417 22.2056   2
  -5  -4   0 252.697 22.2887   3
  -5  -4   0 298.944 26.7806   1
   5   4   0 269.617 26.5056   1
   5   4   0 272.744 22.1770   2
  -6  -4   0 1438.37 116.148   2
  -6  -4   0 1330.24 116.269   3
  -6  -4   0 1533.96 120.469   1
   6   4   0 1452.39 116.112   2
  -7  -4   0 3.02689 1.86405   2
  -7  -4   0 4.06738 9.55622   1
  -7  -4   0 5.32032 2.67821   3
   7   4   0 1.85652 1.99624   2
   7   4   0 -7.2352 7.39575   1
  -8  -4   0 9.88606 3.02731   3
  -8  -4   0 7.04726 9.81429   1
  -8  -4   0 13.3496 2.37666   2
   8   4   0 8.17033 2.15878   2
   8   4   0 17.6592 9.14986   1
  -9  -4   0 17.1527 10.1954   1
  -9  -4   0 17.9201 3.77638   3
  -9  -4   0 19.4532 2.69636   2
   9   4   0 16.4870 10.2818   1
   9   4   0 9.14667 2.51639   2
 -10  -4   0 64.7030 15.5578   1
 -10  -4   0 50.6309 6.92619   3
 -10  -4   0 47.5445 5.73168   2
  10   4   0 49.1214 5.68171   2
  10   4   0 37.6462 12.7107   1
 -11  -4   0 15.2279 12.0887   1
 -11  -4   0 29.9059 4.90955   3
 -11  -4   0 27.4939 3.59974   2
  11   4   0 19.5273 3.22472   2
  11   4   0 3.16732 10.5337   1
 -12  -4   0 22.9994 3.79226   2
 -12  -4   0 36.7196 5.60141   3
 -12  -4   0 20.0345 14.4714   1
  12   4   0 27.0638 14.3749   1
  12   4   0 27.7290 3.68809   2
 -13  -4   0 -1.9189 11.1162   1
 -13  -4   0 3.34097 4.55282   3
 -13  -4   0 6.72898 3.11035   2
  13   4   0 7.10234 11.9520   1
  13   4   0 2.58982 2.66954   2
 -14  -4   0 0.85209 11.9404   1
 -14  -4   0 -0.4260 4.78607   3
  14   4   0 1.07470 2.65225   2
  14   4   0 3.46742 13.8138   1
 -15  -4   0 53.9230 7.67082   3
 -15  -4   0 7.13046 13.5864   1
  15   4   0 21.3045 14.9527   1
  15   4   0 43.9291 5.01083   2
 -16  -4   0 9.02813 6.47685   3
 -16  -4   0 14.7824 14.8887   1
  16   4   0 9.01602 3.62175   2
  16   4   0 8.49971 14.3224   1
  17  -5   0 2.66468 3.00238   2
 -17   5   0 -2.1373 7.03325   3
 -16   5   0 7.58437 6.06489   3
 -16   5   0 0.02788 13.9920   1
  15  -5   0 1.84287 2.73179   2
 -15   5   0 -1.0802 12.3279   1
 -15   5   0 0.01127 5.34870   3
  14  -5   0 -1.5621 2.40329   2
 -14   5   0 -7.8760 9.88393   1
 -14   5   0 0.98496 5.56519   3
  13  -5   0 2.22867 2.49966   2
 -13   5   0 2.90751 6.29787   3
 -13   5   0 -1.9753 9.36764   1
 -13   5   0 0.56747 2.52304   2
  12  -5   0 75.2790 7.08877   2
 -12   5   0 63.1118 14.1110   1
 -12   5   0 63.1286 9.05151   3
 -12   5   0 60.9957 7.48368   2
  11  -5   0 0.67088 2.11153   2
 -11   5   0 1.71314 9.40123   1
 -11   5   0 0.74081 2.35535   2
 -11   5   0 1.90911 4.19265   3
  10  -5   0 3.14290 2.19227   2
 -10   5   0 0.95956 3.98310   3
 -10   5   0 0.78371 2.00137   2
 -10   5   0 -0.5116 7.45172   1
   9  -5   0 32.1345 3.57567   2
  -9   5   0 18.8971 8.30286   1
  -9   5   0 34.9592 4.12066   2
  -9   5   0 31.9727 4.81552   3
   8  -5   0 19.3429 2.67146   2
  -8   5   0 21.4122 2.67723   2
  -8   5   0 20.2689 7.77236   1
   7  -5   0 2.69463 2.08854   2
  -7   5   0 1.28767 5.89009   1
  -7   5   0 9.09637 1.92104   2
   6  -5   0 16.9704 2.54916   2
  -6   5   0 28.8363 7.18672   1
  -6   5   0 30.6254 6.84561   1
   5  -5   0 59.3675 5.34126   2
  -5   5   0 39.1819 8.03307   1
  -5   5   0 55.6262 5.21125   2
   4  -5   0 11.0274 1.94614   2
  -4   5   0 10.7599 1.96722   2
  -4   5   0 8.50867 5.01522   1
   3  -5   0 334.595 28.9566   2
  -3   5   0 334.237 28.9145   2
  -3   5   0 408.236 31.0465   1
   2  -5   0 105.991 11.3911   2
   2  -5   0 159.181 13.1746   1
  -2   5   0 121.694 11.4030   2
  -2   5   0 200.570 14.1247   1
   1  -5   0 5.81897 3.54138   1
  -1   5   0 2.02367 1.38623   2
  -1   5   0 8.52321 4.24363   1
   0  -5   0 42.9897 7.25085   1
   0   5   0 55.6234 7.83830   1
   0   5   0 55.3804 4.99943   2
  -1  -5   0 23.1926 5.09535   1
   1   5   0 22.0710 5.79228   1
  -2  -5   0 49.5136 4.12526   3
   2   5   0 32.8964 7.75503   1
   2   5   0 38.9267 4.65581   2
  -3  -5   0 50.3246 11.0444   1
  -3  -5   0 36.3399 4.18362   3
   3   5   0 82.8382 10.4625   1
   3   5   0 56.8744 4.73059   2
  -4  -5   0 158.331 17.8489   1
  -4  -5   0 173.822 13.4601   3
   4   5   0 147.276 17.8488   1
   4   5   0 151.141 13.5249   2
  -5  -5   0 219.505 24.3372   1
  -5  -5   0 231.367 19.8164   2
  -5  -5   0 253.163 19.8495   3
   5   5   0 245.268 19.7689   2
   5   5   0 228.129 24.4300   1
  -6  -5   0 625.609 57.9567   1
  -6  -5   0 699.125 53.2383   3
  -6  -5   0 659.096 53.1147   2
   6   5   0 644.747 53.0719   2
   6   5   0 610.620 58.0261   1
  -7  -5   0 153.494 13.3292   2
  -7  -5   0 165.138 13.5640   3
  -7  -5   0 181.693 20.4847   1
   7   5   0 140.442 22.7009   1
   7   5   0 144.253 13.2536   2
  -8  -5   0 374.748 30.4278   2
  -8  -5   0 412.946 37.4759   1
  -8  -5   0 353.254 30.6424   3
   8   5   0 360.911 37.2678   1
   8   5   0 365.657 30.3700   2
  -9  -5   0 40.6917 13.3574   1
  -9  -5   0 37.7063 5.71441   3
  -9  -5   0 33.6518 4.16094   2
   9   5   0 42.3073 5.01411   2
   9   5   0 41.6872 12.0121   1
 -10  -5   0 -11.189 9.25631   1
 -10  -5   0 7.32303 3.43676   3
 -10  -5   0 5.99267 2.62473   2
  10   5   0 -2.0783 9.86447   1
  10   5   0 4.59946 2.38638   2
 -11  -5   0 54.2253 7.03281   3
 -11  -5   0 63.1625 16.5193   1
 -11  -5   0 56.0135 6.38292   2
  11   5   0 68.8133 15.2403   1
  11   5   0 49.8284 5.63076   2
 -12  -5   0 -0.5041 2.52030   2
 -12  -5   0 -2.7225 10.7431   1
 -12  -5   0 3.41660 4.45600   3
  12   5   0 1.44851 2.58188   2
  12   5   0 -10.929 10.0498   1
 -13  -5   0 111.124 22.1691   1
 -13  -5   0 130.346 12.9011   3
  13   5   0 109.725 21.2234   1
  13   5   0 122.323 11.4007   2
 -14  -5   0 24.8358 6.13185   3
 -14  -5   0 29.3583 13.9863   1
  14   5   0 18.7332 3.61443   2
  14   5   0 30.9823 16.1206   1
 -15  -5   0 0.95857 5.65427   3
 -15  -5   0 -0.4297 19.8067   1
  15   5   0 0.40408 2.89459   2
  15   5   0 -5.1393 12.0647   1
 -16  -5   0 12.8191 6.28312   3
 -16  -5   0 30.4108 14.2103   1
  16   5   0 9.37009 3.35456   2
  16   5   0 -3.1584 15.5031   1
  16  -6   0 4.51313 3.08829   2
 -16   6   0 4.98736 11.3926   1
 -16   6   0 1.98923 13.8190   1
 -16   6   0 6.87141 6.65990   3
  15  -6   0 110.061 10.8747   2
 -15   6   0 116.288 13.1865   3
 -15   6   0 108.229 20.9742   1
 -15   6   0 121.317 21.3934   1
  14  -6   0 53.5679 6.52754   2
 -14   6   0 47.7355 7.74232   3
 -14   6   0 48.4610 14.6636   1
  13  -6   0 35.0496 4.40338   2
 -13   6   0 45.7204 7.31229   3
 -13   6   0 30.3626 13.1241   1
  12  -6   0 181.073 15.6834   2
 -12   6   0 192.591 17.0503   3
 -12   6   0 170.083 15.5938   2
 -12   6   0 185.634 24.3904   1
  11  -6   0 109.409 10.4743   2
 -11   6   0 117.451 11.7972   3
 -11   6   0 115.852 10.3572   2
 -11   6   0 118.901 18.5639   1
  10  -6   0 31.8972 3.88324   2
 -10   6   0 29.0037 5.35728   3
 -10   6   0 40.2570 17.3133   1
 -10   6   0 40.1121 4.61594   2
   9  -6   0 127.413 11.1042   2
  -9   6   0 121.526 11.8938   3
  -9   6   0 122.682 17.2231   1
  -9   6   0 129.564 10.9959   2
  -9   6   0 123.660 17.3662   1
   8  -6   0 267.903 21.6697   2
  -8   6   0 257.759 26.3856   1
  -8   6   0 238.484 25.3382   1
  -8   6   0 268.265 21.5960   2
   7  -6   0 391.542 31.7502   2
  -7   6   0 383.259 35.2724   1
  -7   6   0 396.009 31.6841   2
  -7   6   0 369.634 35.4078   1
   6  -6   0 -5.2872 2.18232   2
  -6   6   0 1.55216 1.76758   2
  -6   6   0 1.98865 5.45152   1
  -6   6   0 5.78241 5.74526   1
   5  -6   0 44.4374 4.91716   2
  -5   6   0 61.5447 9.17388   1
  -5   6   0 42.1881 4.71135   2
   4  -6   0 185.141 15.7196   2
  -4   6   0 193.172 15.6762   2
  -4   6   0 184.599 18.2177   1
   3  -6   0 371.250 31.1948   2
  -3   6   0 381.631 31.1563   2
  -3   6   0 393.684 33.1930   1
   2  -6   0 180.129 16.0477   1
   2  -6   0 165.374 14.3642   2
  -2   6   0 167.047 14.3197   2
  -2   6   0 177.846 16.7452   1
   1  -6   0 2027.94 164.888   1
  -1   6   0 2031.44 163.509   2
  -1   6   0 2004.19 165.232   1
   0  -6   0 929.472 78.1790   1
   0   6   0 936.866 78.5157   1
   0   6   0 963.069 76.5199   2
  -1  -6   0 33.8559 6.86007   1
   1   6   0 41.1198 7.41129   1
  -2  -6   0 65.6615 10.3088   1
   2   6   0 98.8055 12.6347   1
   2   6   0 93.7156 7.77280   2
  -3  -6   0 783.107 66.0820   3
   3   6   0 845.445 69.4940   1
   3   6   0 825.797 66.2233   2
  -4  -6   0 2629.29 212.460   1
  -4  -6   0 2518.40 208.945   3
   4   6   0 2494.47 208.972   2
   4   6   0 2708.45 212.623   1
  -5  -6   0 298.185 24.2682   3
  -5  -6   0 300.932 29.6823   1
   5   6   0 282.315 24.3086   2
   5   6   0 304.790 29.1520   1
  -6  -6   0 802.311 66.9410   1
  -6  -6   0 681.911 61.6154   3
  -6  -6   0 768.839 61.6244   2
   6   6   0 798.338 66.6695   1
   6   6   0 765.303 61.5877   2
  -7  -6   0 113.024 18.0550   1
  -7  -6   0 102.402 9.38914   3
  -7  -6   0 101.291 9.33449   2
   7   6   0 120.198 17.0487   1
   7   6   0 97.3373 9.37074   2
  -8  -6   0 413.055 34.7518   3
  -8  -6   0 408.971 34.5801   2
  -8  -6   0 385.839 43.9453   1
   8   6   0 436.792 34.5302   2
   8   6   0 456.829 41.9953   1
  -9  -6   0 81.1889 7.96444   2
  -9  -6   0 93.5832 17.1252   1
  -9  -6   0 73.8125 8.40733   3
   9   6   0 79.1076 15.8200   1
   9   6   0 83.1907 7.98162   2
 -10  -6   0 269.229 32.8473   1
 -10  -6   0 298.584 24.9475   3
 -10  -6   0 284.311 24.4934   2
  10   6   0 312.931 33.2292   1
  10   6   0 296.179 24.4159   2
 -11  -6   0 323.606 28.1313   3
 -11  -6   0 321.301 27.5829   2
 -11  -6   0 341.043 37.0362   1
  11   6   0 361.589 36.9088   1
  11   6   0 331.741 27.5206   2
 -12  -6   0 7.16897 12.1277   1
 -12  -6   0 11.7360 4.65567   3
 -12  -6   0 18.0015 3.96690   2
  12   6   0 18.6741 13.2959   1
  12   6   0 17.8386 3.33028   2
 -13  -6   0 215.041 28.9263   1
 -13  -6   0 189.419 18.3080   3
  13   6   0 193.071 17.2048   2
  13   6   0 228.389 29.5409   1
 -14  -6   0 20.5900 5.57995   3
 -14  -6   0 25.3442 14.0181   1
  14   6   0 20.1084 15.3595   1
  14   6   0 19.5380 3.96082   2
 -15  -6   0 -2.1164 4.92776   3
 -15  -6   0 12.6270 13.8926   1
  15   6   0 23.7612 15.7914   1
  15   6   0 6.08403 4.50661   2
  16  -7   0 17.2171 3.73685   2
 -16   7   0 16.6814 6.93899   3
 -16   7   0 24.0718 14.2434   1
 -16   7   0 -5.6344 19.5776   1
  15  -7   0 4.61169 2.98725   2
 -15   7   0 1.58394 12.4972   1
 -15   7   0 -2.8010 5.34889   3
 -15   7   0 19.8066 12.4939   1
  14  -7   0 19.4902 3.67680   2
 -14   7   0 23.0935 6.28349   3
 -14   7   0 30.4323 12.5610   1
 -14   7   0 19.4096 12.3046   1
  13  -7   0 -1.8550 2.59227   2
 -13   7   0 5.99886 8.69641   1
 -13   7   0 -9.3243 10.2798   1
 -13   7   0 8.06589 5.58208   3
  12  -7   0 20.4974 3.30300   2
 -12   7   0 22.3591 10.5725   1
 -12   7   0 16.8363 3.09359   2
 -12   7   0 16.4385 5.23630   3
 -12   7   0 13.4477 10.5557   1
  11  -7   0 39.4736 4.47343   2
 -11   7   0 42.7996 4.72453   2
 -11   7   0 45.0292 12.1291   1
 -11   7   0 31.6682 5.97855   3
 -11   7   0 44.9045 12.1222   1
  10  -7   0 141.509 12.0487   2
 -10   7   0 131.641 19.0665   1
 -10   7   0 133.401 11.9387   2
 -10   7   0 134.284 19.1707   1
 -10   7   0 133.160 13.0354   3
   9  -7   0 63.9210 6.38184   2
  -9   7   0 66.4817 6.13465   2
  -9   7   0 48.9303 10.7745   1
  -9   7   0 58.6003 10.8646   1
  -9   7   0 50.6686 7.27029   3
   8  -7   0 11.0731 2.52682   2
  -8   7   0 20.0684 7.85439   1
  -8   7   0 16.8081 2.58501   2
  -8   7   0 12.8897 7.35049   1
   7  -7   0 67.7845 7.98569   2
  -7   7   0 112.853 12.9174   1
  -7   7   0 88.4111 7.83985   2
  -7   7   0 96.2582 13.0824   1
   6  -7   0 283.091 22.8290   2
  -6   7   0 245.930 25.8794   1
  -6   7   0 283.414 22.6687   2
  -5   7   0 47.9079 5.09937   2
  -5   7   0 47.4437 8.17041   1
   4  -7   0 352.840 28.1842   2
  -4   7   0 322.760 30.6719   1
  -4   7   0 346.372 28.1019   2
   3  -7   0 4.06188 1.89853   2
  -3   7   0 11.4041 5.39979   1
  -3   7   0 2.00302 2.05606   2
   2  -7   0 658.901 56.3440   1
  -2   7   0 648.870 54.7619   2
  -2   7   0 711.069 56.8896   1
   1  -7   0 88.5779 9.93809   1
  -1   7   0 67.0785 6.97704   2
  -1   7   0 85.0973 11.0579   1
   0  -7   0 85.9079 10.2973   1
   0   7   0 53.3362 6.60218   2
   0   7   0 102.382 11.2306   1
  -1  -7   0 13.6537 5.74261   1
   1   7   0 12.7252 6.35576   1
  -2  -7   0 201.820 20.4251   1
   2   7   0 204.370 17.1105   2
   2   7   0 207.432 21.2162   1
  -3  -7   0 0.71466 3.52273   1
  -3  -7   0 27.4915 2.38697   3
   3   7   0 22.6454 7.44850   1
   3   7   0 15.6701 2.65311   2
  -4  -7   0 24.5013 2.95720   3
   4   7   0 21.7149 7.86493   1
  -5  -7   0 17.2738 8.60703   1
  -5  -7   0 36.8985 3.50938   3
   5   7   0 16.6283 3.16927   2
   5   7   0 14.7929 9.06325   1
  -6  -7   0 6.31059 8.48938   1
  -6  -7   0 -0.0382 2.00037   3
   6   7   0 0.01035 2.20684   2
   6   7   0 -0.8058 7.71200   1
  -7  -7   0 11.3826 8.90714   1
  -7  -7   0 20.9944 3.16731   3
   7   7   0 11.5504 2.86779   2
   7   7   0 1.75956 10.2157   1
  -8  -7   0 11.8793 10.6913   1
  -8  -7   0 5.10780 2.76184   3
   8   7   0 5.31113 2.70236   2
   8   7   0 4.03617 9.49028   1
  -9  -7   0 82.5322 8.48196   3
  -9  -7   0 90.3718 17.2601   1
  -9  -7   0 81.6618 8.30525   2
   9   7   0 70.5155 15.6700   1
   9   7   0 81.6483 8.18795   2
 -10  -7   0 3.59475 10.1827   1
 -10  -7   0 3.71776 3.30427   3
 -10  -7   0 0.16762 4.89656   2
  10   7   0 2.20769 2.68365   2
  10   7   0 -8.0280 10.8113   1
 -11  -7   0 108.679 9.76921   3
 -11  -7   0 70.5503 8.78094   2
 -11  -7   0 73.0890 18.2669   1
  11   7   0 73.8552 17.9421   1
  11   7   0 88.0467 8.90854   2
 -12  -7   0 1.55080 12.2888   1
 -12  -7   0 1.99040 4.23145   3
  12   7   0 -19.314 10.5142   1
  12   7   0 1.35961 2.98037   2
 -13  -7   0 -1.1253 4.00151   3
 -13  -7   0 3.06404 12.3995   1
  13   7   0 -0.3230 3.10463   2
  13   7   0 -10.076 12.5446   1
 -14  -7   0 0.65854 4.66650   3
 -14  -7   0 1.03876 11.9751   1
  14   7   0 -3.4491 2.96567   2
  14   7   0 -19.229 12.7268   1
 -15  -7   0 0.42259 12.3022   1
 -15  -7   0 -5.2414 5.11376   3
  15   7   0 12.8945 15.2901   1
  15   7   0 -5.9334 3.05007   2
  16  -8   0 0.69428 3.35303   2
 -16   8   0 3.33470 5.79583   3
 -16   8   0 1.00478 10.1844   1
  15  -8   0 12.4110 3.86305   2
 -15   8   0 4.63799 5.62322   3
 -15   8   0 2.32392 12.2555   1
 -15   8   0 3.13062 10.8601   1
  14  -8   0 3.77969 3.25213   2
 -14   8   0 -18.242 12.4200   1
 -14   8   0 -3.3809 5.71545   3
 -14   8   0 14.0855 10.7754   1
  13  -8   0 2.50676 3.00771   2
 -13   8   0 13.4892 10.2276   1
 -13   8   0 5.22116 11.2387   1
 -13   8   0 1.98858 4.87735   3
  12  -8   0 12.0645 3.17755   2
 -12   8   0 9.06024 5.06302   3
 -12   8   0 5.04427 9.40927   1
 -12   8   0 17.5872 10.1053   1
  11  -8   0 12.2256 2.99416   2
 -11   8   0 14.2434 10.6061   1
 -11   8   0 11.6982 5.02662   3
 -11   8   0 5.99281 2.87410   2
 -11   8   0 28.6030 10.3257   1
  10  -8   0 4.49238 2.59492   2
 -10   8   0 -11.025 7.34949   1
 -10   8   0 8.63752 8.10260   1
 -10   8   0 2.58062 3.80550   3
   9  -8   0 1.12813 2.61846   2
  -9   8   0 5.65446 7.28666   1
  -9   8   0 -0.2472 3.52897   3
  -9   8   0 12.4818 7.90170   1
  -9   8   0 2.07294 2.26116   2
   8  -8   0 0.24419 2.46964   2
  -8   8   0 4.92939 6.64838   1
  -8   8   0 -2.4849 6.33091   1
  -8   8   0 0.01160 2.07893   2
   7  -8   0 83.4350 8.48954   2
  -7   8   0 103.393 13.4011   1
  -7   8   0 88.1341 8.29339   2
  -7   8   0 103.477 13.2324   1
   6  -8   0 415.845 33.7580   2
  -6   8   0 406.441 37.1421   1
  -6   8   0 408.966 33.6680   2
   5  -8   0 1433.89 115.807   2
  -5   8   0 1370.86 118.153   1
  -5   8   0 1466.22 115.508   2
   4  -8   0 467.372 38.6780   2
  -4   8   0 471.842 38.5628   2
  -4   8   0 476.890 41.5159   1
   3  -8   0 2.63435 6.55404   1
   3  -8   0 10.8192 2.47281   2
  -3   8   0 11.5455 2.23264   2
  -3   8   0 -0.2443 5.25582   1
   2  -8   0 0.06343 4.44023   1
  -2   8   0 1.16901 5.42141   1
  -2   8   0 2.79190 2.02257   2
   1  -8   0 1345.07 110.782   1
  -1   8   0 1309.97 108.525   1
  -1   8   0 1278.61 106.072   2
   0  -8   0 452.558 38.3211   1
   0   8   0 452.727 38.9914   1
   0   8   0 417.320 35.8741   2
  -1  -8   0 23.4990 6.66568   1
   1   8   0 21.0940 7.49103   1
   1   8   0 38.6877 4.09502   2
  -2  -8   0 77.6250 11.5114   1
   2   8   0 65.6623 10.9875   1
  -3  -8   0 963.326 81.8734   1
   3   8   0 947.547 78.5168   2
   3   8   0 993.263 82.5350   1
  -4  -8   0 138.370 12.0621   3
   4   8   0 149.066 12.8811   2
   4   8   0 163.984 19.1203   1
  -5  -8   0 34.2516 10.0987   1
  -5  -8   0 36.5179 4.01311   3
   5   8   0 39.1036 4.17285   2
   5   8   0 32.8884 10.4682   1
  -6  -8   0 10.5134 7.98005   1
  -6  -8   0 8.55669 2.24304   3
   6   8   0 11.4566 8.96671   1
   6   8   0 9.04548 2.77361   2
  -7  -8   0 18.4404 10.6498   1
  -7  -8   0 9.91361 2.74362   3
   7   8   0 8.29868 2.95955   2
  -8  -8   0 10.1110 2.97831   3
  -8  -8   0 7.12366 9.43647   1
   8   8   0 4.23984 2.73980   2
   8   8   0 9.74989 12.2628   1
  -9  -8   0 6.33375 11.7224   1
  -9  -8   0 6.52050 3.17027   3
   9   8   0 9.53468 3.02224   2
   9   8   0 12.6586 11.1776   1
 -10  -8   0 65.8715 16.8978   1
 -10  -8   0 79.9312 8.42487   3
  10   8   0 76.9716 8.09314   2
  10   8   0 60.1187 15.7927   1
 -11  -8   0 26.8259 4.66080   3
 -11  -8   0 16.9019 12.1971   1
  11   8   0 27.8715 14.0653   1
  11   8   0 17.6409 3.70788   2
 -12  -8   0 4.89955 11.0462   1
 -12  -8   0 2.49006 3.87425   3
  12   8   0 1.17998 2.91999   2
  12   8   0 -23.194 10.4246   1
 -13  -8   0 1.47365 4.23544   3
 -13  -8   0 -6.4753 11.0291   1
  13   8   0 -2.8898 12.9559   1
  13   8   0 -8.8963 3.12621   2
 -14  -8   0 -0.4511 4.65461   3
 -14  -8   0 -4.8133 12.7619   1
  14   8   0 4.32046 3.38275   2
  14   8   0 4.31893 16.1525   1
  15  -9   0 16.0193 3.86591   2
 -15   9   0 11.6426 11.2538   1
 -15   9   0 20.2006 6.80740   3
  14  -9   0 11.8164 3.84466   2
 -14   9   0 -8.1944 11.2907   1
 -14   9   0 -0.4514 9.82604   1
 -14   9   0 2.42725 5.15129   3
  13  -9   0 23.2744 4.11935   2
 -13   9   0 25.8235 12.0554   1
 -13   9   0 30.3116 11.2796   1
 -13   9   0 27.1128 6.35014   3
  12  -9   0 17.9165 3.56851   2
 -12   9   0 31.6600 11.5471   1
 -12   9   0 16.1999 10.2959   1
 -12   9   0 19.6161 6.25247   3
  11  -9   0 11.8252 3.38849   2
 -11   9   0 28.1238 10.7681   1
 -11   9   0 14.9103 4.95771   3
 -11   9   0 28.6850 10.4022   1
  10  -9   0 -2.1985 2.66996   2
 -10   9   0 -0.4964 4.09482   3
 -10   9   0 -1.9230 2.30735   2
 -10   9   0 6.05473 8.56451   1
 -10   9   0 13.0372 8.93965   1
   9  -9   0 370.317 29.4322   2
  -9   9   0 324.001 34.0733   1
  -9   9   0 359.301 34.4520   1
  -9   9   0 351.049 29.8376   3
   8  -9   0 3.53701 2.82196   2
  -8   9   0 6.29456 2.56035   2
  -8   9   0 -4.0251 5.93977   1
  -8   9   0 11.6498 7.71884   1
  -8   9   0 5.80498 3.63926   3
   7  -9   0 126.678 11.3842   2
  -7   9   0 116.618 16.4043   1
  -7   9   0 129.931 11.1946   2
   6  -9   0 1.70542 2.32140   2
  -6   9   0 -1.5438 2.00614   2
  -6   9   0 -3.4263 5.98779   1
   5  -9   0 3.80485 2.33996   2
  -5   9   0 1.94132 2.02287   2
  -5   9   0 -1.7713 5.35394   1
   4  -9   0 8.32664 2.49068   2
  -4   9   0 14.7899 6.11637   1
  -4   9   0 7.73875 2.36164   2
   3  -9   0 80.1022 10.3029   1
  -3   9   0 100.659 12.5234   1
  -3   9   0 76.9465 7.71900   2
   2  -9   0 60.2801 10.9056   1
  -2   9   0 78.8751 7.19813   2
  -2   9   0 80.4727 11.9223   1
   1  -9   0 71.2712 9.87744   1
  -1   9   0 86.6283 11.9136   1
  -1   9   0 49.3200 6.32440   2
   0   9   0 4.45155 2.03173   2
   0   9   0 0.21213 5.95843   1
  -1  -9   0 130.082 14.1836   1
   1   9   0 155.709 15.1694   1
   1   9   0 82.6204 9.52262   2
  -2  -9   0 23.2451 7.46648   1
   2   9   0 27.5001 8.32699   1
   2   9   0 23.2089 3.32137   2
  -3  -9   0 9.78506 7.00782   1
   3   9   0 12.8345 8.43025   1
   3   9   0 13.2012 2.93435   2
  -4  -9   0 24.5226 7.28225   1
   4   9   0 8.67376 2.68605   2
   4   9   0 6.54400 7.72316   1
  -5  -9   0 12.9520 2.19847   3
   5   9   0 17.9947 2.97166   2
   5   9   0 21.2241 9.79636   1
  -6  -9   0 65.9143 14.3367   1
  -6  -9   0 78.5560 7.40030   3
   6   9   0 62.6664 13.9848   1
   6   9   0 97.0668 8.18529   2
  -7  -9   0 13.3101 9.40814   1
   7   9   0 14.4221 10.3759   1
   7   9   0 10.7792 3.04543   2
  -8  -9   0 32.3101 4.10010   3
  -8  -9   0 44.4928 12.1143   1
   8   9   0 23.8127 21.0952   1
   8   9   0 21.3727 3.92786   2
  -9  -9   0 1.45981 10.2586   1
  -9  -9   0 -0.4305 2.72119   3
   9   9   0 5.39244 3.21674   2
   9   9   0 -15.871 9.10577   1
 -10  -9   0 20.8316 3.94704   3
 -10  -9   0 12.7454 17.2303   1
  10   9   0 4.54752 11.5162   1
  10   9   0 11.7234 3.64239   2
 -11  -9   0 18.9976 12.1756   1
 -11  -9   0 13.1675 3.91399   3
  11   9   0 8.64654 3.47751   2
  11   9   0 15.8295 14.0152   1
 -12  -9   0 1.78718 3.75789   3
 -12  -9   0 -0.4198 12.1680   1
  12   9   0 8.50935 12.9400   1
  12   9   0 -1.8126 3.03082   2
 -13  -9   0 2.52063 4.11135   3
 -13  -9   0 -12.790 9.73488   1
  13   9   0 3.36168 6.43969   2
  13   9   0 -2.5692 13.3131   1
 -14  -9   0 4.97401 4.57608   3
 -14  -9   0 2.41484 14.1116   1
  14   9   0 1.39757 3.31073   2
  14   9   0 16.7630 16.0922   1
  15 -10   0 3.57985 3.39511   2
 -15  10   0 -1.0811 5.50937   3
 -15  10   0 -16.375 10.5546   1
  14 -10   0 -4.3786 3.21538   2
 -14  10   0 -1.4639 5.41782   3
 -14  10   0 14.0162 11.6402   1
 -14  10   0 0.88965 9.89427   1
  13 -10   0 3.35616 3.24552   2
 -13  10   0 0.50938 4.74824   3
 -13  10   0 9.72424 12.4351   1
 -13  10   0 3.14813 10.2304   1
  12 -10   0 207.909 17.7590   2
 -12  10   0 234.711 26.3724   1
 -12  10   0 169.641 20.3917   3
 -12  10   0 211.822 25.8320   1
  11 -10   0 6.72464 3.47987   2
 -11  10   0 3.68397 9.36201   1
 -11  10   0 7.70020 8.77741   1
 -11  10   0 9.39396 4.61662   3
  10 -10   0 223.113 18.7579   2
 -10  10   0 198.543 32.4820   1
 -10  10   0 188.765 24.2771   1
 -10  10   0 226.766 19.3242   3
   9 -10   0 176.052 15.8257   2
  -9  10   0 166.797 22.1220   1
  -9  10   0 175.610 15.4660   2
  -9  10   0 188.866 16.2830   3
   8 -10   0 762.382 60.2168   2
  -8  10   0 759.661 64.4313   1
  -8  10   0 711.436 60.1768   2
  -8  10   0 720.646 60.3778   3
  -8  10   0 730.445 70.8737   1
   7 -10   0 9.43633 3.03182   2
  -7  10   0 15.6258 9.67889   1
  -7  10   0 12.7633 2.79448   2
   6 -10   0 640.390 50.8841   2
  -6  10   0 647.503 50.7611   2
  -6  10   0 560.372 54.5914   1
   5 -10   0 177.038 15.5042   2
  -5  10   0 172.270 15.2358   2
  -5  10   0 199.238 22.6374   1
  -4  10   0 20.6529 2.96749   2
   3 -10   0 103.520 11.9287   1
  -3  10   0 79.4662 13.7713   1
  -3  10   0 105.251 9.11674   2
   2 -10   0 226.173 21.5224   1
  -2  10   0 195.715 22.7516   1
  -2  10   0 247.450 19.1225   2
   1 -10   0 190.590 19.2527   1
  -1  10   0 190.801 20.5207   1
  -1  10   0 190.956 16.2532   2
   0 -10   0 5.90884 6.16108   1
   0  10   0 4.76117 2.51890   2
   0  10   0 9.46875 7.44870   1
   1  10   0 653.326 52.0899   2
   1  10   0 616.899 56.1369   1
  -2 -10   0 238.747 24.0588   1
   2  10   0 216.376 19.2853   2
   2  10   0 221.525 19.4872   2
   2  10   0 261.082 25.2862   1
  -3 -10   0 485.554 44.9221   1
   3  10   0 525.354 40.8354   2
   3  10   0 464.291 45.3254   1
  -4 -10   0 102.032 15.0125   1
   4  10   0 105.752 9.80746   2
   4  10   0 88.9622 15.2443   1
  -5 -10   0 50.8846 10.7459   1
   5  10   0 63.3061 7.14458   2
   5  10   0 59.9893 14.3600   1
  -6 -10   0 460.671 38.6283   3
   6  10   0 489.109 38.9889   2
   6  10   0 468.608 45.6420   1
  -7 -10   0 89.7418 8.82171   3
  -7 -10   0 77.9209 15.7603   1
   7  10   0 102.005 9.35776   2
   7  10   0 89.6771 17.0169   1
  -8 -10   0 17.6031 10.3680   1
  -8 -10   0 20.7392 3.25664   3
   8  10   0 7.95463 3.52159   2
   8  10   0 18.0850 11.7476   1
  -9 -10   0 16.4691 12.0417   1
  -9 -10   0 33.5005 4.26821   3
   9  10   0 17.0853 13.5196   1
   9  10   0 23.3022 4.14807   2
 -10 -10   0 2.22884 11.0371   1
 -10 -10   0 18.5290 3.81171   3
  10  10   0 15.3548 3.51955   2
  10  10   0 -0.5027 11.4192   1
 -11 -10   0 7.55729 3.67434   3
 -11 -10   0 -5.8389 11.5774   1
  11  10   0 5.34450 3.52236   2
  11  10   0 11.1501 12.7871   1
 -12 -10   0 6.36488 3.88940   3
 -12 -10   0 13.8579 11.9051   1
  12  10   0 12.5809 14.7983   1
  12  10   0 1.04680 6.46439   2
 -13 -10   0 2.42084 4.69897   3
 -13 -10   0 6.48238 12.5137   1
  13  10   0 -5.4946 15.7595   1
  13  10   0 1.91182 3.37104   2
  14 -11   0 13.4087 4.12863   2
 -14  11   0 -3.5659 10.5536   1
 -14  11   0 6.52108 6.05541   3
  13 -11   0 12.0611 3.60117   2
 -13  11   0 6.79076 4.95159   3
 -13  11   0 8.31151 11.0939   1
 -13  11   0 -9.1013 9.08049   1
  12 -11   0 3.83727 3.26547   2
 -12  11   0 -4.3464 8.21936   1
 -12  11   0 8.05642 5.18535   3
  11 -11   0 6.08756 3.28593   2
 -11  11   0 13.9685 9.46161   1
 -11  11   0 0.53000 7.95657   1
 -11  11   0 3.39029 4.43236   3
  10 -11   0 5.64898 3.26645   2
 -10  11   0 8.12490 4.22090   3
 -10  11   0 1.29280 8.40555   1
 -10  11   0 0.87978 8.36321   1
   9 -11   0 25.5578 4.07350   2
  -9  11   0 36.9441 9.87056   1
  -9  11   0 14.6952 8.97833   1
  -9  11   0 29.1547 5.15783   3
   8 -11   0 10.6760 3.22756   2
  -8  11   0 4.52242 2.63885   2
  -8  11   0 12.4565 8.57362   1
  -8  11   0 3.90414 3.68983   3
  -8  11   0 10.2132 8.44113   1
   7 -11   0 196.688 16.2838   2
  -7  11   0 177.706 15.9123   2
  -7  11   0 182.833 16.1565   3
  -7  11   0 180.425 21.6304   1
   6 -11   0 14.5428 3.54692   2
  -6  11   0 19.7644 3.54121   3
  -6  11   0 26.8380 4.66781   2
  -6  11   0 21.4152 8.65429   1
   5 -11   0 -0.6412 2.68940   2
  -5  11   0 4.02414 7.17113   1
  -5  11   0 0.16047 2.39849   2
  -4  11   0 134.994 17.5181   1
  -4  11   0 140.779 12.3363   2
  -3  11   0 104.717 16.0887   1
  -3  11   0 73.2081 7.72825   2
   2 -11   0 143.521 14.6256   1
  -2  11   0 119.698 17.1543   1
  -2  11   0 129.367 11.8100   2
   1 -11   0 0.22679 5.64644   1
  -1  11   0 -3.2068 2.26486   2
  -1  11   0 3.08567 7.26418   1
   0 -11   0 9.70564 6.42936   1
   0  11   0 8.07402 2.61361   2
   0  11   0 13.0523 8.33676   1
  -1 -11   0 35.3384 10.2406   1
   1  11   0 69.6747 11.6718   1
   1  11   0 28.8951 4.15630   2
   2  11   0 4.63695 2.63150   2
   2  11   0 1.75263 2.94685   2
   2  11   0 4.59582 8.60140   1
  -3 -11   0 1.25449 7.25358   1
   3  11   0 -1.4731 3.06241   2
   3  11   0 2.66012 9.18442   1
  -4 -11   0 19.9437 9.17179   1
   4  11   0 11.1229 10.3767   1
   4  11   0 4.81905 3.29532   2
  -5 -11   0 126.801 19.6505   1
   5  11   0 146.251 22.1600   1
   5  11   0 133.588 12.4804   2
  -6 -11   0 22.3603 8.82296   1
   6  11   0 91.3550 7.32941   2
   6  11   0 74.8153 14.8530   1
   7  11   0 -2.3388 11.4155   1
   7  11   0 23.5174 4.10116   2
  -8 -11   0 3.61570 2.43820   3
  -8 -11   0 14.3596 9.77188   1
   8  11   0 2.28638 3.35437   2
   8  11   0 4.53256 11.8601   1
  -9 -11   0 9.42067 2.89953   3
  -9 -11   0 9.13978 10.1910   1
   9  11   0 8.50114 11.4649   1
   9  11   0 6.36329 3.53633   2
 -10 -11   0 1.65103 2.86982   3
 -10 -11   0 -4.2257 10.1210   1
  10  11   0 -3.3700 12.5860   1
  10  11   0 0.77868 3.54698   2
 -11 -11   0 -14.519 9.83306   1
 -11 -11   0 -0.3801 3.07219   3
  11  11   0 11.5722 14.0281   1
  11  11   0 18.8651 6.85473   2
 -12 -11   0 3.13453 3.50658   3
 -12 -11   0 -14.190 11.4048   1
  12  11   0 -7.9633 12.6700   1
  12  11   0 -1.2620 3.42832   2
  14 -12   0 3.72206 3.75679   2
 -14  12   0 3.15140 5.78521   3
 -14  12   0 -0.1551 9.54109   1
  13 -12   0 40.2098 5.16844   2
 -13  12   0 11.0187 10.7839   1
 -13  12   0 29.9117 6.29674   3
  12 -12   0 24.3639 4.44211   2
 -12  12   0 24.2160 5.65043   3
 -12  12   0 19.3985 10.9256   1
 -12  12   0 41.4444 12.5163   1
  11 -12   0 -4.4567 3.17714   2
 -11  12   0 0.58087 4.44660   3
 -11  12   0 -1.5185 7.95128   1
  10 -12   0 5.21660 3.53572   2
 -10  12   0 3.18499 4.09056   3
 -10  12   0 0.54832 8.12867   1
 -10  12   0 1.11389 7.39494   1
   9 -12   0 4.79573 3.20811   2
  -9  12   0 -3.2384 8.12471   1
  -9  12   0 -2.5031 7.66764   1
  -9  12   0 3.44346 3.60743   3
   8 -12   0 115.138 11.0649   2
  -8  12   0 119.495 17.7469   1
  -8  12   0 110.439 10.9621   3
   7 -12   0 32.7000 4.84441   2
  -7  12   0 35.1600 4.72957   3
  -7  12   0 39.2542 10.2465   1
   6 -12   0 0.65769 3.04796   2
  -6  12   0 0.36324 2.55665   2
  -6  12   0 -1.1730 2.70925   3
  -6  12   0 -1.8459 7.42827   1
  -5  12   0 1088.21 87.8019   2
  -5  12   0 1033.34 88.4138   3
  -5  12   0 1124.35 91.9328   1
  -4  12   0 41.5287 9.86810   1
  -4  12   0 19.4075 3.62361   2
  -4  12   0 21.0791 3.07832   3
  -3  12   0 173.451 18.4807   1
  -3  12   0 125.548 11.3830   3
  -3  12   0 139.839 12.4515   2
   2 -12   0 357.474 34.4873   1
  -2  12   0 393.371 37.5854   1
  -2  12   0 382.425 31.6751   3
  -2  12   0 437.196 33.4682   2
   1 -12   0 21.0953 7.07254   1
  -1  12   0 17.7213 8.99976   1
   0 -12   0 9.04321 6.76314   1
   0  12   0 10.4239 8.95943   1
   0  12   0 8.25135 5.34428   2
  -1 -12   0 75.0796 12.0410   1
   1  12   0 82.2874 14.0060   1
   1  12   0 80.2714 9.48162   2
   2  12   0 249.315 29.8589   1
   2  12   0 272.762 23.8609   2
   2  12   0 303.120 23.6921   2
   3  12   0 195.766 16.8801   2
   3  12   0 178.042 24.3232   1
   3  12   0 199.852 17.1258   2
  -4 -12   0 9.99285 8.99385   1
   4  12   0 7.54064 9.50988   1
   4  12   0 21.4095 4.01640   2
  -5 -12   0 421.272 42.4627   1
   5  12   0 476.242 36.7361   2
   5  12   0 403.434 43.2346   1
  -6 -12   0 53.3898 12.9365   1
   6  12   0 47.9045 5.76207   2
   6  12   0 55.8628 13.9251   1
   7  12   0 4.30219 12.3711   1
   7  12   0 3.89752 3.30445   2
   8  12   0 3.29469 3.37042   2
  -9 -12   0 7.68017 2.60160   3
  -9 -12   0 1.89088 9.51248   1
   9  12   0 7.09966 11.9468   1
   9  12   0 9.89837 3.77818   2
 -10 -12   0 4.89873 11.4589   1
 -10 -12   0 28.9136 4.01756   3
  10  12   0 0.25314 12.7283   1
  10  12   0 32.2310 6.90752   2
 -11 -12   0 2.94931 12.5548   1
 -11 -12   0 14.3975 3.52839   3
  11  12   0 -10.253 11.7732   1
  11  12   0 12.1185 4.01191   2
 -12 -12   0 -0.0628 3.26579   3
  12  12   0 1.41936 13.6741   1
  12  12   0 -3.7139 3.46108   2
  13 -13   0 11.9305 4.40866   2
 -13  13   0 13.3918 5.61154   3
 -13  13   0 1.70282 10.1039   1
  12 -13   0 -2.2759 3.61983   2
 -12  13   0 -1.7683 4.59852   3
 -12  13   0 -17.967 8.81085   1
  11 -13   0 22.9525 4.54817   2
 -11  13   0 21.3046 10.5585   1
 -11  13   0 21.6590 5.19745   3
 -11  13   0 11.8471 9.48741   1
  10 -13   0 12.9655 4.20600   2
 -10  13   0 6.97166 4.09619   3
 -10  13   0 3.81454 8.46444   1
   9 -13   0 7.14207 3.56243   2
  -9  13   0 3.56036 3.58213   3
  -9  13   0 -13.440 7.54011   1
  -9  13   0 -1.2622 7.72338   1
   8 -13   0 12.2369 3.88198   2
  -8  13   0 26.7129 9.40167   1
  -8  13   0 17.2306 4.00099   3
  -7  13   0 186.052 16.4542   3
  -7  13   0 194.373 22.5480   1
  -6  13   0 33.5179 5.18087   3
  -6  13   0 43.7983 10.9204   1
  -5  13   0 4.03534 7.91493   1
  -5  13   0 12.1870 3.18451   3
  -4  13   0 51.7520 5.42460   3
  -4  13   0 67.7229 11.9162   1
  -3  13   0 3.94946 2.90081   2
  -3  13   0 2.56095 1.54758   3
  -3  13   0 1.72013 7.62203   1
   2 -13   0 27.6165 6.76421   1
  -2  13   0 27.1370 9.82351   1
  -2  13   0 15.4436 3.33155   2
   1 -13   0 231.096 21.8617   1
  -1  13   0 193.170 18.4824   2
  -1  13   0 253.414 27.3146   1
   0 -13   0 3.57479 6.44205   1
   0  13   0 17.5609 9.32456   1
   0  13   0 3.85223 2.66743   2
  -1 -13   0 6.14495 6.92077   1
   1  13   0 -11.594 7.94682   1
   1  13   0 -0.0489 2.84044   2
  -2 -13   0 40.5529 10.5235   1
   2  13   0 72.5964 7.58810   2
   2  13   0 46.3277 11.9639   1
  -3 -13   0 6.43871 12.7701   1
   3  13   0 4.56983 3.63811   2
   3  13   0 4.97906 9.41233   1
  -4 -13   0 -4.7720 11.7522   1
   4  13   0 -1.4114 9.01295   1
   4  13   0 -6.5671 3.40486   2
  -5 -13   0 29.2588 10.8403   1
   5  13   0 36.1835 5.10632   2
   5  13   0 40.5305 13.0826   1
  -6 -13   0 -3.5778 8.54849   1
   6  13   0 -1.9577 3.48839   2
   6  13   0 -8.5947 10.7201   1
  -7 -13   0 6.82290 9.31565   1
   7  13   0 1.17891 11.0057   1
   7  13   0 1.72220 3.75705   2
  -8 -13   0 2.91056 6.76412   1
   8  13   0 1.56573 3.90736   2
   8  13   0 26.8975 17.0363   1
   9  13   0 5.57443 3.76526   2
   9  13   0 -1.6803 15.5611   1
 -10 -13   0 9.62583 10.8482   1
  10  13   0 17.6139 14.4873   1
  10  13   0 3.72986 3.77558   2
 -11 -13   0 24.2816 13.0188   1
  11  13   0 2.44157 4.10250   2
  11  13   0 -22.767 11.2252   1
  12 -14   0 2.91157 3.97367   2
 -12  14   0 21.7284 11.3954   1
 -12  14   0 1.23142 4.44084   3
  11 -14   0 9.20576 4.29016   2
 -11  14   0 26.7834 11.1278   1
  10 -14   0 10.6496 4.14009   2
 -10  14   0 0.28025 8.53493   1
 -10  14   0 15.7110 9.27041   1
 -10  14   0 6.75381 4.04337   3
   9 -14   0 -2.8675 4.02284   2
  -9  14   0 -2.2369 8.20824   1
  -9  14   0 0.63493 3.43009   3
  -9  14   0 14.7184 9.51891   1
  -8  14   0 18.8074 9.43280   1
  -8  14   0 27.8845 4.48199   3
  -7  14   0 40.7039 10.5265   1
  -7  14   0 30.3944 4.51296   3
  -6  14   0 81.2699 15.1936   1
  -6  14   0 119.872 10.2014   3
  -5  14   0 51.9419 10.9631   1
  -5  14   0 18.7781 3.21175   3
  -4  14   0 -3.1924 7.77226   1
  -4  14   0 1.97861 1.82319   3
  -3  14   0 73.1730 13.0175   1
  -3  14   0 59.0507 5.43745   3
   2 -14   0 3.61929 5.36585   1
  -2  14   0 -2.8179 7.88425   1
   1 -14   0 22.3145 7.11787   1
  -1  14   0 31.4270 10.2905   1
   0 -14   0 21.9170 7.53662   1
   0  14   0 29.2086 17.8456   1
  -1 -14   0 -4.3544 6.16574   1
   1  14   0 7.87185 9.53830   1
  -2 -14   0 192.156 22.3346   1
   2  14   0 198.634 24.9617   1
   2  14   0 205.587 17.9112   2
  -3 -14   0 14.0532 8.10591   1
   3  14   0 5.45741 3.63735   2
   3  14   0 -6.9900 8.70539   1
  -4 -14   0 20.9379 8.99627   1
   4  14   0 22.6237 10.7529   1
   4  14   0 18.5613 4.17797   2
   5  14   0 -2.2522 10.6011   1
   5  14   0 5.45471 3.64949   2
   6  14   0 -3.0881 3.67990   2
   6  14   0 10.5672 12.3048   1
  -7 -14   0 -2.5441 9.52433   1
   7  14   0 1.75893 12.7459   1
   7  14   0 10.0253 4.59199   2
  -8 -14   0 -1.8048 9.80373   1
   8  14   0 -1.0886 3.64798   2
   8  14   0 -24.624 11.8206   1
  -9 -14   0 21.2835 9.90329   1
   9  14   0 -1.3350 3.92183   2
  10  14   0 3.13321 4.26287   2
  11 -15   0 3.21202 3.99142   2
 -11  15   0 5.18433 4.43959   3
 -11  15   0 14.4869 10.9935   1
 -10  15   0 -3.0046 9.80792   1
 -10  15   0 -1.9505 3.65875   3
  -9  15   0 11.7364 9.77471   1
  -9  15   0 12.6768 9.72929   1
  -9  15   0 11.4160 3.77264   3
  -8  15   0 2.00702 3.04868   3
  -8  15   0 3.99847 9.07129   1
  -7  15   0 17.0359 3.46312   3
  -7  15   0 16.0866 9.78515   1
  -6  15   0 1.48766 8.05209   1
  -6  15   0 5.35454 2.59799   3
  -5  15   0 -3.7219 8.11196   1
  -5  15   0 2.42030 2.13180   3
  -4  15   0 34.5244 3.57772   3
  -4  15   0 25.2825 10.2493   1
  -3  15   0 7.59827 8.61609   1
  -2  15   0 -1.4889 7.91992   1
   1 -15   0 -3.5039 5.42539   1
  -1  15   0 1.34254 8.53080   1
   0 -15   0 16.1893 6.97541   1
   0  15   0 7.86785 9.05155   1
  -1 -15   0 9.99010 7.47356   1
   1  15   0 4.74869 3.73377   2
  -2 -15   0 15.4623 7.98985   1
   2  15   0 10.7805 4.55593   2
   2  15   0 18.2798 10.8973   1
  -3 -15   0 -3.2797 7.67208   1
   3  15   0 10.3282 10.5266   1
   3  15   0 9.99401 3.99655   2
  -4 -15   0 19.4353 9.23929   1
   4  15   0 16.2762 11.1935   1
   4  15   0 21.4741 7.79747   2
  -5 -15   0 8.42929 9.09985   1
   5  15   0 4.93664 10.8551   1
   5  15   0 10.1913 4.31000   2
  -6 -15   0 10.1803 10.1313   1
   6  15   0 5.34930 10.5260   1
   6  15   0 4.16656 3.81560   2
  -7 -15   0 -6.4819 11.1586   1
   7  15   0 9.22250 4.50379   2
   7  15   0 11.6270 13.4051   1
   8  15   0 16.8712 14.3546   1
   8  15   0 0.03576 3.86211   2
  -9  16   0 13.3072 10.2751   1
  -9  16   0 3.90044 3.41801   3
  -8  16   0 9.72367 3.34560   3
  -8  16   0 14.4726 10.6416   1
  -7  16   0 9.80980 2.99967   3
  -7  16   0 -4.3277 8.76224   1
  -6  16   0 15.4100 9.79379   1
  -5  16   0 29.9803 11.0009   1
  -5  16   0 22.6867 3.04481   3
  -4  16   0 0.95931 8.75270   1
  -3  16   0 43.6758 11.6405   1
  -2  16   0 1.63379 8.62276   1
  -1  16   0 -0.3100 8.71901   1
   0 -16   0 0.24860 6.11633   1
   0  16   0 20.0680 10.7145   1
  -1 -16   0 21.1165 8.45733   1
   1  16   0 41.4575 12.4638   1
   1  16   0 41.5786 5.63252   2
  -2 -16   0 -6.0033 7.32694   1
   2  16   0 -30.869 11.9975   1
   2  16   0 -5.5944 4.13911   2
  -3 -16   0 4.70962 8.41541   1
   3  16   0 5.62462 4.01568   2
   3  16   0 1.16005 10.5082   1
  -4 -16   0 -1.0780 8.51122   1
   4  16   0 6.43484 10.8306   1
   4  16   0 6.07606 4.38875   2
  -5 -16   0 15.3047 10.0776   1
   5  16   0 26.5282 11.1711   1
   5  16   0 19.7522 4.76561   2
  -6 -16   0 6.06145 9.32600   1
   6  16   0 -3.5081 11.4683   1
   6  16   0 0.78545 3.99338   2
  -7 -16   0 -14.610 10.2148   1
   7  16   0 3.87162 13.0836   1
   7  16   0 4.87079 4.20301   2
  -7  17   0 2.04017 2.39556   3
  -7  17   0 2.74265 9.94311   1
  -6  17   0 3.44259 10.3598   1
  -6  17   0 2.99382 2.14979   3
  -5  17   0 20.8261 10.8702   1
  -4  17   0 23.1485 10.8924   1
  -3  17   0 13.0818 10.0234   1
  -2  17   0 1.37978 9.60465   1
  -1  17   0 15.2153 10.1361   1
   0 -17   0 5.78252 6.05325   1
   0  17   0 11.1762 4.69675   2
   0  17   0 -6.0113 9.52888   1
   1  17   0 -2.8042 4.30984   2
   1  17   0 13.4492 10.4964   1
  -2 -17   0 12.0645 8.97126   1
   2  17   0 -7.2981 3.92822   2
   2  17   0 0.58231 10.2461   1
  -3 -17   0 -2.4961 7.96219   1
   3  17   0 -17.909 10.7949   1
   3  17   0 2.50955 4.15584   2
  -4 -17   0 0.43633 8.87444   1
   4  17   0 5.51995 11.1115   1
   4  17   0 3.35415 4.31133   2
  -4  18   0 -2.7588 10.2930   1
  -3  18   0 8.66965 10.7005   1
  -2  18   0 7.81299 11.5656   1
  -1  18   0 -6.8205 10.2574   1
   0 -18   0 23.2254 6.28867   1
   0  18   0 24.2430 5.35474   2
   0  18   0 26.9390 12.2973   1
  -1 -18   0 -1.2141 6.39171   1
   1  18   0 12.7200 4.53303   2
   1  18   0 -9.0318 10.6611   1
   2  18  -1 5.31459 10.2990   1
   2  18  -1 -0.1237 4.41433   2
  -2 -18   1 4.35381 7.11852   1
   1  18  -1 -1.6185 9.78770   1
   1  18  -1 2.92367 4.47207   2
  -1 -18   1 3.06066 5.29561   1
   0  18  -1 -0.5948 4.58674   2
   0  18  -1 -13.521 9.68234   1
  -1  18  -1 5.73413 10.5224   1
  -2  18  -1 -4.1167 9.94733   1
  -3  18  -1 11.3119 10.7899   1
  -4  18  -1 7.44105 9.87599   1
   5  17  -1 3.57130 4.41593   2
   5  17  -1 -5.3839 10.2351   1
  -5 -17   1 5.09252 9.03397   1
   4  17  -1 3.05571 10.0727   1
   4  17  -1 5.92529 4.67039   2
  -4 -17   1 1.57291 8.12583   1
   3  17  -1 0.77629 4.28257   2
   3  17  -1 -8.7288 9.32462   1
  -3 -17   1 11.9640 8.25414   1
   2  17  -1 23.7331 10.9841   1
   2  17  -1 5.07932 4.26153   2
   1  17  -1 16.0489 4.60189   2
   1  17  -1 30.0668 11.2340   1
  -1 -17   1 11.9450 6.67399   1
   0  17  -1 30.8179 10.8558   1
   0  17  -1 10.1951 4.36927   2
   0 -17   1 9.15090 5.01453   1
  -1  17  -1 -1.2223 8.76817   1
  -2  17  -1 -2.4788 9.28295   1
  -3  17  -1 18.1725 10.4573   1
  -4  17  -1 7.81336 9.66967   1
  -5  17  -1 2.56508 2.08688   3
  -5  17  -1 -7.9804 8.58120   1
  -6  17  -1 17.6830 10.0906   1
  -7  17  -1 16.9691 15.3329   1
  -7  17  -1 -2.3253 2.69676   3
   7  16  -1 15.2671 12.1724   1
   7  16  -1 7.06383 4.09341   2
  -7 -16   1 -0.1487 9.69587   1
   6  16  -1 24.2704 5.13565   2
   6  16  -1 21.4307 11.9022   1
  -6 -16   1 13.5049 9.88535   1
   5  16  -1 1.32529 10.5728   1
   5  16  -1 -4.1318 3.77577   2
  -5 -16   1 -8.5804 7.83014   1
   4  16  -1 9.51597 4.41737   2
   4  16  -1 8.79979 10.4358   1
  -4 -16   1 5.08701 7.92620   1
   3  16  -1 19.1985 4.71709   2
   3  16  -1 20.0296 11.6631   1
  -3 -16   1 14.8788 8.57744   1
   2  16  -1 50.2318 13.4189   1
   2  16  -1 48.1961 6.39071   2
  -2 -16   1 55.9086 10.4560   1
   1  16  -1 28.1169 6.00387   2
   1  16  -1 11.3647 10.3591   1
  -1 -16   1 21.6549 7.80548   1
   0  16  -1 10.6813 9.58802   1
  -1  16  -1 4.72874 8.64271   1
  -2  16  -1 -5.7162 8.19038   1
  -3  16  -1 15.6656 9.10231   1
  -4  16  -1 -0.5990 1.42939   3
  -4  16  -1 -1.5093 8.06163   1
  -5  16  -1 3.68082 2.16241   3
  -5  16  -1 14.6148 9.51682   1
  -6  16  -1 6.36125 2.68168   3
  -6  16  -1 4.98674 8.86584   1
  -7  16  -1 24.6327 10.3923   1
  -7  16  -1 31.5419 4.38194   3
  -8  16  -1 8.50445 9.19920   1
  -8  16  -1 2.70945 3.06868   3
  -9  16  -1 0.55287 3.29702   3
  -9  16  -1 7.27646 9.65464   1
   9  15  -1 3.17693 4.21983   2
   9  15  -1 0.07428 14.2316   1
  -9 -15   1 5.37499 12.4723   1
   8  15  -1 -3.9506 3.83005   2
   8  15  -1 10.7460 11.9455   1
  -8 -15   1 1.70387 17.3367   1
   7  15  -1 1.76059 3.96230   2
   7  15  -1 12.2992 11.8538   1
  -7 -15   1 6.44869 16.5392   1
   6  15  -1 -0.1884 3.65433   2
   6  15  -1 -12.225 9.67171   1
  -6 -15   1 11.5063 9.13565   1
   5  15  -1 3.71080 5.18670   2
   5  15  -1 0.23763 10.2843   1
  -5 -15   1 -10.412 7.98732   1
   4  15  -1 2.98537 9.29973   1
   4  15  -1 1.55737 4.03885   2
  -4 -15   1 -3.5727 7.54149   1
   3  15  -1 8.64818 10.0163   1
   3  15  -1 4.24461 4.10927   2
  -3 -15   1 -7.9414 6.45540   1
   2  15  -1 13.8685 11.2399   1
   2  15  -1 7.68305 3.86539   2
  -2 -15   1 18.0980 8.06018   1
   1  15  -1 18.8119 10.0156   1
   1  15  -1 12.4145 4.33131   2
  -1 -15   1 14.9665 7.10052   1
   0  15  -1 -1.1835 7.53246   1
   0 -15   1 5.63506 5.69114   1
  -1  15  -1 -13.981 7.27537   1
   1 -15   1 -2.4233 4.51675   1
  -2  15  -1 2.44597 7.79963   1
  -3  15  -1 -8.5167 7.15284   1
  -3  15  -1 2.24109 1.33639   3
  -4  15  -1 2.94187 8.23204   1
  -4  15  -1 1.99974 1.85493   3
  -5  15  -1 3.19064 7.85007   1
  -6  15  -1 21.8564 3.69828   3
  -6  15  -1 30.9662 9.67852   1
  -7  15  -1 2.60179 3.01819   3
  -7  15  -1 3.44452 8.60203   1
  -8  15  -1 -4.8793 8.25466   1
  -8  15  -1 4.49463 3.37724   3
  -9  15  -1 12.1561 4.04477   3
  -9  15  -1 2.90799 8.19958   1
  -9  15  -1 6.90352 9.32693   1
 -10  15  -1 -5.4512 9.46221   1
 -10  15  -1 1.71334 3.89046   3
 -11  15  -1 18.8818 4.98478   3
 -11  15  -1 22.6378 11.3039   1
  11 -15   1 13.1795 4.51159   2
  10  14  -1 6.80965 4.46958   2
  10  14  -1 6.43217 11.8890   1
 -10 -14   1 -4.8895 9.36737   1
   9  14  -1 4.85388 3.98042   2
  -9 -14   1 -0.4993 10.0309   1
   8  14  -1 56.2455 17.1047   1
   8  14  -1 60.7405 7.11151   2
  -8 -14   1 69.8024 14.8133   1
   7  14  -1 22.1804 13.2680   1
   7  14  -1 11.4945 6.45260   2
  -7 -14   1 21.4863 12.2388   1
   6  14  -1 63.4447 14.9647   1
   6  14  -1 52.9933 6.33976   2
  -6 -14   1 57.5074 13.9096   1
   5  14  -1 14.2223 10.7818   1
   5  14  -1 2.96965 3.63886   2
  -5 -14   1 -0.5474 7.92913   1
   4  14  -1 -7.3444 8.29235   1
   4  14  -1 7.31702 3.90007   2
  -4 -14   1 1.02558 7.17618   1
   3  14  -1 32.6217 4.88648   2
   3  14  -1 25.9287 10.7536   1
  -3 -14   1 36.3531 9.75327   1
   2  14  -1 72.7231 14.6695   1
   2  14  -1 100.715 9.34000   2
  -2 -14   1 69.4655 12.3229   1
   1  14  -1 17.3901 4.21321   2
  -1 -14   1 27.8798 7.64945   1
   0  14  -1 31.3530 10.3345   1
   0 -14   1 35.5878 7.86776   1
  -1  14  -1 -7.3578 7.36255   1
   1 -14   1 0.02307 4.92431   1
  -2  14  -1 29.6584 9.58916   1
  -3  14  -1 64.0910 12.3743   1
  -3  14  -1 70.1073 6.27591   3
  -4  14  -1 28.4442 3.83274   3
  -4  14  -1 30.5815 9.58426   1
  -5  14  -1 93.4462 8.68449   3
  -5  14  -1 87.4707 14.0866   1
  -6  14  -1 14.1121 8.60796   1
  -6  14  -1 19.0955 3.52726   3
  -7  14  -1 29.4719 4.41716   3
  -7  14  -1 20.0382 9.44796   1
  -8  14  -1 7.70489 3.67503   3
  -8  14  -1 1.09131 8.29728   1
  -8  14  -1 6.56209 7.73990   1
  -9  14  -1 39.7335 15.4713   1
  -9  14  -1 51.1579 7.21740   3
  -9  14  -1 53.9116 12.0641   1
   9 -14   1 55.9805 9.66714   2
 -10  14  -1 62.7960 13.7845   1
 -10  14  -1 53.0822 12.6188   1
 -10  14  -1 71.2046 8.69094   3
  10 -14   1 78.1332 8.73360   2
 -11  14  -1 41.8420 12.4398   1
 -11  14  -1 25.1786 5.70782   3
  11 -14   1 37.5035 5.16212   2
 -12  14  -1 -1.1483 4.56112   3
 -12  14  -1 -7.3858 9.67641   1
  12 -14   1 2.79371 3.84198   2
  11  13  -1 7.43662 13.3185   1
  11  13  -1 -0.1791 3.93195   2
 -11 -13   1 -18.181 10.4012   1
  10  13  -1 -3.4544 11.6094   1
  10  13  -1 -0.5150 3.65468   2
   9  13  -1 -4.0432 4.16315   2
   9  13  -1 -2.5970 11.6503   1
  -9 -13   1 -11.323 5.00151   1
   8  13  -1 3.97974 3.82628   2
   8  13  -1 5.50404 11.5230   1
  -8 -13   1 14.7647 9.10497   1
   7  13  -1 -2.5881 10.7057   1
   7  13  -1 2.11747 3.31737   2
  -7 -13   1 -9.7931 8.69943   1
   6  13  -1 -5.1040 3.21654   2
   6  13  -1 4.12475 11.4497   1
  -6 -13   1 5.47758 8.51574   1
   5  13  -1 -2.6595 3.31369   2
   5  13  -1 -3.9669 9.12521   1
   4  13  -1 10.0173 8.84134   1
   4  13  -1 1.34541 3.36845   2
   3  13  -1 1.03924 3.26001   2
   3  13  -1 3.41018 8.94363   1
  -3 -13   1 -7.9960 6.73582   1
   2  13  -1 107.253 9.49245   2
   2  13  -1 80.7190 14.7040   1
   2  13  -1 69.8361 9.36909   2
  -2 -13   1 96.6603 14.3504   1
   1  13  -1 46.3125 11.5131   1
   1  13  -1 16.5903 3.74929   2
  -1 -13   1 56.2603 9.34918   1
   0  13  -1 3.65331 2.99209   2
   0  13  -1 18.9535 10.8477   1
   0 -13   1 16.4936 6.55945   1
  -1  13  -1 4.12843 8.15367   1
  -1  13  -1 5.51032 2.71149   2
   1 -13   1 -3.1918 5.15125   1
  -2  13  -1 25.0576 8.86404   1
  -2  13  -1 17.5733 3.28805   2
  -3  13  -1 1.26402 2.51052   2
  -3  13  -1 7.53305 7.55836   1
  -4  13  -1 5.09409 2.87508   2
  -4  13  -1 2.00833 6.98583   1
  -5  13  -1 14.9591 7.81610   1
  -6  13  -1 125.722 15.6406   1
  -6  13  -1 88.5938 9.12913   3
  -7  13  -1 3.28720 7.67856   1
  -7  13  -1 1.44745 3.11086   3
  -8  13  -1 -2.3874 7.00266   1
  -8  13  -1 5.83600 7.92987   1
  -8  13  -1 0.76452 3.40560   3
   8 -13   1 -1.2508 3.31841   2
  -9  13  -1 7.07942 8.18091   1
  -9  13  -1 15.6363 8.58085   1
  -9  13  -1 6.44279 3.89876   3
   9 -13   1 6.16242 3.50109   2
 -10  13  -1 10.1387 8.05895   1
 -10  13  -1 4.02421 3.97304   3
  10 -13   1 -0.2122 3.21007   2
 -11  13  -1 -0.7778 8.43855   1
 -11  13  -1 -14.062 7.49581   1
  11 -13   1 -1.8388 3.47481   2
 -12  13  -1 10.8590 9.98517   1
 -12  13  -1 10.6322 5.31305   3
  12 -13   1 18.0122 4.10766   2
 -13  13  -1 2.63333 4.95096   3
 -13  13  -1 -6.6706 9.77181   1
  13 -13   1 6.69634 3.71686   2
  12  12  -1 11.2458 3.96425   2
  12  12  -1 9.25463 15.0000   1
 -12 -12   1 12.8145 11.7223   1
 -12 -12   1 10.9286 3.83642   3
  11  12  -1 -7.5629 11.5482   1
  11  12  -1 2.50420 3.86060   2
 -11 -12   1 -2.3724 11.7903   1
 -11 -12   1 1.87250 3.22367   3
  10  12  -1 1.83997 11.1007   1
 -10 -12   1 15.2499 11.9373   1
 -10 -12   1 2.76164 2.85012   3
   9  12  -1 20.9412 16.0774   1
   9  12  -1 23.9461 4.27501   2
  -9 -12   1 18.1463 13.1501   1
   8  12  -1 -2.3919 3.33673   2
   8  12  -1 -6.1003 10.3823   1
  -8 -12   1 -13.460 6.27218   1
   7  12  -1 19.6843 12.6443   1
   7  12  -1 5.39934 3.54941   2
  -7 -12   1 37.9170 10.7433   1
   6  12  -1 336.787 27.7365   2
   6  12  -1 356.187 35.5721   1
  -6 -12   1 291.693 33.8567   1
   5  12  -1 -4.6195 3.21870   2
   5  12  -1 2.89194 9.83583   1
  -5 -12   1 6.26797 8.81656   1
   4  12  -1 13.2026 3.65460   2
   4  12  -1 26.9591 10.8869   1
  -4 -12   1 6.74367 12.2859   1
   3  12  -1 10.7350 3.71158   2
   3  12  -1 17.5872 9.77455   1
   3  12  -1 13.1739 3.40343   2
  -3 -12   1 17.3335 9.80698   1
   2  12  -1 383.122 37.7777   1
   2  12  -1 401.698 32.6494   2
   2  12  -1 388.589 32.3412   2
  -2 -12   1 372.154 36.0534   1
   1  12  -1 58.1470 12.1074   1
  -1 -12   1 63.1043 10.3715   1
   0  12  -1 567.748 50.0984   2
   0  12  -1 629.784 54.9912   1
   0 -12   1 640.699 52.5922   1
  -1  12  -1 339.924 28.9741   2
  -1  12  -1 350.875 33.6443   1
   1 -12   1 354.246 31.2478   1
  -2  12  -1 49.9585 10.1322   1
  -2  12  -1 36.8083 5.03122   2
   2 -12   1 46.1143 7.02336   1
  -3  12  -1 68.0974 8.98247   2
  -3  12  -1 74.0679 11.7601   1
  -4  12  -1 15.2159 3.22171   2
  -4  12  -1 16.1682 7.64271   1
  -5  12  -1 72.0318 7.75146   2
  -5  12  -1 87.9677 13.8893   1
  -6  12  -1 7.34453 2.86863   2
  -6  12  -1 9.55357 7.17020   1
  -7  12  -1 0.49428 2.65250   2
  -7  12  -1 0.61387 6.85936   1
   7 -12   1 0.84197 2.99467   2
  -8  12  -1 249.188 24.5008   1
  -8  12  -1 209.179 18.9992   3
  -8  12  -1 227.578 23.7073   1
   8 -12   1 208.159 19.0056   2
  -9  12  -1 9.45501 8.32544   1
  -9  12  -1 17.2576 8.79225   1
  -9  12  -1 14.3958 4.26273   3
   9 -12   1 15.9662 3.75449   2
 -10  12  -1 5.34751 7.76463   1
 -10  12  -1 1.28394 7.86192   1
 -10  12  -1 4.09749 4.21721   3
  10 -12   1 -1.4580 3.07510   2
 -11  12  -1 1.26678 8.09262   1
 -11  12  -1 -7.0311 14.1228   1
 -11  12  -1 0.72851 4.44389   3
  11 -12   1 -1.2513 3.26638   2
 -12  12  -1 16.1771 5.37499   3
 -12  12  -1 15.9770 10.4287   1
 -12  12  -1 20.6373 9.57231   1
  12 -12   1 22.1757 5.34261   2
 -13  12  -1 -11.942 8.37133   1
 -13  12  -1 1.61247 5.24779   3
  13 -12   1 -3.2905 3.42907   2
 -14  12  -1 24.8614 11.0509   1
 -14  12  -1 -0.0050 5.48302   3
  14 -12   1 4.47850 3.67011   2
  13  11  -1 -6.7084 15.3956   1
  13  11  -1 1.00517 3.84833   2
 -13 -11   1 7.10143 4.75084   3
 -13 -11   1 7.54091 12.7832   1
  12  11  -1 7.57060 3.71495   2
  12  11  -1 -5.3322 12.3251   1
 -12 -11   1 12.2076 3.93929   3
 -12 -11   1 15.4793 14.1024   1
  11  11  -1 -5.4197 12.0289   1
  11  11  -1 3.22680 5.26949   2
 -11 -11   1 4.41135 3.26229   3
 -11 -11   1 12.4465 10.4608   1
  10  11  -1 6.61401 11.8115   1
  10  11  -1 16.5213 3.74847   2
 -10 -11   1 8.30536 11.4907   1
 -10 -11   1 14.5561 3.56148   3
   9  11  -1 -7.3271 17.5450   1
   9  11  -1 -0.3848 3.17611   2
  -9 -11   1 0.83346 2.66988   3
  -9 -11   1 -2.0851 9.41625   1
   8  11  -1 2.90892 3.15107   2
   8  11  -1 -8.1556 9.74617   1
  -8 -11   1 7.61388 11.7732   1
  -8 -11   1 3.24463 2.43281   3
   7  11  -1 -0.9474 2.95998   2
   7  11  -1 1.70950 10.9152   1
   6  11  -1 -3.8962 9.24849   1
   6  11  -1 -0.5313 3.01126   2
  -6 -11   1 -0.8660 7.02801   1
   5  11  -1 6.69783 3.45269   2
   5  11  -1 10.5322 9.66885   1
  -5 -11   1 -3.8094 8.40480   1
   4  11  -1 32.7653 4.56558   2
   4  11  -1 34.0436 11.4472   1
  -4 -11   1 46.2994 10.7193   1
   3  11  -1 17.1018 8.47763   1
   3  11  -1 12.0043 3.39627   2
  -3 -11   1 13.6395 8.24461   1
   2  11  -1 3.42086 3.01501   2
   2  11  -1 30.6898 9.55947   1
  -2 -11   1 11.2967 7.39693   1
   1  11  -1 8.43275 2.95945   2
   1  11  -1 18.0379 8.78166   1
  -1 -11   1 16.0977 7.11661   1
   0  11  -1 90.0524 13.8904   1
   0  11  -1 78.0312 8.47657   2
   0 -11   1 99.5552 12.2926   1
  -1  11  -1 192.794 27.8270   1
  -1  11  -1 220.852 18.4888   2
   1 -11   1 225.208 20.8587   1
  -2  11  -1 16.7479 3.20735   2
  -2  11  -1 13.2938 7.46403   1
   2 -11   1 27.2714 5.40287   1
  -3  11  -1 13.3675 6.78299   1
  -3  11  -1 1.10714 2.27415   2
  -4  11  -1 10.3206 6.80849   1
  -4  11  -1 7.18605 2.59543   2
  -5  11  -1 20.5040 3.37991   2
  -5  11  -1 18.6228 7.59975   1
  -6  11  -1 53.1786 9.68460   1
  -6  11  -1 29.9462 4.50976   2
   6 -11   1 40.5553 4.77848   2
  -7  11  -1 2.14588 2.69726   2
  -7  11  -1 8.66082 7.55662   1
   7 -11   1 3.03977 3.04746   2
  -8  11  -1 0.77547 7.35657   1
  -8  11  -1 -0.7885 7.10405   1
  -8  11  -1 6.63905 2.61062   2
   8 -11   1 7.78549 3.26495   2
  -9  11  -1 55.3271 11.0801   1
  -9  11  -1 27.3840 5.34197   3
  -9  11  -1 48.3020 10.4405   1
   9 -11   1 40.9706 4.94636   2
 -10  11  -1 50.3670 11.5250   1
 -10  11  -1 55.4608 7.64742   3
 -10  11  -1 33.7008 10.5165   1
  10 -11   1 45.1921 5.48292   2
 -11  11  -1 3.26707 8.28409   1
 -11  11  -1 -5.9253 8.66244   1
 -11  11  -1 -0.3287 4.61694   3
  11 -11   1 7.15648 3.39861   2
 -12  11  -1 7.91245 9.34729   1
 -12  11  -1 13.9925 5.13919   3
  12 -11   1 23.3031 4.06400   2
 -13  11  -1 4.75758 9.72329   1
 -13  11  -1 1.51019 9.45449   1
 -13  11  -1 -4.7436 5.05560   3
  13 -11   1 6.86826 4.69045   2
 -14  11  -1 28.0401 11.6884   1
 -14  11  -1 21.0829 6.41838   3
  14 -11   1 25.0165 4.23534   2
  13  10  -1 13.1893 3.74331   2
  13  10  -1 7.90695 14.7818   1
 -13 -10   1 17.4816 5.57793   3
 -13 -10   1 -12.433 12.6555   1
  12  10  -1 18.0945 13.2944   1
  12  10  -1 12.2370 5.21022   2
 -12 -10   1 4.48877 3.91480   3
 -12 -10   1 21.0304 13.9191   1
  11  10  -1 26.0967 15.4931   1
  11  10  -1 36.4869 5.00835   2
 -11 -10   1 47.5279 6.49604   3
  10  10  -1 13.4235 13.0042   1
  10  10  -1 11.0108 3.54069   2
 -10 -10   1 16.4238 10.9104   1
 -10 -10   1 20.1783 3.89269   3
   9  10  -1 69.5331 7.55435   2
   9  10  -1 63.1397 16.1937   1
  -9 -10   1 64.3267 7.02545   3
  -9 -10   1 40.9930 13.4417   1
   8  10  -1 1.76071 2.96338   2
  -8 -10   1 6.71181 10.2488   1
  -8 -10   1 4.67645 2.63656   3
   7  10  -1 69.8624 15.6978   1
   7  10  -1 95.4717 8.97401   2
  -7 -10   1 88.4199 8.52943   3
   6  10  -1 -4.2614 3.07033   2
   6  10  -1 -12.283 8.47644   1
  -6 -10   1 0.96539 2.02570   3
  -6 -10   1 -5.7792 3.14195   1
   5  10  -1 -0.8096 2.68708   2
   5  10  -1 -7.1921 7.59953   1
  -5 -10   1 7.52063 7.53376   1
   4  10  -1 16.7433 3.37325   2
   4  10  -1 19.4630 9.65215   1
  -4 -10   1 23.9442 8.42772   1
   3  10  -1 2.01595 7.75138   1
   3  10  -1 -0.1373 2.60649   2
  -3 -10   1 -0.4697 6.98536   1
   2  10  -1 981.771 83.0236   1
   2  10  -1 987.048 79.1016   2
  -2 -10   1 945.110 82.4984   1
   1  10  -1 29.1249 3.33882   2
   1  10  -1 8.28474 7.47533   1
  -1 -10   1 1.14225 6.30783   1
   0  10  -1 203.520 18.0725   2
   0  10  -1 230.240 22.2089   1
   0 -10   1 218.607 21.1928   1
  -1  10  -1 86.5300 13.2357   1
  -1  10  -1 83.4645 8.18943   2
   1 -10   1 89.8071 11.2571   1
  -2  10  -1 631.521 51.4312   2
   2 -10   1 629.090 52.8327   1
  -3  10  -1 864.128 72.6166   1
  -3  10  -1 854.897 69.8717   2
  -4  10  -1 55.2909 5.57844   2
  -4  10  -1 40.1198 8.59322   1
  -5  10  -1 897.665 74.3110   2
  -5  10  -1 932.284 77.3850   1
   5 -10   1 915.063 74.4232   2
  -6  10  -1 261.087 26.3134   1
  -6  10  -1 263.082 22.4791   2
   6 -10   1 281.538 22.6660   2
  -7  10  -1 7.86716 2.67801   2
  -7  10  -1 13.5978 7.98260   1
   7 -10   1 12.2070 3.17939   2
  -8  10  -1 504.091 41.9068   1
  -8  10  -1 390.458 38.4864   2
  -8  10  -1 458.567 41.8900   1
   8 -10   1 474.492 37.6740   2
  -9  10  -1 320.983 33.5494   1
  -9  10  -1 344.624 28.5673   2
  -9  10  -1 325.262 33.4937   1
   9 -10   1 368.852 28.7531   2
 -10  10  -1 128.617 12.0360   2
 -10  10  -1 126.083 18.1069   1
 -10  10  -1 120.776 18.0120   1
 -10  10  -1 134.967 12.8967   3
  10 -10   1 135.416 12.1936   2
 -11  10  -1 7.23575 4.77775   3
 -11  10  -1 5.66248 9.78869   1
 -11  10  -1 16.0290 9.95101   1
  11 -10   1 0.53719 2.92783   2
 -12  10  -1 0.45515 4.60797   3
 -12  10  -1 3.30826 9.99351   1
  12 -10   1 -3.0658 2.82172   2
 -13  10  -1 2.51487 14.3303   1
 -13  10  -1 4.68386 5.31357   3
 -13  10  -1 10.4521 13.0933   1
  13 -10   1 6.27020 3.22512   2
 -14  10  -1 -1.2085 5.75787   3
 -14  10  -1 -10.318 9.69576   1
  14 -10   1 -2.1098 3.28390   2
 -15  10  -1 -4.9494 10.8838   1
 -15  10  -1 4.68618 5.79655   3
  15 -10   1 1.15991 3.68102   2
  14   9  -1 11.2827 3.72714   2
 -14  -9   1 14.1275 5.05260   3
 -14  -9   1 7.45966 13.6677   1
  13   9  -1 -3.4636 13.1625   1
  13   9  -1 -2.5073 6.13926   2
 -13  -9   1 1.44010 4.22256   3
 -13  -9   1 2.39508 11.2192   1
  12   9  -1 4.50128 3.19910   2
  12   9  -1 1.89452 12.3691   1
 -12  -9   1 9.95427 11.4650   1
 -12  -9   1 2.95696 3.79583   3
  11   9  -1 -1.8625 3.22553   2
  11   9  -1 -2.5151 10.7425   1
 -11  -9   1 2.98880 3.63187   3
 -11  -9   1 -10.029 11.2769   1
  10   9  -1 19.1075 11.5595   1
  10   9  -1 4.45014 2.93740   2
 -10  -9   1 -0.0699 3.09850   3
 -10  -9   1 -18.490 8.05918   1
   9   9  -1 34.7957 13.2816   1
   9   9  -1 60.2384 7.05147   2
  -9  -9   1 41.3327 13.4197   1
  -9  -9   1 70.2990 7.02599   3
   8   9  -1 22.3355 11.4080   1
   8   9  -1 8.81734 3.10013   2
  -8  -9   1 13.8079 9.75529   1
  -8  -9   1 5.63125 2.86887   3
   7   9  -1 27.7105 11.9006   1
   7   9  -1 19.1445 3.47751   2
  -7  -9   1 20.3069 9.47883   1
  -7  -9   1 18.7804 3.16214   3
   6   9  -1 56.5564 13.2512   1
   6   9  -1 77.6741 7.67792   2
  -6  -9   1 74.4690 6.99540   3
   5   9  -1 9.28176 2.67576   2
   5   9  -1 12.2661 9.23921   1
  -5  -9   1 14.1405 2.16280   3
  -5  -9   1 -0.5254 3.96821   1
   4   9  -1 -1.1854 2.26075   2
   4   9  -1 -0.9696 6.43388   1
  -4  -9   1 2.51262 5.98320   1
   3   9  -1 2.70634 7.03887   1
   3   9  -1 -2.5408 2.48916   2
  -3  -9   1 2.25677 5.87081   1
   2   9  -1 73.9954 7.14648   2
   2   9  -1 58.2987 10.8448   1
  -2  -9   1 83.8249 12.0690   1
   1   9  -1 -0.9727 2.09612   2
   1   9  -1 -6.9715 5.38814   1
  -1  -9   1 -3.8631 5.36132   1
   0   9  -1 -0.8912 2.08912   2
   0   9  -1 4.09642 5.94205   1
   0  -9   1 3.23765 4.64213   1
  -1   9  -1 246.351 24.7697   1
  -1   9  -1 293.257 21.7809   2
   1  -9   1 234.468 23.7273   1
  -2   9  -1 23.5630 3.54371   2
  -2   9  -1 39.4170 7.40712   1
   2  -9   1 31.8371 5.47925   1
  -3   9  -1 1.08002 1.98937   2
  -3   9  -1 7.62585 9.81070   1
  -4   9  -1 46.3516 11.9599   1
  -4   9  -1 60.3130 6.01578   2
   4  -9   1 60.8375 6.33939   2
  -5   9  -1 39.5658 9.99498   1
  -5   9  -1 50.9985 5.62242   2
   5  -9   1 58.9986 5.89180   2
  -6   9  -1 28.3421 9.46550   1
  -6   9  -1 28.3859 3.67617   2
   6  -9   1 33.3914 3.99128   2
  -7   9  -1 124.794 11.5704   2
  -7   9  -1 128.878 16.2713   1
   7  -9   1 140.529 11.8461   2
  -8   9  -1 -4.6485 6.63839   1
  -8   9  -1 -0.9598 2.43511   2
  -8   9  -1 -1.8188 8.25716   1
   8  -9   1 -3.1484 2.43809   2
  -9   9  -1 145.276 17.7453   1
  -9   9  -1 122.651 11.5690   2
  -9   9  -1 150.680 17.9785   1
   9  -9   1 119.809 11.7775   2
 -10   9  -1 2.97305 2.58217   2
 -10   9  -1 10.9494 9.04057   1
 -10   9  -1 -0.4400 8.11390   1
 -10   9  -1 8.71052 4.38752   3
  10  -9   1 7.21075 3.15671   2
 -11   9  -1 122.176 18.0197   1
 -11   9  -1 104.829 11.6435   3
 -11   9  -1 127.920 18.5128   1
 -11   9  -1 95.4836 10.5067   2
  11  -9   1 111.211 10.4694   2
 -12   9  -1 -5.2857 8.33532   1
 -12   9  -1 -3.7282 9.32041   1
  12  -9   1 -3.6906 2.90352   2
 -13   9  -1 5.54512 5.15403   3
 -13   9  -1 -3.5358 8.88684   1
 -13   9  -1 5.06012 10.7577   1
  13  -9   1 -0.6075 2.99298   2
 -14   9  -1 0.64045 10.2465   1
 -14   9  -1 7.19273 5.37358   3
 -14   9  -1 -4.1425 9.91286   1
  14  -9   1 1.28236 3.24601   2
 -15   9  -1 14.9254 11.0359   1
 -15   9  -1 25.6365 7.00137   3
  15  -9   1 23.7848 4.20098   2
  15   8  -1 2.76968 3.34467   2
  15   8  -1 0.88042 15.0599   1
 -15  -8   1 3.80003 5.24146   3
 -15  -8   1 9.65036 12.8860   1
  14   8  -1 4.47566 3.41304   2
 -14  -8   1 1.97024 12.0880   1
 -14  -8   1 11.7931 4.73290   3
  13   8  -1 1.67485 3.37928   2
  13   8  -1 -10.115 14.1967   1
 -13  -8   1 -11.205 10.7416   1
 -13  -8   1 0.48780 4.45286   3
  12   8  -1 10.6081 12.8647   1
  12   8  -1 0.80237 2.93295   2
 -12  -8   1 -3.5359 3.90506   3
 -12  -8   1 -22.957 10.7120   1
  11   8  -1 16.8668 12.1389   1
  11   8  -1 27.2891 4.19563   2
 -11  -8   1 22.8746 12.1719   1
 -11  -8   1 28.3944 5.09823   3
  10   8  -1 21.1832 11.8298   1
  10   8  -1 11.3019 3.07084   2
 -10  -8   1 11.4993 3.61691   3
 -10  -8   1 10.2647 10.8160   1
 -10  -8   1 4.62439 2.93290   2
   9   8  -1 6.66306 10.4340   1
   9   8  -1 5.64684 2.81657   2
  -9  -8   1 11.2183 3.35579   3
  -9  -8   1 9.25413 9.83644   1
   8   8  -1 164.560 22.2013   1
   8   8  -1 175.631 14.2580   2
  -8  -8   1 170.052 22.1999   1
  -8  -8   1 150.748 14.2036   3
   7   8  -1 149.880 20.8468   1
   7   8  -1 136.803 11.6161   2
  -7  -8   1 124.748 11.4971   3
  -7  -8   1 116.633 19.3557   1
   6   8  -1 102.322 8.76810   2
   6   8  -1 85.6140 14.4940   1
  -6  -8   1 101.123 15.1818   1
  -6  -8   1 86.3887 8.39887   3
   5   8  -1 -0.5810 2.18064   2
   5   8  -1 -1.8280 7.45529   1
  -5  -8   1 -1.6704 1.59947   3
   4   8  -1 31.8054 9.11918   1
   4   8  -1 19.5496 4.30138   2
  -4  -8   1 19.6119 6.29786   1
  -4  -8   1 28.9508 3.16399   3
   3   8  -1 487.117 38.4618   2
   3   8  -1 449.645 41.9482   1
  -3  -8   1 464.802 41.7345   1
   2   8  -1 12.2863 2.83400   2
   2   8  -1 9.11852 6.30683   1
  -2  -8   1 16.1882 5.98820   1
   1   8  -1 202.027 20.5880   1
  -1  -8   1 206.790 20.0222   1
   0   8  -1 605.210 51.2379   2
   0   8  -1 644.184 53.8268   1
   0  -8   1 647.810 55.9096   1
  -1   8  -1 649.038 53.0888   2
  -1   8  -1 660.510 55.3768   1
   1  -8   1 648.375 54.5519   1
  -2   8  -1 848.052 68.4567   1
  -2   8  -1 817.480 66.3285   2
   2  -8   1 783.090 68.5754   1
  -3   8  -1 237.284 19.8685   2
  -3   8  -1 241.907 22.4628   1
  -4   8  -1 3078.38 248.164   1
  -4   8  -1 2988.51 246.090   2
   4  -8   1 3063.96 246.171   2
  -5   8  -1 318.253 26.4666   2
  -5   8  -1 327.231 29.4371   1
   5  -8   1 320.828 26.9172   2
  -6   8  -1 59.7318 6.15729   2
  -6   8  -1 70.0002 10.0044   1
   6  -8   1 58.6369 6.40932   2
  -7   8  -1 21.9710 3.20154   2
  -7   8  -1 38.7522 8.11324   1
  -7   8  -1 39.1181 8.29154   1
   7  -8   1 29.2496 3.71291   2
  -8   8  -1 301.917 26.5245   1
  -8   8  -1 269.201 26.2765   1
  -8   8  -1 245.092 21.7565   2
   8  -8   1 253.302 21.8811   2
  -9   8  -1 85.2998 7.66511   2
  -9   8  -1 72.8004 13.1302   1
  -9   8  -1 62.6415 12.2140   1
   9  -8   1 81.3885 7.90513   2
 -10   8  -1 142.281 18.9088   1
 -10   8  -1 139.938 11.8120   2
 -10   8  -1 108.856 18.3599   1
  10  -8   1 131.192 12.0047   2
 -11   8  -1 -2.4687 2.24495   2
 -11   8  -1 -1.3722 8.83409   1
 -11   8  -1 4.63246 8.58486   1
 -11   8  -1 2.49026 4.35816   3
  11  -8   1 4.67407 2.83153   2
 -12   8  -1 201.973 18.0553   3
 -12   8  -1 178.179 24.4945   1
 -12   8  -1 162.491 24.1065   1
  12  -8   1 203.511 16.8859   2
 -13   8  -1 31.6986 6.72336   3
 -13   8  -1 43.7190 13.1181   1
 -13   8  -1 43.9449 13.3081   1
  13  -8   1 27.2830 4.19583   2
 -14   8  -1 -19.222 8.99796   1
 -14   8  -1 -6.3980 16.4535   1
 -14   8  -1 3.84455 5.87104   3
  14  -8   1 3.17773 2.94020   2
 -15   8  -1 6.85172 12.7468   1
 -15   8  -1 9.57145 6.06302   3
 -15   8  -1 11.8703 10.9894   1
 -16   8  -1 6.90299 11.5407   1
 -16   8  -1 -1.4928 5.77157   3
  16  -8   1 -0.5272 2.99085   2
  15   7  -1 10.0480 3.39383   2
  15   7  -1 18.3370 14.5750   1
 -15  -7   1 -3.0149 11.1133   1
 -15  -7   1 2.63929 5.23627   3
  14   7  -1 -11.692 20.0296   1
  14   7  -1 1.97723 3.18047   2
 -14  -7   1 23.5723 14.2532   1
 -14  -7   1 0.09079 4.46162   3
  13   7  -1 -19.867 11.3045   1
  13   7  -1 -7.7176 2.92260   2
 -13  -7   1 1.53605 4.60704   3
 -13  -7   1 -4.1455 12.3424   1
  12   7  -1 40.0652 4.93035   2
  12   7  -1 34.7491 14.6943   1
 -12  -7   1 35.2414 5.60632   3
 -12  -7   1 38.7267 14.9392   1
  11   7  -1 71.1573 17.7874   1
  11   7  -1 78.0851 8.55504   2
 -11  -7   1 101.187 9.49903   3
 -11  -7   1 64.8761 8.47449   2
 -11  -7   1 104.727 18.2136   1
  10   7  -1 -9.8382 9.79848   1
  10   7  -1 0.05857 2.67666   2
 -10  -7   1 -4.2265 9.94619   1
 -10  -7   1 -1.3500 3.13174   3
 -10  -7   1 -1.7759 4.81221   2
   9   7  -1 9.53320 2.88062   2
   9   7  -1 5.65799 10.2070   1
  -9  -7   1 10.1111 2.93485   2
  -9  -7   1 7.48335 3.44340   3
  -9  -7   1 -2.3786 10.3965   1
   8   7  -1 27.1889 3.83984   2
   8   7  -1 52.7730 21.6121   1
  -8  -7   1 28.7053 3.85852   2
  -8  -7   1 42.6841 5.11994   3
  -8  -7   1 31.1436 11.8828   1
   7   7  -1 53.1990 14.3825   1
   7   7  -1 107.474 9.16115   2
  -7  -7   1 113.053 9.17660   3
  -7  -7   1 68.6669 14.1941   1
  -7  -7   1 99.3413 9.12668   2
   6   7  -1 15.1779 8.58126   1
   6   7  -1 9.80200 2.64443   2
  -6  -7   1 10.9210 8.03155   1
  -6  -7   1 13.1466 2.50324   3
   5   7  -1 44.0653 6.03730   2
   5   7  -1 36.7221 10.1285   1
  -5  -7   1 72.1396 5.73304   3
  -5  -7   1 43.1808 10.2506   1
   4   7  -1 320.995 31.8864   1
  -4  -7   1 348.727 27.7636   3
   3   7  -1 171.541 18.4994   1
   3   7  -1 159.959 14.0611   2
  -3  -7   1 169.553 17.8263   1
   2   7  -1 39.6274 4.54807   2
   2   7  -1 34.1538 7.99122   1
  -2  -7   1 33.0199 7.22544   1
   1   7  -1 41.8374 7.90175   1
  -1  -7   1 54.4235 8.50248   1
   0   7  -1 3.19808 1.87692   2
   0   7  -1 6.79252 5.00862   1
   0  -7   1 5.68703 4.19958   1
  -1   7  -1 8.87712 4.82989   1
  -1   7  -1 7.42459 2.04884   2
  -2   7  -1 25.2923 5.31635   1
  -2   7  -1 14.6465 2.48402   2
   2  -7   1 18.1908 4.14420   1
  -3   7  -1 -0.2679 4.17618   1
  -3   7  -1 1.37620 2.04024   2
   3  -7   1 -0.1885 1.74574   2
  -4   7  -1 -3.6462 1.64346   2
  -4   7  -1 4.37572 4.77153   1
   4  -7   1 -3.8838 1.86392   2
  -5   7  -1 45.8420 4.22833   2
  -5   7  -1 34.7439 7.07140   1
   5  -7   1 25.4514 4.00905   2
  -6   7  -1 135.030 14.5379   1
  -6   7  -1 106.545 10.0824   2
  -6   7  -1 143.339 14.2056   1
   6  -7   1 106.236 10.2047   2
  -7   7  -1 150.245 17.8840   1
  -7   7  -1 154.274 18.1565   1
  -7   7  -1 180.870 14.1435   2
   7  -7   1 167.369 14.5794   2
  -8   7  -1 73.9858 12.1535   1
  -8   7  -1 96.4737 13.0343   1
  -8   7  -1 70.5605 7.13961   2
   8  -7   1 74.9229 7.36690   2
  -9   7  -1 8.33095 7.41054   1
  -9   7  -1 8.12351 8.35963   1
  -9   7  -1 4.54762 2.22968   2
   9  -7   1 6.39689 2.42436   2
 -10   7  -1 -1.9581 7.32982   1
 -10   7  -1 5.16739 2.18797   2
 -10   7  -1 1.16636 7.88206   1
  10  -7   1 3.60436 2.45548   2
 -11   7  -1 9.01726 3.69860   2
 -11   7  -1 18.1355 5.01624   3
 -11   7  -1 -1.0839 7.82208   1
 -11   7  -1 13.3329 8.52768   1
  11  -7   1 15.7885 2.91961   2
 -12   7  -1 14.3676 10.9449   1
 -12   7  -1 17.7610 9.29736   1
 -12   7  -1 10.3153 2.80638   2
 -12   7  -1 11.6330 5.47068   3
  12  -7   1 16.5997 3.27101   2
 -13   7  -1 11.0458 10.0571   1
 -13   7  -1 7.74215 5.70622   3
 -13   7  -1 19.6557 10.7354   1
  13  -7   1 3.14447 2.77657   2
 -14   7  -1 1.37409 5.34820   3
 -14   7  -1 -4.4515 9.75290   1
 -14   7  -1 7.86999 11.6552   1
  14  -7   1 -3.8270 2.66927   2
 -15   7  -1 22.7629 12.0615   1
 -15   7  -1 17.5132 11.8139   1
 -15   7  -1 1.26433 5.60657   3
  15  -7   1 7.99833 3.27023   2
 -16   7  -1 30.5311 12.3429   1
 -16   7  -1 -1.9484 5.78664   3
  16  -7   1 -0.7515 2.99835   2
  16   6  -1 8.78232 16.5322   1
  16   6  -1 3.24115 3.44844   2
 -16  -6   1 -1.8584 5.46523   3
 -16  -6   1 2.30341 12.0196   1
  15   6  -1 12.9974 14.9941   1
  15   6  -1 19.1495 4.28320   2
 -15  -6   1 10.8513 5.67444   3
 -15  -6   1 17.8402 13.8983   1
  14   6  -1 234.836 35.3581   1
  14   6  -1 207.438 18.2950   2
 -14  -6   1 213.916 19.4931   3
 -14  -6   1 190.401 29.5712   1
  13   6  -1 96.6213 19.7861   1
  13   6  -1 93.5110 9.23215   2
 -13  -6   1 84.3135 10.4948   3
 -13  -6   1 86.5813 19.4525   1
  12   6  -1 2.29244 2.80951   2
  12   6  -1 -9.4556 11.2272   1
 -12  -6   1 1.54416 10.7579   1
 -12  -6   1 5.91182 4.12258   3
 -12  -6   1 8.61497 3.76061   2
  11   6  -1 72.8777 16.2236   1
  11   6  -1 70.1369 7.55990   2
 -11  -6   1 75.1919 16.6167   1
 -11  -6   1 64.9383 8.46308   3
 -11  -6   1 71.5673 7.52951   2
  10   6  -1 262.443 30.1686   1
  10   6  -1 262.689 21.7911   2
 -10  -6   1 258.078 22.2809   3
 -10  -6   1 275.060 30.4989   1
 -10  -6   1 251.365 21.8602   2
   9   6  -1 277.203 31.1405   1
   9   6  -1 294.278 24.0819   2
  -9  -6   1 288.920 24.4490   3
  -9  -6   1 288.973 32.8209   1
  -9  -6   1 290.169 24.1359   2
   8   6  -1 67.6076 7.02959   2
   8   6  -1 60.9009 13.5874   1
  -8  -6   1 54.5878 13.4825   1
  -8  -6   1 78.3725 7.40936   3
  -8  -6   1 70.1525 7.12018   2
   7   6  -1 70.7195 7.30978   2
  -7  -6   1 64.6102 7.23690   2
  -7  -6   1 64.4188 13.0376   1
  -7  -6   1 90.0419 7.47541   3
   6   6  -1 576.988 51.5493   1
   6   6  -1 571.701 46.8704   2
  -6  -6   1 607.983 51.7793   1
  -6  -6   1 572.812 46.8998   2
  -6  -6   1 558.487 46.9506   3
   5   6  -1 65.4240 6.19185   2
   5   6  -1 66.4134 11.4199   1
  -5  -6   1 74.5334 12.0206   1
  -5  -6   1 59.6878 6.07228   3
   4   6  -1 1064.80 87.1241   2
   4   6  -1 1107.98 90.6845   1
  -4  -6   1 1057.49 87.1035   3
   3   6  -1 1013.65 81.5841   2
   3   6  -1 1018.04 84.5760   1
  -3  -6   1 989.068 81.4934   3
   2   6  -1 23.9950 2.81949   2
   2   6  -1 17.4407 6.63895   1
  -2  -6   1 18.4833 6.01268   1
   1   6  -1 280.713 25.3748   1
  -1  -6   1 277.906 24.9604   1
   0   6  -1 252.429 22.6944   1
   0   6  -1 248.328 20.7702   2
   0  -6   1 256.717 22.3402   1
  -1   6  -1 176.955 15.6433   2
  -1   6  -1 204.385 17.8268   1
   1  -6   1 190.709 17.0305   1
  -2   6  -1 20.3351 4.74444   1
  -2   6  -1 15.9749 2.36366   2
   2  -6   1 16.2895 2.46051   2
  -3   6  -1 182.487 14.6821   2
  -3   6  -1 157.221 16.4636   1
   3  -6   1 182.191 14.7357   2
  -4   6  -1 176.357 14.2673   2
  -4   6  -1 178.059 16.7383   1
   4  -6   1 159.804 14.3061   2
  -5   6  -1 2.44046 4.77162   1
  -5   6  -1 2.69732 1.96529   2
   5  -6   1 5.45117 1.81178   2
  -6   6  -1 273.623 21.9303   1
  -6   6  -1 228.403 21.8716   1
  -6   6  -1 214.342 18.2584   2
   6  -6   1 194.354 18.2943   2
  -7   6  -1 2.75460 1.91977   2
  -7   6  -1 -0.0849 5.37975   1
   7  -6   1 -1.0974 1.90745   2
  -8   6  -1 288.400 24.0812   2
  -8   6  -1 274.133 28.2126   1
   8  -6   1 307.954 24.4444   2
  -9   6  -1 -0.9441 1.92505   2
  -9   6  -1 7.31462 7.43275   1
   9  -6   1 4.21694 1.99636   2
 -10   6  -1 1.66267 2.16520   2
  10  -6   1 1.14199 2.20107   2
 -11   6  -1 45.8177 6.41687   3
 -11   6  -1 22.5109 10.9956   1
 -11   6  -1 40.6761 4.30748   2
  11  -6   1 31.6845 4.14702   2
 -12   6  -1 231.989 26.8587   1
 -12   6  -1 222.104 19.5805   2
 -12   6  -1 238.011 20.9740   3
  12  -6   1 237.264 19.6831   2
 -13   6  -1 0.00779 9.21314   1
 -13   6  -1 -4.6787 2.62080   2
 -13   6  -1 -0.3724 5.30102   3
  13  -6   1 -0.8280 2.53671   2
 -14   6  -1 26.1758 6.62443   3
 -14   6  -1 53.9939 14.0047   1
  14  -6   1 37.7336 4.59227   2
 -15   6  -1 28.2663 17.0505   1
 -15   6  -1 6.43462 5.91390   3
  15  -6   1 9.92936 3.15218   2
 -16   6  -1 50.5851 16.0810   1
 -16   6  -1 32.1512 7.56513   3
  16  -6   1 51.0557 7.09832   2
  16   5  -1 1.80709 14.6612   1
  16   5  -1 4.80205 3.33654   2
 -16  -5   1 3.82982 5.40387   3
 -16  -5   1 6.29632 12.9529   1
  15   5  -1 -4.1612 13.4895   1
  15   5  -1 8.33830 3.18804   2
 -15  -5   1 -6.5403 13.7655   1
 -15  -5   1 5.99521 5.44074   3
  14   5  -1 22.6844 14.1557   1
  14   5  -1 22.6451 3.89689   2
 -14  -5   1 27.6086 6.09149   3
 -14  -5   1 46.9287 16.2326   1
  13   5  -1 2.73807 2.81878   2
  13   5  -1 1.59246 11.8463   1
 -13  -5   1 1.81526 11.6080   1
 -13  -5   1 5.19590 4.63775   3
  12   5  -1 42.0309 15.8834   1
  12   5  -1 36.7020 4.84118   2
 -12  -5   1 47.6224 5.15311   2
 -12  -5   1 66.4854 16.1753   1
 -12  -5   1 55.6321 7.72936   3
  11   5  -1 66.3120 7.35675   2
  11   5  -1 71.6746 15.5925   1
 -11  -5   1 63.6676 7.55503   2
 -11  -5   1 73.1345 16.1663   1
 -11  -5   1 76.2834 8.59550   3
  10   5  -1 -1.7256 9.63745   1
  10   5  -1 1.38464 2.45522   2
 -10  -5   1 -21.533 8.37477   1
 -10  -5   1 2.78157 2.56668   2
 -10  -5   1 3.91110 3.56922   3
   9   5  -1 61.3752 13.7347   1
   9   5  -1 49.9114 5.83296   2
  -9  -5   1 67.6306 5.95315   2
  -9  -5   1 41.5336 6.56573   3
  -9  -5   1 45.6015 12.6243   1
   8   5  -1 6.54773 9.39231   1
   8   5  -1 3.48054 2.28453   2
  -8  -5   1 7.53990 3.10744   3
  -8  -5   1 -1.0448 2.01407   2
   7   5  -1 20.3461 2.92208   2
   7   5  -1 22.1311 9.08210   1
  -7  -5   1 30.2672 3.28342   2
  -7  -5   1 6.71982 8.59789   1
  -7  -5   1 30.1456 4.35852   3
   6   5  -1 -5.1533 7.45436   1
   6   5  -1 0.19546 1.77322   2
  -6  -5   1 -0.3526 1.88622   2
  -6  -5   1 1.78590 2.17992   3
  -6  -5   1 5.89842 7.96482   1
   5   5  -1 0.17534 6.10507   1
   5   5  -1 1.61467 1.86872   2
  -5  -5   1 1.64218 1.90474   3
  -5  -5   1 5.19515 1.93947   2
  -5  -5   1 6.97811 6.46333   1
   4   5  -1 51.8442 10.2998   1
   4   5  -1 79.4924 7.02353   2
  -4  -5   1 78.5639 11.7948   1
  -4  -5   1 68.6425 7.07007   2
  -4  -5   1 88.9839 6.97818   3
   3   5  -1 85.4399 7.67037   2
   3   5  -1 89.1676 11.6103   1
  -3  -5   1 86.0544 7.44527   3
   2   5  -1 1.98090 4.36389   1
   2   5  -1 1.63859 1.70432   2
  -2  -5   1 4.68716 1.15178   3
  -2  -5   1 6.48963 3.80024   1
   1   5  -1 24.7636 5.28374   1
  -1  -5   1 21.2117 4.84295   1
   0   5  -1 58.7656 7.62848   1
   0  -5   1 60.9357 7.28176   1
  -1   5  -1 192.919 13.2173   2
  -1   5  -1 146.026 14.5682   1
   1  -5   1 131.147 13.9929   1
  -2   5  -1 26.7851 3.10290   2
  -2   5  -1 27.0578 4.55783   1
   2  -5   1 24.3382 2.79001   2
  -3   5  -1 74.9475 6.87194   2
  -3   5  -1 93.1029 9.37236   1
   3  -5   1 73.0997 6.95831   2
  -4   5  -1 590.767 50.0697   1
  -4   5  -1 606.540 48.2274   2
   4  -5   1 583.715 48.2486   2
  -5   5  -1 83.1543 12.4244   1
  -5   5  -1 114.912 9.46443   2
   5  -5   1 119.424 9.52129   2
  -6   5  -1 -4.0503 4.51351   1
  -6   5  -1 -0.9748 1.45526   2
   6  -5   1 2.15698 1.50701   2
  -7   5  -1 30.7682 7.68259   1
  -7   5  -1 40.5541 3.91721   2
   7  -5   1 29.4687 3.46815   2
  -8   5  -1 44.9687 10.1850   1
  -8   5  -1 67.6055 6.08440   2
   8  -5   1 66.7139 6.19380   2
  -9   5  -1 10.7378 8.08294   1
  -9   5  -1 6.77440 2.08695   2
   9  -5   1 5.75494 2.03311   2
 -10   5  -1 10.8336 2.37159   2
 -10   5  -1 11.2186 8.97430   1
  10  -5   1 10.7432 2.35461   2
 -11   5  -1 116.841 12.0569   3
 -11   5  -1 98.5633 17.4322   1
 -11   5  -1 122.583 10.5621   2
  11  -5   1 119.664 10.5634   2
 -12   5  -1 27.6362 5.65362   3
 -12   5  -1 16.2115 3.22503   2
 -12   5  -1 -2.8185 10.1215   1
  12  -5   1 17.1271 2.87757   2
 -13   5  -1 4.26451 10.6530   1
 -13   5  -1 2.74768 5.58338   3
 -13   5  -1 -0.2988 2.47797   2
  13  -5   1 1.88606 2.36534   2
 -14   5  -1 18.8335 6.37589   3
 -14   5  -1 5.54751 11.2194   1
  14  -5   1 10.9611 3.12804   2
 -15   5  -1 9.86901 13.5410   1
 -15   5  -1 7.14232 6.18063   3
  15  -5   1 7.09031 2.73004   2
 -16   5  -1 -4.7875 11.4191   1
 -16   5  -1 -1.4538 5.72064   3
  16  -5   1 0.83799 3.18848   2
 -17   5  -1 -2.4932 6.08856   3
  17  -5   1 1.66136 2.97023   2
  16   4  -1 2.65459 13.3582   1
  16   4  -1 14.0353 3.82424   2
 -16  -4   1 9.11576 12.9853   1
 -16  -4   1 9.22146 5.87877   3
  15   4  -1 0.44078 2.99242   2
  15   4  -1 -9.6461 13.9659   1
 -15  -4   1 2.75440 5.55732   3
 -15  -4   1 -0.2332 15.5085   1
  14   4  -1 10.3192 3.12478   2
  14   4  -1 10.0392 12.4957   1
 -14  -4   1 12.0183 12.9400   1
 -14  -4   1 23.5567 6.09471   3
  13   4  -1 -4.6977 11.0528   1
  13   4  -1 0.51013 2.73152   2
 -13  -4   1 0.41675 4.84243   3
 -13  -4   1 -2.4062 10.9561   1
  12   4  -1 8.55005 2.89408   2
  12   4  -1 -0.5009 9.98562   1
 -12  -4   1 7.30090 2.68444   2
 -12  -4   1 9.27483 4.63009   3
 -12  -4   1 -4.3595 10.3423   1
  11   4  -1 0.71377 2.57548   2
  11   4  -1 -6.6875 9.72609   1
 -11  -4   1 10.0153 10.8037   1
 -11  -4   1 0.96914 3.75441   3
 -11  -4   1 4.23067 2.65860   2
  10   4  -1 -4.6389 2.11820   2
  10   4  -1 -0.2567 9.06269   1
 -10  -4   1 1.42376 3.44364   3
 -10  -4   1 0.62160 2.43775   2
 -10  -4   1 8.79892 10.3405   1
   9   4  -1 4.70430 2.18738   2
   9   4  -1 -1.2774 8.11880   1
  -9  -4   1 0.46982 2.86636   3
  -9  -4   1 7.61260 2.26892   2
  -9  -4   1 20.0612 9.82556   1
   8   4  -1 8.43833 8.50671   1
   8   4  -1 12.2098 2.39450   2
  -8  -4   1 16.2685 9.23991   1
  -8  -4   1 17.0285 2.58893   2
  -8  -4   1 13.2175 3.21507   3
   7   4  -1 194.013 23.4697   1
   7   4  -1 222.276 17.8540   2
  -7  -4   1 212.488 18.0112   3
  -7  -4   1 210.561 23.4750   1
  -7  -4   1 212.506 17.7438   2
   6   4  -1 16.2182 2.32064   2
   6   4  -1 28.9339 8.60625   1
  -6  -4   1 12.3706 2.77761   3
  -6  -4   1 22.3787 2.59097   2
  -6  -4   1 30.8643 8.62962   1
   5   4  -1 316.592 29.4473   1
   5   4  -1 307.747 25.5427   2
  -5  -4   1 326.241 25.7153   3
  -5  -4   1 305.375 25.5570   2
  -5  -4   1 300.088 29.4151   1
   4   4  -1 45.9942 4.59850   2
   4   4  -1 31.3044 8.02372   1
  -4  -4   1 35.0236 8.13965   1
  -4  -4   1 36.9755 4.60876   2
  -4  -4   1 57.9645 4.67453   3
   3   4  -1 328.771 26.7724   2
   3   4  -1 358.429 29.5377   1
  -3  -4   1 286.732 31.3882   1
  -3  -4   1 346.872 26.8017   2
  -3  -4   1 311.150 26.7672   3
   2   4  -1 115.686 9.76486   2
   2   4  -1 125.643 12.7081   1
  -2  -4   1 112.598 9.61439   3
   1   4  -1 1795.60 147.109   1
  -1  -4   1 1811.39 147.011   1
   0   4  -1 1793.73 142.258   1
   0  -4   1 1701.95 142.046   1
  -1   4  -1 43.9027 4.77015   2
  -1   4  -1 59.3714 6.21914   1
   1  -4   1 57.8155 5.72288   1
  -2   4  -1 758.778 61.9503   1
  -2   4  -1 745.136 60.9452   2
   2  -4   1 753.882 60.9635   2
  -3   4  -1 399.265 31.4192   2
   3  -4   1 373.317 31.4297   2
  -4   4  -1 2202.12 179.495   1
  -5   4  -1 1503.88 122.281   1
  -5   4  -1 1515.58 120.246   2
   5  -4   1 1440.81 120.253   2
  -6   4  -1 65.9219 10.1301   1
  -6   4  -1 61.2175 5.40801   2
   6  -4   1 53.0892 5.45311   2
  -7   4  -1 549.324 44.4799   1
  -7   4  -1 479.945 40.8366   2
   7  -4   1 485.738 40.6928   2
  -8   4  -1 292.787 25.5420   1
  -8   4  -1 276.539 20.2857   2
   8  -4   1 185.538 20.5403   2
  -9   4  -1 193.911 22.5083   1
  -9   4  -1 221.735 16.5398   2
   9  -4   1 169.042 16.9414   2
 -10   4  -1 175.451 15.2825   2
 -10   4  -1 186.902 22.5315   1
 -10   4  -1 182.241 16.2556   3
  10  -4   1 183.309 15.3169   2
 -11   4  -1 465.620 39.9383   3
 -11   4  -1 487.942 39.1231   2
 -11   4  -1 526.383 48.8781   1
  11  -4   1 458.356 39.1138   2
 -12   4  -1 12.4053 5.04590   3
 -12   4  -1 15.1319 10.4318   1
 -12   4  -1 15.3133 2.89198   2
  12  -4   1 22.9199 3.17178   2
 -13   4  -1 5.95098 7.69140   3
 -13   4  -1 3.51589 10.9825   1
 -13   4  -1 6.38139 2.62980   2
  13  -4   1 9.96894 2.52666   2
 -14   4  -1 48.2638 14.4976   1
 -14   4  -1 49.9911 7.83872   3
  14  -4   1 56.7636 6.41866   2
 -15   4  -1 128.353 21.6266   1
 -15   4  -1 87.3583 12.2327   3
  15  -4   1 93.6053 9.33015   2
 -16   4  -1 32.2205 7.77184   3
  16  -4   1 25.4745 4.03243   2
 -17   4  -1 2.90346 14.1179   1
 -17   4  -1 23.2479 7.37165   3
  17  -4   1 15.3371 3.63418   2
  17   3  -1 -5.5095 3.04728   2
 -17  -3   1 -3.0340 6.57933   3
  16   3  -1 27.8076 15.4369   1
  16   3  -1 38.2493 5.88938   2
 -16  -3   1 36.1976 7.25300   3
 -16  -3   1 32.0319 15.5654   1
  15   3  -1 -12.306 11.1882   1
  15   3  -1 2.32784 2.98976   2
 -15  -3   1 12.3389 13.0190   1
 -15  -3   1 1.44312 5.28207   3
  14   3  -1 -1.4859 13.1338   1
  14   3  -1 1.57565 2.79885   2
 -14  -3   1 -3.9297 11.6708   1
 -14  -3   1 0.46278 5.30193   3
  13   3  -1 24.2682 12.0354   1
  13   3  -1 23.4905 3.50771   2
 -13  -3   1 17.7303 3.39255   2
 -13  -3   1 28.3158 13.1852   1
 -13  -3   1 32.0767 6.08351   3
  12   3  -1 1.27052 2.30866   2
  12   3  -1 -10.562 9.47962   1
 -12  -3   1 7.14821 11.0640   1
 -12  -3   1 3.40610 4.47208   2
 -12  -3   1 -0.2840 4.38489   3
  11   3  -1 59.0978 6.19006   2
  11   3  -1 51.6295 13.6963   1
 -11  -3   1 55.9125 14.2852   1
 -11  -3   1 53.6713 7.63419   3
 -11  -3   1 55.4497 6.24156   2
  10   3  -1 77.6646 16.1400   1
  10   3  -1 93.9406 8.60726   2
 -10  -3   1 100.744 16.8643   1
 -10  -3   1 87.8002 8.54687   2
 -10  -3   1 97.5473 9.61391   3
   9   3  -1 13.6469 9.34181   1
   9   3  -1 19.4541 2.75399   2
  -9  -3   1 18.6897 3.74504   3
  -9  -3   1 22.0155 9.83480   1
  -9  -3   1 17.3971 2.62529   2
   8   3  -1 75.3367 14.3385   1
   8   3  -1 88.1119 8.65622   2
  -8  -3   1 109.167 9.23360   3
  -8  -3   1 93.9479 8.53962   2
  -8  -3   1 98.4814 15.7077   1
   7   3  -1 25.4071 8.82189   1
   7   3  -1 34.3821 3.96729   2
  -7  -3   1 26.2267 3.62404   2
  -7  -3   1 44.9493 4.77872   3
   6   3  -1 -4.1409 1.50292   2
  -6  -3   1 4.19843 6.87810   1
  -6  -3   1 0.08573 1.53946   2
  -6  -3   1 2.35717 2.15669   3
   5   3  -1 1.46050 6.01655   1
   5   3  -1 7.47555 1.76324   2
  -5  -3   1 8.35042 1.68470   2
  -5  -3   1 3.83912 2.07905   3
  -5  -3   1 1.84581 6.15329   1
   4   3  -1 45.0628 8.68007   1
   4   3  -1 59.0177 5.50389   2
  -4  -3   1 50.5871 8.88307   1
  -4  -3   1 71.1561 5.70690   3
  -4  -3   1 58.7741 5.55813   2
   3   3  -1 237.547 20.1842   2
   3   3  -1 266.900 23.2152   1
  -3  -3   1 236.674 20.2269   3
  -3  -3   1 254.421 20.1997   2
  -3  -3   1 248.939 22.7052   1
   2   3  -1 6.07758 3.96208   1
  -2  -3   1 7.60665 1.40701   2
   1   3  -1 20.1727 2.33012   2
   1   3  -1 13.0955 3.84688   1
  -1  -3   1 16.7122 3.25645   1
   0   3  -1 1.36424 2.29278   1
   0  -3   1 0.90340 2.06687   1
  -1   3  -1 58.2542 4.98808   2
  -1   3  -1 43.6429 5.69032   1
   1  -3   1 67.4319 5.00793   2
  -2   3  -1 2.99937 1.02205   2
   2  -3   1 3.95249 1.10375   2
  -3   3  -1 530.633 40.6513   2
  -3   3  -1 412.987 42.8854   1
   3  -3   1 540.484 40.6645   2
  -4   3  -1 308.883 30.1038   1
  -4   3  -1 365.566 28.4450   2
   4  -3   1 365.491 28.4595   2
  -5   3  -1 21.0203 6.17836   1
  -5   3  -1 27.2704 3.11001   2
   5  -3   1 29.5874 3.16066   2
  -6   3  -1 39.5243 7.78409   1
  -6   3  -1 52.7868 4.37096   2
   6  -3   1 41.0698 4.32641   2
   6  -3   1 34.6277 7.07272   1
  -7   3  -1 6.92833 5.98764   1
  -7   3  -1 14.8318 1.99654   2
   7  -3   1 8.64634 6.09950   1
   7  -3   1 15.9584 2.04536   2
  -8   3  -1 21.6921 8.38368   1
  -8   3  -1 24.5472 2.81051   2
   8  -3   1 23.0059 2.76512   2
   8  -3   1 22.9984 7.68355   1
  -9   3  -1 72.2754 12.9489   1
  -9   3  -1 74.3219 6.85576   2
   9  -3   1 70.6422 6.79194   2
   9  -3   1 83.6884 13.2994   1
 -10   3  -1 3.89246 2.04752   2
 -10   3  -1 6.40972 3.71025   3
 -10   3  -1 9.67170 8.23172   1
  10  -3   1 5.09074 7.02067   1
  10  -3   1 6.39228 1.88648   2
 -11   3  -1 28.1595 3.50924   2
 -11   3  -1 28.8434 11.7472   1
 -11   3  -1 30.8099 5.36443   3
  11  -3   1 31.0905 10.5424   1
  11  -3   1 32.1620 3.56359   2
 -12   3  -1 1.26081 2.30633   2
 -12   3  -1 10.5523 10.4322   1
 -12   3  -1 3.35276 4.63965   3
  12  -3   1 -0.1045 2.03657   2
 -13   3  -1 -1.4772 2.43943   2
 -13   3  -1 1.09452 6.81463   3
 -13   3  -1 1.05560 9.89148   1
  13  -3   1 1.04679 2.34635   2
 -14   3  -1 13.2166 6.06438   3
 -14   3  -1 6.46322 12.3205   1
  14  -3   1 8.95995 2.90374   2
 -15   3  -1 6.62774 5.85423   3
 -15   3  -1 24.1501 15.1194   1
  15  -3   1 20.9291 3.41997   2
 -16   3  -1 6.43803 5.98388   3
 -16   3  -1 7.01201 12.7990   1
  16  -3   1 -0.5320 2.75482   2
 -17   3  -1 2.00631 6.33941   3
 -17   3  -1 -8.5106 12.5981   1
  17  -3   1 0.01007 2.72046   2
  17   2  -1 -21.708 19.5059   1
  17   2  -1 -3.3158 3.11978   2
 -17  -2   1 -2.9525 13.7288   1
 -17  -2   1 2.70346 6.23620   3
  16   2  -1 -9.7239 11.0126   1
  16   2  -1 2.14684 3.58194   2
 -16  -2   1 16.2642 13.8190   1
 -16  -2   1 7.67647 6.72215   3
  15   2  -1 14.4560 13.0591   1
  15   2  -1 19.3856 3.39633   2
 -15  -2   1 14.4946 5.96984   3
 -15  -2   1 31.8219 16.4410   1
  14   2  -1 18.4312 12.8127   1
  14   2  -1 16.8917 3.29154   2
 -14  -2   1 8.26384 5.27923   3
 -14  -2   1 14.7029 13.4680   1
  13   2  -1 4.42732 2.81840   2
  13   2  -1 6.71441 11.0901   1
 -13  -2   1 -4.7275 4.66443   3
 -13  -2   1 0.19557 11.8281   1
 -13  -2   1 1.52961 2.44178   2
  12   2  -1 5.09423 2.39022   2
  12   2  -1 7.16415 9.96289   1
 -12  -2   1 -1.0361 10.0232   1
 -12  -2   1 0.24205 4.57871   3
 -12  -2   1 4.23332 2.58512   2
  11   2  -1 93.0690 16.1323   1
  11   2  -1 100.912 8.84941   2
 -11  -2   1 86.0453 16.7401   1
 -11  -2   1 86.8591 8.85897   2
 -11  -2   1 101.313 10.2450   3
  10   2  -1 258.110 26.6002   1
  10   2  -1 234.694 19.2917   2
 -10  -2   1 214.100 19.9722   3
 -10  -2   1 231.351 19.3200   2
 -10  -2   1 240.700 26.8172   1
   9   2  -1 -1.7899 7.14742   1
   9   2  -1 3.78129 3.50258   2
  -9  -2   1 0.73503 8.12467   1
  -9  -2   1 -0.6440 1.74905   2
  -9  -2   1 -1.6456 3.16349   3
   8   2  -1 10.6726 7.73139   1
   8   2  -1 0.94685 2.17204   2
  -8  -2   1 -1.2809 7.34765   1
  -8  -2   1 2.34049 1.77297   2
  -8  -2   1 0.39228 2.60416   3
   7   2  -1 62.6151 11.6837   1
   7   2  -1 69.6632 6.75518   2
  -7  -2   1 78.6216 6.81997   2
  -7  -2   1 81.9071 7.43710   3
  -7  -2   1 69.9529 12.2395   1
   6   2  -1 315.383 26.2408   2
   6   2  -1 295.733 30.1507   1
  -6  -2   1 319.364 26.2561   2
  -6  -2   1 320.632 30.6119   1
  -6  -2   1 343.521 26.5847   3
   5   2  -1 42.9934 4.05723   2
   5   2  -1 49.4780 8.63638   1
  -5  -2   1 33.7343 4.47875   3
  -5  -2   1 63.1631 9.25706   1
  -5  -2   1 37.9886 4.07623   2
   4   2  -1 9753.48 790.048   1
   2   2  -1 2375.44 182.931   1
  -2  -2   1 2118.68 183.121   1
   1   2  -1 4.09187 0.77558   2
   1   2  -1 3.66699 2.52964   1
  -1  -2   1 4.11759 0.79562   2
  -1  -2   1 -1.0266 1.13562   1
  -1  -2   1 2.12991 0.65396   3
   0   2  -1 7.60951 1.55565   1
   0  -2   1 0.78245 1.09954   1
  -1   2  -1 27.7501 2.19448   2
   1  -2   1 18.2735 2.11430   2
  -2   2  -1 2259.08 183.183   1
  -4   2  -1 5678.22 458.445   1
   4  -2   1 5628.75 459.179   1
  -5   2  -1 282.389 26.1477   1
  -5   2  -1 288.301 23.1705   2
   5  -2   1 269.424 23.1622   2
   5  -2   1 302.757 25.9805   1
  -6   2  -1 96.0556 12.3252   1
  -6   2  -1 88.9895 7.81260   2
   6  -2   1 89.3895 7.79989   2
   6  -2   1 94.5056 11.7079   1
  -7   2  -1 83.1205 11.6162   1
  -7   2  -1 58.6137 5.79683   2
   7  -2   1 60.7395 5.78663   2
   7  -2   1 76.3545 11.8163   1
  -8   2  -1 1.82916 2.98859   2
  -8   2  -1 -0.2400 6.69474   1
   8  -2   1 -5.5877 5.49374   1
   8  -2   1 6.31693 1.68588   2
  -9   2  -1 2.18819 1.78429   2
  -9   2  -1 2.79517 8.23900   1
   9  -2   1 2.82053 1.94087   2
   9  -2   1 2.55793 6.61295   1
 -10   2  -1 159.897 15.0125   3
 -10   2  -1 161.728 21.9796   1
 -10   2  -1 160.903 14.0157   2
  10  -2   1 181.068 20.0860   1
  10  -2   1 171.158 14.0170   2
 -11   2  -1 -0.4725 1.92420   2
 -11   2  -1 -1.3371 3.99102   3
 -11   2  -1 -4.7563 8.29256   1
  11  -2   1 4.50557 9.07682   1
  11  -2   1 4.40709 2.00015   2
 -12   2  -1 3.69684 11.5068   1
 -12   2  -1 -0.0794 2.34453   2
 -12   2  -1 5.35919 4.99346   3
  12  -2   1 -7.5063 7.79496   1
  12  -2   1 1.14730 2.02540   2
 -13   2  -1 13.9945 11.2983   1
 -13   2  -1 12.4177 5.72398   3
 -13   2  -1 8.79832 3.90197   2
  13  -2   1 12.6731 11.0243   1
  13  -2   1 11.0290 2.57917   2
 -14   2  -1 57.5859 6.31602   2
 -14   2  -1 68.6833 16.4376   1
 -14   2  -1 49.8944 7.78043   3
  14  -2   1 51.6440 13.8021   1
  14  -2   1 51.6550 6.24259   2
 -15   2  -1 3.89288 5.52138   3
 -15   2  -1 9.17833 12.8368   1
  15  -2   1 9.28601 2.87409   2
 -16   2  -1 35.0318 7.36716   3
 -16   2  -1 37.2675 15.7862   1
  16  -2   1 27.2296 4.01765   2
 -17   2  -1 9.18419 7.07979   3
 -17   2  -1 -12.002 11.2736   1
  17  -2   1 -1.6965 2.79814   2
  17   1  -1 18.2383 16.7449   1
  17   1  -1 -1.3907 3.17924   2
 -17  -1   1 -0.6104 6.85531   3
 -17  -1   1 8.99396 15.5917   1
  16   1  -1 3.68290 13.7868   1
  16   1  -1 1.08169 3.15916   2
 -16  -1   1 1.33348 5.84026   3
 -16  -1   1 5.12786 14.7820   1
  15   1  -1 1.36477 10.9553   1
  15   1  -1 4.04062 3.03191   2
 -15  -1   1 12.1292 5.94239   3
 -15  -1   1 -7.7721 11.6445   1
  14   1  -1 4.84002 11.0812   1
  14   1  -1 15.1934 3.13304   2
 -14  -1   1 4.65307 5.27681   3
 -14  -1   1 10.8912 15.6331   1
  13   1  -1 16.0897 2.99884   2
 -13  -1   1 9.08727 2.73286   2
 -13  -1   1 6.49376 4.77724   3
 -13  -1   1 9.71705 11.3168   1
  12   1  -1 2.14521 2.35620   2
  12   1  -1 -3.5952 9.41029   1
 -12  -1   1 2.04388 2.28983   2
 -12  -1   1 0.72018 4.23795   3
 -12  -1   1 -1.1110 10.1062   1
  11   1  -1 5.03871 8.62484   1
  11   1  -1 5.07956 2.27022   2
 -11  -1   1 2.63645 4.18682   3
 -11  -1   1 9.27246 10.1878   1
 -11  -1   1 3.62518 2.25393   2
  10   1  -1 0.85383 1.86837   2
  10   1  -1 -2.5351 8.41748   1
 -10  -1   1 5.39953 3.65789   3
 -10  -1   1 -3.1134 8.15394   1
 -10  -1   1 1.53255 1.86985   2
   9   1  -1 66.5326 5.82486   2
   9   1  -1 38.2767 10.5773   1
  -9  -1   1 56.2511 5.78691   2
  -9  -1   1 68.3391 7.02654   3
  -9  -1   1 38.6893 11.4573   1
   8   1  -1 246.997 21.0465   2
   8   1  -1 316.396 26.9232   1
  -8  -1   1 256.040 21.0617   2
  -8  -1   1 215.977 21.5185   3
  -8  -1   1 310.934 27.3353   1
   7   1  -1 18.4669 2.42630   2
   7   1  -1 19.4094 7.76324   1
  -7  -1   1 20.9552 2.44019   2
  -7  -1   1 23.3499 8.13976   1
  -7  -1   1 22.5582 3.35400   3
   6   1  -1 43.6941 3.61597   2
  -6  -1   1 20.3300 3.68253   3
  -6  -1   1 24.8544 9.68969   1
  -6  -1   1 33.8384 3.55463   2
   5   1  -1 182.629 15.2502   2
   5   1  -1 153.970 22.9003   1
  -5  -1   1 186.141 15.2499   2
  -5  -1   1 180.335 18.8355   1
  -5  -1   1 197.274 15.5933   3
   4   1  -1 759.251 58.2360   2
   4   1  -1 692.160 60.3956   1
  -4  -1   1 657.051 60.3621   1
  -4  -1   1 708.603 58.3972   3
  -4  -1   1 763.659 58.2424   2
   3   1  -1 49.3186 8.12790   1
   3   1  -1 71.3774 5.41708   2
  -3  -1   1 59.8643 5.60562   3
  -3  -1   1 52.6066 8.27492   1
  -3  -1   1 65.9004 5.40737   2
   2   1  -1 4.91247 3.04886   1
   2   1  -1 12.1226 1.32794   2
  -2  -1   1 5.80106 3.09181   1
  -2  -1   1 5.11254 0.98543   2
  -2  -1   1 12.1520 1.51292   3
   1   1  -1 1.56720 1.47796   1
   1   1  -1 -0.2008 0.35825   2
  -1  -1   1 0.27609 0.34078   2
  -1   1  -1 0.22904 1.01883   1
  -1   1  -1 0.57887 0.30204   2
   1  -1   1 -0.8779 0.75357   1
   1  -1   1 -0.2009 0.23741   2
  -2   1  -1 27.6687 2.37399   2
  -2   1  -1 24.5631 4.11024   1
   2  -1   1 27.7324 4.47843   1
   2  -1   1 25.4336 2.35772   2
  -3   1  -1 92.5400 10.0292   1
  -3   1  -1 88.8706 7.24442   2
   3  -1   1 91.4081 7.24310   2
   3  -1   1 69.0560 9.32086   1
  -4   1  -1 1390.72 124.986   1
  -4   1  -1 1616.85 123.059   2
   4  -1   1 1354.21 124.766   1
   4  -1   1 1704.61 123.066   2
  -5   1  -1 340.289 32.4681   1
  -5   1  -1 389.868 29.3822   2
   5  -1   1 299.277 31.7642   1
   5  -1   1 389.445 29.3812   2
  -6   1  -1 372.248 32.4780   1
  -6   1  -1 343.764 28.7681   2
   6  -1   1 350.848 28.7655   2
   6  -1   1 353.293 32.3976   1
  -7   1  -1 145.757 12.2805   2
  -7   1  -1 142.476 17.1920   1
   7  -1   1 150.802 16.9054   1
   7  -1   1 147.772 12.2635   2
  -8   1  -1 212.230 23.9737   2
  -8   1  -1 348.771 29.3184   1
   8  -1   1 290.145 23.4370   2
   8  -1   1 340.364 28.4839   1
  -9   1  -1 115.873 9.17040   2
  -9   1  -1 80.5380 9.95968   3
  -9   1  -1 135.023 18.0245   1
   9  -1   1 120.171 15.5225   1
 -10   1  -1 26.6966 10.3369   1
 -10   1  -1 18.3114 4.25856   3
 -10   1  -1 22.1822 2.76586   2
  10  -1   1 24.2806 2.90682   2
  10  -1   1 16.6635 8.84932   1
 -11   1  -1 0.61259 2.05438   2
 -11   1  -1 -2.0825 3.97605   3
 -11   1  -1 -6.4654 8.90259   1
  11  -1   1 1.85604 8.21910   1
  11  -1   1 -1.7102 1.84669   2
 -12   1  -1 0.34213 2.25542   2
 -12   1  -1 9.49091 10.2132   1
 -12   1  -1 -0.9330 4.57345   3
  12  -1   1 3.21306 2.29327   2
  12  -1   1 16.4327 19.0811   1
 -13   1  -1 7.64734 5.41794   3
 -13   1  -1 2.12691 12.2232   1
  13  -1   1 -0.9330 9.14897   1
  13  -1   1 0.00366 2.27977   2
 -14   1  -1 3.87417 2.77489   2
 -14   1  -1 -2.7078 11.2824   1
 -14   1  -1 12.8363 5.46136   3
  14  -1   1 -6.0934 10.1140   1
  14  -1   1 10.7066 2.81834   2
 -15   1  -1 -0.1147 5.30789   3
 -15   1  -1 7.92746 12.1125   1
  15  -1   1 1.48705 2.45821   2
  15  -1   1 -5.1420 10.2757   1
 -16   1  -1 2.80285 6.12652   3
 -16   1  -1 -10.347 11.6436   1
  16  -1   1 -4.8856 12.6219   1
  16  -1   1 5.22493 2.96262   2
 -17   1  -1 9.41975 7.45653   3
  17  -1   1 7.99887 3.21649   2
  17   0  -1 19.6187 3.79468   2
 -17   0   1 7.31460 14.1971   1
 -17   0   1 9.13821 7.10030   3
  16   0  -1 -6.8496 12.1477   1
  16   0  -1 -0.2912 2.92107   2
 -16   0   1 6.99028 6.06042   3
 -16   0   1 1.19705 12.3445   1
  15   0  -1 12.3719 3.10173   2
  15   0  -1 20.1121 12.2090   1
 -15   0   1 4.27743 12.3878   1
 -15   0   1 16.5603 6.28231   3
  14   0  -1 2.09999 10.9722   1
  14   0  -1 0.94213 2.54358   2
 -14   0   1 2.40850 5.06314   3
 -14   0   1 13.0868 11.7869   1
  13   0  -1 12.4282 3.01525   2
  13   0  -1 16.9849 12.0442   1
 -13   0   1 8.78133 11.4476   1
 -13   0   1 16.7276 2.88687   2
 -13   0   1 10.8175 5.45970   3
  12   0  -1 11.2591 9.67992   1
  12   0  -1 0.62950 2.25563   2
 -12   0   1 -2.1875 4.09694   3
 -12   0   1 0.01033 2.16590   2
 -12   0   1 3.74917 10.9523   1
  11   0  -1 668.945 53.7837   2
  11   0  -1 682.325 59.8400   1
 -11   0   1 638.945 53.7749   2
 -11   0   1 642.504 54.4420   3
 -11   0   1 686.886 61.2949   1
  10   0  -1 10.1219 8.65191   1
  10   0  -1 22.2977 2.93369   2
 -10   0   1 19.1944 2.77597   2
 -10   0   1 13.8339 9.83774   1
 -10   0   1 19.3993 4.36039   3
   9   0  -1 370.477 30.0700   2
   9   0  -1 292.837 34.9595   1
  -9   0   1 324.832 35.1791   1
  -9   0   1 376.230 30.0796   2
  -9   0   1 421.010 30.7573   3
   8   0  -1 39.9187 4.00725   2
   8   0  -1 46.2241 9.88998   1
  -8   0   1 35.4124 5.52351   3
  -8   0   1 30.9441 9.41238   1
  -8   0   1 44.4340 4.41267   2
   7   0  -1 3756.96 302.014   1
  -7   0   1 3761.42 302.262   1
  -7   0   1 3576.13 298.991   3
   6   0  -1 5.09750 1.54956   2
   6   0  -1 2.20157 5.95744   1
  -6   0   1 4.11473 1.43950   2
  -6   0   1 7.90018 6.04292   1
  -6   0   1 -2.7480 2.28388   3
   5   0  -1 3628.51 305.548   1
  -5   0   1 3880.56 306.008   1
   4   0  -1 0.93458 1.04822   2
   4   0  -1 2.31047 4.46715   1
  -4   0   1 0.43590 1.03060   2
  -4   0   1 3.14518 1.77289   3
  -4   0   1 5.75991 4.79520   1
   2   0  -1 5.88718 2.80027   1
  -2   0   1 3.43974 0.73539   2
  -2   0   1 4.10398 2.57019   1
  -2   0   1 4.14689 0.99934   3
  -1   0   1 -0.4069 0.27105   2
   1   0   1 0.66924 0.21252   2
  -2   0  -1 30.6109 4.95791   1
  -2   0  -1 27.4847 2.50777   2
   2   0   1 29.3805 2.49493   2
   2   0   1 25.8741 4.34334   1
  -3   0  -1 4835.21 386.837   1
   3   0   1 4703.23 386.707   1
  -4   0  -1 39.8708 7.77894   1
  -4   0  -1 50.4018 4.35123   2
   4   0   1 28.4635 8.24981   1
   4   0   1 52.7166 4.31998   2
  -5   0  -1 2915.76 228.179   1
   5   0   1 2638.03 231.569   1
  -6   0  -1 -8.8262 6.66792   1
  -6   0  -1 5.30246 1.44161   2
   6   0   1 9.06892 6.41814   1
   6   0   1 7.42534 1.57920   2
  -7   0  -1 859.477 70.0234   2
  -7   0  -1 851.877 74.0252   1
   7   0   1 880.546 70.0228   2
   7   0   1 860.198 73.7536   1
  -8   0  -1 50.4124 10.8271   1
  -8   0  -1 66.9226 6.36775   3
  -8   0  -1 32.2130 5.58438   2
   8   0   1 48.0231 10.3466   1
   8   0   1 62.2053 5.23131   2
  -9   0  -1 188.683 21.4155   1
  -9   0  -1 175.522 14.7362   2
  -9   0  -1 164.033 15.4872   3
   9   0   1 195.297 20.9640   1
 -10   0  -1 8.53364 9.09040   1
 -10   0  -1 23.4011 4.47946   3
 -10   0  -1 7.44737 2.05060   2
  10   0   1 10.8451 9.27958   1
  10   0   1 6.53428 2.09212   2
 -11   0  -1 295.116 25.8497   2
 -11   0  -1 328.129 33.7361   1
 -11   0  -1 320.956 26.8489   3
  11   0   1 320.329 25.8743   2
  11   0   1 308.695 33.1808   1
 -12   0  -1 3.44242 4.37737   3
 -12   0  -1 4.80485 2.43597   2
 -12   0  -1 2.76927 10.3757   1
  12   0   1 5.41664 2.32627   2
  12   0   1 9.16424 10.7383   1
 -13   0  -1 0.33624 4.84250   3
 -13   0  -1 -13.666 16.5805   1
  13   0   1 1.45501 2.45994   2
  13   0   1 5.43029 11.1889   1
 -14   0  -1 3.48920 5.60848   3
 -14   0  -1 2.64362 2.64597   2
 -14   0  -1 21.3656 13.2879   1
  14   0   1 0.24418 2.59807   2
  14   0   1 -9.4590 9.67264   1
 -15   0  -1 12.8942 5.93533   3
 -15   0  -1 -2.0339 14.1039   1
  15   0   1 18.6171 11.9819   1
  15   0   1 16.2076 3.18074   2
 -16   0  -1 -10.215 12.1904   1
 -16   0  -1 -0.7604 5.85421   3
  16   0   1 0.56714 2.73119   2
  16   0   1 -2.8676 11.4084   1
 -17   0  -1 50.8988 18.9898   1
 -17   0  -1 82.1497 11.5616   3
  17   0   1 65.9053 17.0046   1
  17   0   1 62.7748 7.70343   2
  17  -1  -1 -4.0315 2.81177   2
 -17   1   1 -1.2716 6.61278   3
 -17   1   1 10.1552 14.3059   1
  16  -1  -1 57.5054 7.51153   2
 -16   1   1 77.7226 10.9112   3
 -16   1   1 64.7663 17.4824   1
  15  -1  -1 25.6061 3.87994   2
 -15   1   1 41.8974 14.3611   1
 -15   1   1 15.1604 6.42401   3
  14  -1  -1 9.44975 2.70157   2
  14  -1  -1 4.25378 12.3456   1
 -14   1   1 5.32133 5.18010   3
 -14   1   1 29.3285 14.6242   1
  13  -1  -1 38.0103 12.1586   1
  13  -1  -1 35.8834 4.21540   2
 -13   1   1 31.5274 6.44265   3
 -13   1   1 36.7622 4.24692   2
  12  -1  -1 11.6793 9.70433   1
  12  -1  -1 25.9582 3.27108   2
 -12   1   1 23.6341 3.20699   2
 -12   1   1 22.7624 5.08066   3
 -12   1   1 9.37263 10.7810   1
  11  -1  -1 27.4056 3.29157   2
  11  -1  -1 29.8354 10.9577   1
 -11   1   1 19.0043 10.8735   1
 -11   1   1 24.3199 3.26884   2
 -11   1   1 34.8538 5.48466   3
  10  -1  -1 3.78459 1.88866   2
  10  -1  -1 2.23085 8.26276   1
 -10   1   1 8.12671 8.98601   1
 -10   1   1 5.57392 2.05212   2
 -10   1   1 7.25415 3.53586   3
   9  -1  -1 13.7530 2.15296   2
   9  -1  -1 7.26485 7.37874   1
  -9   1   1 11.1326 3.43471   3
  -9   1   1 14.9347 2.23064   2
  -9   1   1 14.4836 8.43682   1
   8  -1  -1 215.915 18.1410   2
   8  -1  -1 179.191 22.2927   1
  -8   1   1 222.365 18.1604   2
  -8   1   1 196.157 22.8819   1
  -8   1   1 252.000 18.8365   3
   7  -1  -1 12.8724 1.94423   2
   7  -1  -1 21.8959 7.09240   1
  -7   1   1 9.60273 1.91384   2
  -7   1   1 28.6141 7.91972   1
   6  -1  -1 246.992 24.1421   1
   6  -1  -1 240.951 20.7717   2
  -6   1   1 266.394 24.9747   1
  -6   1   1 259.489 20.7874   2
  -6   1   1 257.334 21.1926   3
   5  -1  -1 40.6991 3.58607   2
  -5   1   1 18.8417 6.66930   1
  -5   1   1 34.9572 3.60962   2
  -5   1   1 38.9846 4.29564   3
   4  -1  -1 1163.32 90.9203   2
  -4   1   1 1099.41 92.8265   1
  -4   1   1 1090.98 91.0761   3
  -4   1   1 1139.50 90.9165   2
   3  -1  -1 37.0357 3.00265   2
  -3   1   1 29.3320 3.32652   3
  -3   1   1 19.0702 4.80249   1
  -3   1   1 31.8570 3.00451   2
   2  -1  -1 24.2725 2.10141   2
  -2   1   1 25.2500 2.17219   2
  -2   1   1 16.7271 2.28555   3
   1  -1  -1 -0.4438 0.35868   2
  -1   1   1 5.24109 1.98681   1
  -1   1   1 2.96635 0.45740   2
   0  -1  -1 -0.2489 0.49957   2
   0   1   1 10.0756 2.12033   1
   1   1   1 90.3454 8.82086   1
  -2  -1  -1 2.28641 0.79168   2
  -2  -1  -1 -0.7048 3.62100   1
   2   1   1 0.34807 3.47903   1
   2   1   1 1.87154 0.70622   2
  -3  -1  -1 384.210 30.3983   2
  -3  -1  -1 382.639 32.9738   1
   3   1   1 391.933 30.3914   2
   3   1   1 330.420 32.4630   1
  -4  -1  -1 703.526 54.7391   2
  -4  -1  -1 631.263 57.2204   1
   4   1   1 641.614 57.2095   1
   4   1   1 711.002 54.7326   2
  -5  -1  -1 597.622 52.1924   1
  -5  -1  -1 623.208 48.8827   2
   5   1   1 627.335 48.8708   2
   5   1   1 548.126 51.7382   1
  -6  -1  -1 428.514 35.4751   2
  -6  -1  -1 428.227 39.6853   1
   6   1   1 410.281 39.1136   1
   6   1   1 464.746 35.4746   2
  -7  -1  -1 168.905 20.6528   1
  -7  -1  -1 170.679 14.5692   3
  -7  -1  -1 166.399 14.0303   2
   7   1   1 169.939 14.0176   2
   7   1   1 163.074 18.8276   1
  -8  -1  -1 94.3422 16.0841   1
  -8  -1  -1 98.5553 9.64748   2
  -8  -1  -1 120.488 10.2077   3
   8   1   1 112.217 9.36814   2
   8   1   1 97.9189 15.2238   1
  -9  -1  -1 230.083 19.5734   3
  -9  -1  -1 236.523 25.7190   1
  -9  -1  -1 227.415 18.8400   2
   9   1   1 217.635 18.8321   2
   9   1   1 230.989 25.0840   1
 -10  -1  -1 97.2818 8.74895   2
 -10  -1  -1 90.7386 9.93363   3
 -10  -1  -1 90.8776 16.0410   1
  10   1   1 90.8940 15.9588   1
  10   1   1 102.040 8.68269   2
 -11  -1  -1 -0.1755 2.08074   2
 -11  -1  -1 13.0461 10.2808   1
 -11  -1  -1 -1.7054 3.76588   3
  11   1   1 1.54280 2.05295   2
  11   1   1 1.27777 8.69398   1
 -12  -1  -1 0.34319 2.37731   2
 -12  -1  -1 -0.8519 4.58495   3
 -12  -1  -1 3.94853 10.4709   1
  12   1   1 3.84528 2.27482   2
  12   1   1 8.15601 10.0147   1
 -13  -1  -1 6.71741 2.72185   2
 -13  -1  -1 6.81340 4.82011   3
 -13  -1  -1 -3.5065 11.2787   1
  13   1   1 6.91056 2.63346   2
  13   1   1 12.5672 12.1424   1
 -14  -1  -1 49.4570 7.28404   3
 -14  -1  -1 32.8241 15.7685   1
  14   1   1 11.4104 12.5260   1
  14   1   1 53.2481 5.88328   2
 -15  -1  -1 19.8239 6.90003   3
 -15  -1  -1 18.3267 14.2074   1
  15   1   1 13.7249 12.4133   1
  15   1   1 19.4775 3.45479   2
 -16  -1  -1 11.9377 15.1068   1
 -16  -1  -1 4.08617 5.77417   3
  16   1   1 10.5775 12.0447   1
  16   1   1 -1.3610 2.75681   2
 -17  -1  -1 33.9081 7.43161   3
 -17  -1  -1 14.2354 16.7497   1
  17   1   1 21.0818 15.0552   1
  17   1   1 28.1727 4.04161   2
  17  -2  -1 2.37862 2.86694   2
 -17   2   1 13.6029 7.28018   3
 -17   2   1 13.7259 22.1818   1
  16  -2  -1 51.0569 5.60015   2
 -16   2   1 41.5778 17.3298   1
 -16   2   1 44.7846 8.16951   3
  15  -2  -1 73.3185 7.72703   2
 -15   2   1 68.4962 10.7134   3
 -15   2   1 78.9287 19.0837   1
  14  -2  -1 36.4984 4.26399   2
 -14   2   1 29.8243 13.8408   1
 -14   2   1 37.9554 6.65636   3
  13  -2  -1 6.81219 2.40838   2
 -13   2   1 3.98674 2.41021   2
 -13   2   1 0.59614 11.3750   1
 -13   2   1 0.25972 4.90261   3
  12  -2  -1 90.4222 8.97447   2
 -12   2   1 127.601 18.8012   1
 -12   2   1 95.3760 9.08860   2
 -12   2   1 99.8526 10.6824   3
  11  -2  -1 101.145 9.15553   2
 -11   2   1 120.080 18.1281   1
 -11   2   1 104.190 10.6696   3
 -11   2   1 94.6855 9.20206   2
  10  -2  -1 36.8667 4.27553   2
  10  -2  -1 30.5359 9.39459   1
 -10   2   1 23.7359 9.46584   1
 -10   2   1 33.1457 3.56428   2
 -10   2   1 31.0027 4.95245   3
   9  -2  -1 0.24059 7.13550   1
   9  -2  -1 2.35097 1.68796   2
  -9   2   1 0.32178 1.71989   2
  -9   2   1 -8.5040 7.04565   1
  -9   2   1 -0.1139 3.06440   3
   8  -2  -1 8.79335 7.12863   1
   8  -2  -1 12.7756 1.98546   2
  -8   2   1 7.10250 6.70389   1
  -8   2   1 17.9115 3.56577   3
  -8   2   1 9.36241 1.97788   2
   7  -2  -1 224.309 22.1651   1
   7  -2  -1 218.807 18.4088   2
  -7   2   1 226.333 18.8839   3
  -7   2   1 223.288 18.4190   2
  -7   2   1 223.883 22.5213   1
   6  -2  -1 162.412 13.6684   2
  -6   2   1 166.845 13.6732   2
  -6   2   1 154.870 17.4159   1
  -6   2   1 168.106 14.0877   3
   5  -2  -1 119.411 10.1527   2
  -5   2   1 106.712 13.1005   1
  -5   2   1 121.737 10.1683   2
  -5   2   1 129.600 10.5480   3
   4  -2  -1 21.7021 2.29521   2
  -4   2   1 17.5970 7.58938   1
  -4   2   1 13.3286 1.80104   2
  -2   2   1 2594.80 210.694   1
  -1   2   1 1641.17 133.497   1
   0   2   1 28.4815 2.54399   2
   0   2   1 20.4843 3.96846   1
  -1  -2  -1 10.7845 3.84829   1
   1   2   1 10.6694 3.83014   1
  -4  -2  -1 1865.73 149.628   1
   4   2   1 1771.20 149.500   1
   4   2   1 1814.26 146.883   2
  -5  -2  -1 377.736 31.0813   2
  -5  -2  -1 399.763 35.1519   1
  -5  -2  -1 380.186 31.3052   3
   5   2   1 350.403 39.9825   1
   5   2   1 387.777 31.0648   2
  -6  -2  -1 434.922 40.3915   1
  -6  -2  -1 437.746 35.6507   2
  -6  -2  -1 447.477 35.9422   3
   6   2   1 429.126 35.6277   2
   6   2   1 439.199 40.2435   1
  -7  -2  -1 2157.95 187.352   3
  -7  -2  -1 2501.30 191.769   1
  -7  -2  -1 2277.35 187.084   2
   7   2   1 2377.00 191.142   1
   7   2   1 2283.47 187.064   2
  -8  -2  -1 46.6567 5.80441   3
  -8  -2  -1 47.0830 12.2281   1
  -8  -2  -1 41.7058 4.63743   2
   8   2   1 35.6795 4.65727   2
   8   2   1 50.7234 10.7860   1
  -9  -2  -1 38.7930 5.60754   3
  -9  -2  -1 27.6958 10.4057   1
  -9  -2  -1 33.9481 3.48340   2
   9   2   1 14.0490 9.26778   1
   9   2   1 24.4143 3.31691   2
 -10  -2  -1 522.032 47.5275   1
 -10  -2  -1 479.220 40.8103   3
 -10  -2  -1 484.485 40.1975   2
  10   2   1 485.326 40.1585   2
  10   2   1 510.954 46.9404   1
 -11  -2  -1 13.8623 2.70530   2
 -11  -2  -1 12.5748 4.31199   3
 -11  -2  -1 11.2700 11.1037   1
  11   2   1 13.4764 10.4514   1
  11   2   1 9.72320 2.45727   2
 -12  -2  -1 2.84023 2.42839   2
 -12  -2  -1 -0.2692 10.7794   1
 -12  -2  -1 4.22785 4.68736   3
  12   2   1 -1.6669 2.26012   2
  12   2   1 -5.9062 9.37366   1
 -13  -2  -1 18.6456 3.35420   2
 -13  -2  -1 23.6608 13.5582   1
 -13  -2  -1 23.0049 5.42310   3
  13   2   1 7.06658 11.7433   1
  13   2   1 25.8519 3.53135   2
 -14  -2  -1 116.947 12.6085   3
 -14  -2  -1 94.5078 20.9363   1
  14   2   1 91.0096 19.2214   1
  14   2   1 112.029 10.3509   2
 -15  -2  -1 -5.9096 13.1183   1
 -15  -2  -1 -0.7428 5.25820   3
  15   2   1 3.21942 2.83185   2
  15   2   1 6.98423 13.7375   1
 -16  -2  -1 -0.7210 13.2508   1
 -16  -2  -1 5.65975 6.17412   3
  16   2   1 15.0729 14.1674   1
  16   2   1 5.58874 3.09790   2
  17  -3  -1 4.33306 3.20930   2
 -17   3   1 4.51080 12.7358   1
 -17   3   1 4.35980 6.33431   3
  16  -3  -1 -0.1689 2.73717   2
 -16   3   1 -0.7937 6.01838   3
 -16   3   1 26.1625 15.5562   1
  15  -3  -1 69.7886 7.15017   2
 -15   3   1 65.9186 16.6660   1
 -15   3   1 52.2322 8.49615   3
  14  -3  -1 0.31463 2.39430   2
 -14   3   1 2.49080 12.3784   1
 -14   3   1 3.03061 4.98497   3
  13  -3  -1 58.4655 6.40731   2
 -13   3   1 57.1677 8.70126   3
 -13   3   1 52.4928 13.9426   1
 -13   3   1 57.8183 6.47482   2
  12  -3  -1 28.7099 3.43816   2
 -12   3   1 18.8690 5.10237   3
 -12   3   1 22.1645 3.25906   2
  11  -3  -1 2.31169 2.01434   2
 -11   3   1 9.90732 9.15695   1
 -11   3   1 -0.6586 4.00482   3
 -11   3   1 2.71380 2.15903   2
  10  -3  -1 2.65078 1.87085   2
 -10   3   1 2.00283 3.64345   3
 -10   3   1 4.87516 8.07302   1
 -10   3   1 3.10151 1.94127   2
   9  -3  -1 -0.5533 3.10068   2
  -9   3   1 5.57906 3.22549   3
  -9   3   1 4.73053 1.90379   2
  -9   3   1 -0.9284 7.44813   1
  -8   3   1 5.02599 1.67740   2
  -8   3   1 2.32342 3.12089   3
  -8   3   1 6.28226 7.29085   1
   7  -3  -1 31.3908 3.72361   2
  -7   3   1 36.5250 7.98532   1
  -7   3   1 29.6159 4.64886   3
   6  -3  -1 64.1179 5.86631   2
  -6   3   1 70.4072 6.56511   3
  -6   3   1 72.2465 5.86665   2
  -6   3   1 32.9319 8.66736   1
   5  -3  -1 2.67855 1.38240   2
  -5   3   1 1.02863 4.43762   1
  -5   3   1 1.37751 1.35215   2
   4  -3  -1 3.17052 1.28545   2
  -4   3   1 0.89589 1.22176   2
  -4   3   1 4.92300 4.16243   1
   3  -3  -1 86.8796 7.15572   2
  -3   3   1 85.0341 7.10704   2
  -3   3   1 74.3144 9.54949   1
   2  -3  -1 75.1671 9.72909   1
   2  -3  -1 110.455 8.47363   2
  -2   3   1 86.6275 10.3455   1
  -2   3   1 115.894 8.45440   2
   1  -3  -1 185.874 13.4062   2
   1  -3  -1 115.763 14.3521   1
  -1   3   1 177.868 13.3909   2
  -1   3   1 162.044 14.9833   1
   0  -3  -1 -0.7797 1.71773   1
   0   3   1 6.80222 3.67065   1
  -1  -3  -1 20.8047 1.97687   3
   1   3   1 56.1841 6.69860   1
  -2  -3  -1 461.034 46.1738   3
  -2  -3  -1 584.031 48.2399   1
   2   3   1 604.026 48.2851   1
   2   3   1 631.783 46.0365   2
  -3  -3  -1 1122.66 88.4475   2
  -3  -3  -1 1092.38 88.4610   3
  -3  -3  -1 1082.78 90.8929   1
   3   3   1 1024.68 90.7427   1
   3   3   1 1131.00 88.4418   2
  -4  -3  -1 97.2540 7.77261   2
  -4  -3  -1 83.3109 12.5352   1
  -4  -3  -1 77.5927 7.84230   3
   4   3   1 84.5134 12.3255   1
   4   3   1 98.9995 7.72691   2
  -5  -3  -1 3.48660 6.70434   1
  -5  -3  -1 3.91276 1.61760   2
  -5  -3  -1 9.69449 2.16509   3
   5   3   1 -3.2366 6.64885   1
   5   3   1 6.05725 1.56039   2
  -6  -3  -1 219.186 19.3275   3
  -6  -3  -1 235.348 19.0851   2
  -6  -3  -1 236.988 25.9541   1
   6   3   1 240.153 19.0498   2
   6   3   1 218.445 26.5417   1
  -7  -3  -1 965.816 73.3612   3
  -7  -3  -1 933.850 78.0347   1
  -7  -3  -1 793.809 73.3456   2
   7   3   1 913.289 73.0036   2
   7   3   1 898.138 77.6037   1
  -8  -3  -1 50.6548 6.10098   3
  -8  -3  -1 49.8591 5.26740   2
  -8  -3  -1 50.7724 12.4597   1
   8   3   1 39.8795 10.8264   1
  -9  -3  -1 440.531 41.6371   1
  -9  -3  -1 424.310 34.6322   2
  -9  -3  -1 419.984 35.1241   3
   9   3   1 445.892 41.0045   1
   9   3   1 398.197 35.2664   2
 -10  -3  -1 130.916 11.7793   2
 -10  -3  -1 137.208 12.6936   3
 -10  -3  -1 110.992 19.3541   1
  10   3   1 142.018 20.4960   1
  10   3   1 137.913 11.7109   2
 -11  -3  -1 109.987 10.4933   2
 -11  -3  -1 125.349 11.7089   3
 -11  -3  -1 124.454 20.4897   1
  11   3   1 124.795 10.4512   2
  11   3   1 76.2808 17.2516   1
 -12  -3  -1 8.82927 4.84549   3
 -12  -3  -1 3.25537 11.1588   1
 -12  -3  -1 3.29615 2.54133   2
  12   3   1 16.5122 12.6590   1
  12   3   1 3.32079 2.43413   2
 -13  -3  -1 60.6875 16.8639   1
 -13  -3  -1 74.9362 9.58832   3
 -13  -3  -1 66.8407 7.55830   2
  13   3   1 70.3304 7.40952   2
  13   3   1 79.1974 25.8993   1
 -14  -3  -1 5.82790 5.37194   3
  14   3   1 6.13707 2.92676   2
  14   3   1 -4.6234 11.0436   1
 -15  -3  -1 -3.2501 5.10346   3
 -15  -3  -1 8.29022 13.2568   1
  15   3   1 -2.1963 12.1292   1
  15   3   1 1.35333 2.75890   2
 -16  -3  -1 -11.523 13.3650   1
 -16  -3  -1 3.61683 6.11429   3
  16   3   1 22.5138 16.7421   1
  16   3   1 4.33941 4.18805   2
  17  -4  -1 7.65603 3.41705   2
 -17   4   1 18.7034 13.7466   1
 -17   4   1 13.2081 7.22820   3
 -16   4   1 -1.5158 5.75491   3
 -16   4   1 14.5522 14.8152   1
  15  -4  -1 2.52697 2.79598   2
 -15   4   1 0.45304 12.3883   1
 -15   4   1 -2.8775 5.41750   3
  14  -4  -1 5.18962 2.58866   2
 -14   4   1 0.89239 10.5271   1
 -14   4   1 1.41412 5.28206   3
  13  -4  -1 13.4285 3.03046   2
 -13   4   1 8.33204 5.79387   3
 -13   4   1 10.4666 2.63712   2
 -13   4   1 0.07529 10.7713   1
  12  -4  -1 -2.2336 2.17168   2
 -12   4   1 1.19399 9.36765   1
 -12   4   1 -0.1020 4.57303   3
  11  -4  -1 -0.6554 2.06548   2
 -11   4   1 -0.1625 3.88297   3
 -11   4   1 -4.2150 8.19125   1
 -11   4   1 -1.1358 2.14504   2
  10  -4  -1 65.8115 6.45690   2
 -10   4   1 74.5002 13.3982   1
 -10   4   1 62.7721 6.44510   2
 -10   4   1 60.9919 7.86465   3
   9  -4  -1 49.5408 5.17622   2
  -9   4   1 42.7876 6.36174   3
  -9   4   1 48.2079 5.18236   2
  -9   4   1 65.4795 11.7594   1
   8  -4  -1 117.962 10.4388   2
  -8   4   1 119.349 10.4396   2
  -8   4   1 125.635 11.1464   3
  -8   4   1 122.033 15.1803   1
   7  -4  -1 232.574 19.4592   2
  -7   4   1 232.969 19.4257   2
  -7   4   1 242.410 19.8907   3
  -7   4   1 231.260 23.4600   1
   6  -4  -1 79.4169 7.04415   2
  -6   4   1 86.1256 11.7852   1
  -6   4   1 76.1006 7.04217   2
   5  -4  -1 776.716 61.1414   2
  -5   4   1 692.915 63.5482   1
  -5   4   1 780.791 61.1192   2
  -4   4   1 1660.99 136.395   1
  -4   4   1 1662.82 134.423   2
   3  -4  -1 19.9649 2.25898   2
  -3   4   1 25.3624 5.27119   1
  -3   4   1 19.7878 2.27284   2
   2  -4  -1 29.0522 3.19435   2
   2  -4  -1 23.8478 4.80615   1
  -2   4   1 20.6239 5.10122   1
  -2   4   1 30.1714 3.03484   2
   1  -4  -1 367.224 31.0004   1
   1  -4  -1 369.491 29.5438   2
  -1   4   1 355.593 29.5219   2
  -1   4   1 358.028 31.1762   1
   0  -4  -1 6934.83 561.608   1
   1   4   1 1180.58 97.4635   1
  -2  -4  -1 3558.97 307.838   1
   2   4   1 3999.24 307.710   1
  -3  -4  -1 1620.84 130.337   1
  -3  -4  -1 1540.72 127.602   3
   3   4   1 1559.71 127.621   2
   3   4   1 1595.67 130.325   1
  -4  -4  -1 1066.00 89.5964   3
  -4  -4  -1 1177.36 92.9576   1
  -4  -4  -1 1098.40 89.5794   2
   4   4   1 1145.22 92.8626   1
   4   4   1 1062.15 89.5507   2
  -5  -4  -1 247.313 24.3000   1
  -5  -4  -1 236.682 19.3653   3
  -5  -4  -1 243.129 19.2831   2
   5   4   1 220.242 19.2167   2
   5   4   1 217.835 23.8487   1
  -6  -4  -1 29.4531 3.81549   3
  -6  -4  -1 30.4123 3.43608   2
  -6  -4  -1 52.4673 10.5181   1
   6   4   1 33.1904 3.43377   2
   6   4   1 40.9954 10.2090   1
  -7  -4  -1 519.666 44.1487   3
  -7  -4  -1 544.776 43.9273   2
  -7  -4  -1 571.473 49.7334   1
   7   4   1 524.052 43.8799   2
   7   4   1 553.285 49.2223   1
  -8  -4  -1 3.38825 2.86992   3
  -8  -4  -1 4.03093 2.05264   2
  -8  -4  -1 4.59344 9.12372   1
   8   4   1 3.00225 8.97934   1
   8   4   1 3.73461 2.09539   2
  -9  -4  -1 591.610 48.8818   2
  -9  -4  -1 573.047 49.2482   3
  -9  -4  -1 624.214 55.8766   1
   9   4   1 626.339 55.2850   1
   9   4   1 602.504 48.8264   2
 -10  -4  -1 16.2825 11.3409   1
 -10  -4  -1 20.1700 4.45866   3
 -10  -4  -1 12.2294 2.78397   2
  10   4   1 15.9229 2.83669   2
  10   4   1 19.1239 11.7283   1
 -11  -4  -1 31.8512 3.88758   2
 -11  -4  -1 31.2505 13.3843   1
 -11  -4  -1 37.5159 5.45410   3
  11   4   1 25.9149 3.66794   2
  11   4   1 7.53230 11.6273   1
 -12  -4  -1 2.26960 3.06979   2
 -12  -4  -1 0.37747 4.15593   3
 -12  -4  -1 2.29449 11.7055   1
  12   4   1 5.12139 11.1744   1
  12   4   1 -0.4575 2.38422   2
 -13  -4  -1 81.8873 8.90009   2
 -13  -4  -1 97.3596 10.7058   3
 -13  -4  -1 112.729 20.4719   1
  13   4   1 66.5871 28.1922   1
  13   4   1 89.2316 8.91520   2
 -14  -4  -1 19.8962 13.4215   1
 -14  -4  -1 34.6323 6.57423   3
  14   4   1 23.3626 3.67884   2
  14   4   1 2.97191 14.3438   1
 -15  -4  -1 1.82604 11.8808   1
 -15  -4  -1 2.36036 5.36256   3
  15   4   1 1.13850 2.83074   2
  15   4   1 -6.1598 12.6082   1
 -16  -4  -1 3.95974 6.05972   3
 -16  -4  -1 -2.3250 12.6461   1
  16   4   1 3.03117 3.40856   2
  16   4   1 10.3708 15.8449   1
  17  -5  -1 9.51800 3.18699   2
 -17   5   1 11.0763 24.7063   1
 -17   5   1 9.41026 6.45170   3
 -17   5   1 43.3067 24.7779   1
  16  -5  -1 8.60951 3.35935   2
 -16   5   1 12.8250 20.9629   1
 -16   5   1 5.15225 6.82062   3
  15  -5  -1 7.21038 3.02044   2
 -15   5   1 1.77403 10.8639   1
 -15   5   1 0.96937 5.38593   3
  14  -5  -1 5.49365 2.75214   2
 -14   5   1 15.7401 11.4840   1
 -14   5   1 10.7728 5.83548   3
  13  -5  -1 4.59088 2.71311   2
 -13   5   1 0.02126 3.35747   2
 -13   5   1 11.1843 10.7266   1
  12  -5  -1 67.4716 7.25894   2
 -12   5   1 73.7183 15.1997   1
 -12   5   1 67.9709 7.18374   2
 -12   5   1 71.8248 9.18985   3
  11  -5  -1 17.4552 2.80892   2
 -11   5   1 8.49225 4.46495   3
 -11   5   1 15.5811 2.77422   2
 -11   5   1 18.1948 11.1149   1
  10  -5  -1 17.1341 2.60315   2
 -10   5   1 9.22230 2.37419   2
 -10   5   1 5.74066 7.98871   1
 -10   5   1 12.8599 4.29240   3
   9  -5  -1 0.62588 1.90373   2
  -9   5   1 0.89820 3.15075   3
  -9   5   1 1.26895 7.70835   1
  -9   5   1 -1.3982 1.79009   2
   8  -5  -1 11.1028 3.67059   2
  -8   5   1 11.5742 7.60004   1
  -8   5   1 24.1986 8.10141   1
  -8   5   1 11.8352 2.10833   2
  -8   5   1 6.22039 3.39043   3
   7  -5  -1 10.9952 2.52706   2
  -7   5   1 11.7036 6.30387   1
  -7   5   1 9.53640 1.96952   2
  -7   5   1 17.8512 7.27399   1
  -7   5   1 5.84824 2.79368   3
   6  -5  -1 2.92541 1.75169   2
  -6   5   1 16.1403 6.50283   1
  -6   5   1 11.4100 5.47522   1
  -6   5   1 1.52052 1.67810   2
   5  -5  -1 4.27087 1.71846   2
  -5   5   1 7.19815 1.76928   2
  -5   5   1 18.1098 6.13338   1
   4  -5  -1 24.0960 2.46606   2
  -4   5   1 14.9833 2.17476   2
  -4   5   1 6.93323 5.27068   1
   3  -5  -1 6.22197 4.23592   1
   3  -5  -1 10.0465 1.88138   2
  -3   5   1 6.83448 1.76234   2
  -3   5   1 -0.1062 4.43350   1
   2  -5  -1 440.976 35.5293   2
   2  -5  -1 413.875 37.1324   1
  -2   5   1 439.744 37.5327   1
  -2   5   1 446.145 35.4933   2
   1  -5  -1 7.33448 4.27065   1
  -1   5   1 6.17651 4.64737   1
  -1   5   1 3.86870 1.54475   2
   0  -5  -1 51.0960 7.73285   1
   0   5   1 57.4133 4.65307   2
   0   5   1 28.3436 6.53782   1
   1   5   1 137.823 15.1657   1
  -2  -5  -1 59.9108 5.56080   3
   2   5   1 89.2658 11.5404   1
   2   5   1 74.9500 6.20292   2
  -3  -5  -1 2.95726 1.28045   3
  -3  -5  -1 -0.6588 5.68244   1
   3   5   1 0.93890 6.26606   1
   3   5   1 3.91912 1.71721   2
  -4  -5  -1 1.74130 6.45104   1
  -4  -5  -1 6.76320 1.70578   3
   4   5   1 5.47964 6.94171   1
   4   5   1 2.00281 1.82051   2
  -5  -5  -1 128.655 15.6444   1
  -5  -5  -1 82.8758 8.88161   3
   5   5   1 116.467 8.98662   2
   5   5   1 119.344 15.2180   1
  -6  -5  -1 25.3996 3.22871   3
  -6  -5  -1 34.5050 10.8364   1
  -6  -5  -1 24.6286 2.94344   2
   6   5   1 16.7096 2.85254   2
   6   5   1 32.6373 13.1921   1
  -7  -5  -1 16.0524 3.09572   3
  -7  -5  -1 0.96305 9.52825   1
  -7  -5  -1 6.94499 2.51650   2
   7   5   1 10.3681 2.38786   2
   7   5   1 18.6934 9.72240   1
  -8  -5  -1 44.0435 4.98560   3
  -8  -5  -1 23.2315 3.39397   2
  -8  -5  -1 39.9434 11.3351   1
   8   5   1 18.2599 10.1584   1
   8   5   1 21.1721 3.28352   2
  -9  -5  -1 24.2684 3.85119   3
  -9  -5  -1 13.2663 3.11021   2
  -9  -5  -1 23.5272 11.4741   1
   9   5   1 8.26720 9.98899   1
   9   5   1 20.2677 3.10870   2
 -10  -5  -1 72.1656 7.70615   3
 -10  -5  -1 53.2706 6.74839   2
 -10  -5  -1 64.1165 15.0777   1
  10   5   1 62.9646 6.69035   2
  10   5   1 52.8650 15.2017   1
 -11  -5  -1 7.50321 11.4363   1
 -11  -5  -1 24.1616 4.84944   3
 -11  -5  -1 8.53242 3.07047   2
  11   5   1 13.8121 3.02032   2
  11   5   1 15.6589 12.8688   1
 -12  -5  -1 72.0790 18.0991   1
 -12  -5  -1 68.3107 8.67104   3
 -12  -5  -1 62.9693 7.20506   2
  12   5   1 41.0597 15.2463   1
  12   5   1 68.0591 7.18565   2
 -13  -5  -1 -18.369 10.9207   1
 -13  -5  -1 1.12477 4.87619   3
  13   5   1 -0.3577 2.67363   2
  13   5   1 -3.9002 12.8724   1
 -14  -5  -1 25.3141 14.0634   1
 -14  -5  -1 21.2744 5.79058   3
  14   5   1 16.8192 3.47201   2
  14   5   1 14.2430 14.5384   1
 -15  -5  -1 1.11141 5.33137   3
 -15  -5  -1 6.94288 14.4356   1
  15   5   1 4.63692 3.07028   2
  15   5   1 1.25000 14.9797   1
 -16  -5  -1 18.0281 14.8727   1
 -16  -5  -1 -5.4567 5.86065   3
  16   5   1 -1.2961 3.03528   2
  16   5   1 -2.0942 14.2917   1
  16  -6  -1 23.7434 4.00542   2
 -16   6   1 10.9555 12.7614   1
 -16   6   1 -9.1088 11.4980   1
 -16   6   1 13.3055 7.03608   3
  15  -6  -1 0.23403 2.81321   2
 -15   6   1 -5.1606 11.1545   1
 -15   6   1 0.51346 5.30912   3
 -15   6   1 6.68520 10.8542   1
  14  -6  -1 37.8313 4.63970   2
 -14   6   1 34.7178 13.2112   1
 -14   6   1 33.4954 6.76790   3
 -14   6   1 40.1688 14.5834   1
  13  -6  -1 14.9678 3.37445   2
 -13   6   1 19.4978 5.76883   3
 -13   6   1 25.9184 12.9008   1
 -13   6   1 20.9082 10.7342   1
  12  -6  -1 60.1483 6.51011   2
 -12   6   1 58.0430 8.35057   3
 -12   6   1 50.0367 13.1084   1
 -12   6   1 51.1530 6.29722   2
 -12   6   1 53.0923 13.2298   1
  11  -6  -1 93.4380 8.69404   2
 -11   6   1 84.5772 15.1974   1
 -11   6   1 100.600 16.3399   1
 -11   6   1 91.7379 9.07232   2
 -11   6   1 82.4694 9.99405   3
  10  -6  -1 30.4048 3.89270   2
 -10   6   1 38.0642 12.3300   1
 -10   6   1 32.0272 3.83819   2
 -10   6   1 51.1634 6.54964   3
 -10   6   1 16.1740 9.69498   1
   9  -6  -1 443.904 33.7723   2
  -9   6   1 423.255 34.2662   3
  -9   6   1 368.582 38.0075   1
  -9   6   1 400.179 33.6772   2
  -9   6   1 396.022 38.8835   1
   8  -6  -1 3.16510 1.95750   2
  -8   6   1 3.23497 3.25914   3
  -8   6   1 1.90778 7.03397   1
  -8   6   1 6.13882 7.02592   1
  -8   6   1 -0.0257 1.87647   2
   7  -6  -1 60.1736 7.39791   2
  -7   6   1 73.5385 7.28352   3
  -7   6   1 75.3433 11.8250   1
  -7   6   1 72.0603 11.2808   1
  -7   6   1 70.8330 6.59378   2
   6  -6  -1 1470.04 123.074   2
  -6   6   1 1487.61 125.724   1
  -6   6   1 1588.73 122.838   2
   5  -6  -1 399.117 34.5462   2
  -5   6   1 404.485 34.4818   2
  -5   6   1 483.159 37.8148   1
  -4   6   1 2361.34 199.121   2
  -4   6   1 2564.92 201.335   1
   3  -6  -1 11.7712 2.02723   2
   3  -6  -1 6.45602 4.75662   1
  -3   6   1 7.47312 1.90403   2
  -3   6   1 8.51190 5.42593   1
   2  -6  -1 698.768 56.6018   1
   2  -6  -1 662.766 54.8004   2
  -2   6   1 670.877 57.0268   1
  -2   6   1 667.614 54.7748   2
   1  -6  -1 472.995 39.6446   1
  -1   6   1 499.299 40.2430   1
  -1   6   1 423.918 37.5913   2
   0  -6  -1 6.27812 4.82998   1
   0   6   1 2.26887 5.42034   1
   0   6   1 7.11624 1.77895   2
  -1  -6  -1 987.766 86.8569   1
   1   6   1 1102.88 87.3570   1
   2   6   1 1514.86 125.602   1
  -3  -6  -1 173.617 14.3235   3
  -3  -6  -1 153.573 20.8756   1
   3   6   1 174.678 14.6438   2
   3   6   1 191.651 19.9733   1
  -4  -6  -1 818.070 68.2133   3
  -4  -6  -1 847.912 72.0247   1
   4   6   1 829.782 68.2932   2
   4   6   1 880.947 72.3613   1
  -5  -6  -1 74.0914 12.7714   1
  -5  -6  -1 87.6835 7.09378   3
   5   6   1 70.3887 12.5974   1
   5   6   1 63.1508 7.39823   2
  -6  -6  -1 123.699 10.7303   3
  -6  -6  -1 128.849 17.4118   1
   6   6   1 118.959 10.7437   2
  -7  -6  -1 35.1099 3.97581   2
  -7  -6  -1 28.3422 10.7629   1
  -7  -6  -1 36.6032 4.67027   3
   7   6   1 7.15107 15.5975   1
   7   6   1 33.0906 3.92057   2
  -8  -6  -1 5.93090 2.48610   2
  -8  -6  -1 0.10669 10.6244   1
  -8  -6  -1 10.2306 3.03553   3
   8   6   1 8.20533 2.53512   2
   8   6   1 5.00530 9.99376   1
  -9  -6  -1 286.079 22.9235   2
  -9  -6  -1 324.333 33.1188   1
  -9  -6  -1 229.541 23.0804   3
   9   6   1 333.016 33.0937   1
   9   6   1 274.941 22.8187   2
 -10  -6  -1 2.36192 3.54042   3
 -10  -6  -1 -8.7154 10.1711   1
 -10  -6  -1 -4.4029 2.59082   2
  10   6   1 0.03537 10.2106   1
  10   6   1 1.52501 2.60098   2
 -11  -6  -1 38.2457 4.77278   2
 -11  -6  -1 48.1711 6.09020   3
 -11  -6  -1 34.1759 14.0408   1
  11   6   1 38.4398 4.60753   2
  11   6   1 47.1771 14.6160   1
 -12  -6  -1 75.9941 9.20406   3
 -12  -6  -1 73.2953 8.26230   2
 -12  -6  -1 92.5316 18.2595   1
  12   6   1 71.6292 7.95136   2
  12   6   1 71.5485 17.2684   1
 -13  -6  -1 39.5775 14.8236   1
 -13  -6  -1 62.5264 7.65266   3
  13   6   1 68.1195 17.3634   1
  13   6   1 41.3674 5.36215   2
 -14  -6  -1 30.5926 15.3743   1
 -14  -6  -1 21.5891 6.04177   3
  14   6   1 23.2509 4.02652   2
  14   6   1 14.8477 14.5994   1
 -15  -6  -1 11.9199 15.9137   1
 -15  -6  -1 7.46163 5.73551   3
  15   6   1 15.2479 14.9065   1
  15   6   1 6.31702 4.32982   2
  16  -7  -1 28.8834 4.58368   2
 -16   7   1 48.1646 15.1743   1
 -16   7   1 28.0230 17.6599   1
 -16   7   1 44.3555 8.34473   3
 -15   7   1 0.65418 5.36111   3
 -15   7   1 28.3524 16.5868   1
 -15   7   1 1.17744 11.9208   1
  14  -7  -1 38.9469 4.73359   2
 -14   7   1 25.7898 6.77048   3
 -14   7   1 46.0001 13.7953   1
 -14   7   1 22.3987 11.8894   1
  13  -7  -1 46.5693 5.05467   2
 -13   7   1 47.2135 13.8046   1
 -13   7   1 38.0494 12.2290   1
 -13   7   1 31.5093 6.46838   3
  12  -7  -1 12.8908 3.00350   2
 -12   7   1 18.7634 5.43491   3
 -12   7   1 8.32847 10.1799   1
 -12   7   1 7.60875 3.71957   2
 -12   7   1 1.12730 10.0415   1
  11  -7  -1 1.56808 2.72217   2
 -11   7   1 5.94815 9.82198   1
 -11   7   1 2.23899 2.32985   2
 -11   7   1 4.16813 4.15480   3
 -11   7   1 7.08525 8.21168   1
  10  -7  -1 43.2652 4.32235   2
 -10   7   1 36.7580 5.68198   3
 -10   7   1 33.0884 10.7977   1
 -10   7   1 25.2159 3.70818   2
 -10   7   1 31.6263 9.62378   1
   9  -7  -1 8.15486 2.42015   2
  -9   7   1 10.7092 8.22971   1
  -9   7   1 8.42305 3.63526   3
  -9   7   1 7.86253 7.94419   1
  -9   7   1 4.40917 2.17702   2
   8  -7  -1 -2.6526 2.08206   2
  -8   7   1 0.39947 6.76642   1
  -8   7   1 0.47986 2.13795   2
  -8   7   1 2.06276 2.92712   3
  -8   7   1 -5.1071 6.04694   1
   7  -7  -1 0.08921 1.98760   2
  -7   7   1 -0.3267 1.86608   2
  -7   7   1 4.49677 2.90692   3
  -7   7   1 -8.0640 5.47851   1
  -7   7   1 0.97552 6.26303   1
   6  -7  -1 249.389 23.7375   2
  -6   7   1 281.320 22.8200   2
  -6   7   1 299.367 26.8719   1
   5  -7  -1 623.255 49.4530   2
  -5   7   1 575.309 52.2039   1
  -5   7   1 614.170 49.3647   2
   4  -7  -1 3.47601 3.25477   2
  -4   7   1 2.18217 5.42574   1
  -4   7   1 1.19548 1.76836   2
   3  -7  -1 3.50155 2.01552   2
   3  -7  -1 5.36420 5.00800   1
  -3   7   1 -2.2553 5.26042   1
  -3   7   1 5.45244 1.91970   2
   2  -7  -1 15.9499 2.89688   2
   2  -7  -1 39.4296 6.54664   1
  -2   7   1 48.7286 7.87514   1
  -2   7   1 16.7883 3.27590   2
   1  -7  -1 31.0905 6.64040   1
  -1   7   1 35.7573 4.52511   2
  -1   7   1 32.4254 7.45653   1
   0  -7  -1 381.198 32.1850   1
   0   7   1 430.579 32.9922   1
   0   7   1 286.892 29.9132   2
  -1  -7  -1 104.020 12.1123   1
   1   7   1 100.324 12.3754   1
   1   7   1 58.8861 8.63548   2
  -2  -7  -1 0.68553 3.46481   1
   2   7   1 6.01932 6.77579   1
  -3  -7  -1 11.6002 1.47988   3
   3   7   1 14.2466 7.33127   1
   3   7   1 2.17930 2.19484   2
  -4  -7  -1 6.28450 1.59431   3
  -4  -7  -1 14.1681 7.39241   1
   4   7   1 9.85816 2.63409   2
   4   7   1 12.8268 7.79213   1
  -5  -7  -1 -2.9263 6.69712   1
  -5  -7  -1 -1.6139 1.58767   3
   5   7   1 1.71079 2.21042   2
   5   7   1 1.56975 8.44520   1
  -6  -7  -1 4.72880 2.01800   3
  -6  -7  -1 4.91276 8.93074   1
   6   7   1 3.63590 8.31310   1
   6   7   1 0.34578 2.10485   2
  -7  -7  -1 -3.9112 8.04651   1
  -7  -7  -1 9.11138 2.98590   3
   7   7   1 7.40302 9.70711   1
   7   7   1 8.27270 2.46213   2
  -8  -7  -1 57.5143 5.86031   3
  -8  -7  -1 39.3572 13.5013   1
   8   7   1 47.0577 14.0640   1
   8   7   1 36.0923 4.76049   2
  -9  -7  -1 54.8382 7.21119   3
  -9  -7  -1 86.2740 15.9847   1
   9   7   1 69.7418 6.95274   2
   9   7   1 58.0483 15.0208   1
 -10  -7  -1 28.5394 13.9773   1
 -10  -7  -1 30.7439 6.67418   2
 -10  -7  -1 42.0777 6.38676   3
  10   7   1 45.8420 4.84015   2
  10   7   1 35.6426 13.8569   1
 -11  -7  -1 33.2680 4.96664   3
 -11  -7  -1 19.0731 3.65632   2
 -11  -7  -1 18.2966 12.6031   1
  11   7   1 29.6329 3.95905   2
  11   7   1 10.3945 13.9370   1
 -12  -7  -1 -0.1011 3.94025   3
 -12  -7  -1 5.71860 11.9884   1
  12   7   1 0.37838 2.77563   2
  12   7   1 1.41386 13.3713   1
 -13  -7  -1 2.52881 12.7115   1
 -13  -7  -1 12.6981 4.96635   3
  13   7   1 -4.3176 12.4909   1
  13   7   1 8.60898 3.33338   2
 -14  -7  -1 -8.4320 12.8013   1
 -14  -7  -1 -1.0620 4.59277   3
  14   7   1 13.6870 3.29576   2
  14   7   1 2.78502 14.2635   1
 -15  -7  -1 2.85068 5.04549   3
 -15  -7  -1 -1.2586 13.4365   1
  15   7   1 8.01369 15.0308   1
  15   7   1 1.91023 3.19467   2
  16  -8  -1 1.08382 3.30901   2
 -16   8   1 1.20958 6.16341   3
 -16   8   1 -3.4994 12.0450   1
  15  -8  -1 12.9206 3.42510   2
 -15   8   1 9.68934 5.74239   3
 -15   8   1 -3.9898 12.1700   1
 -15   8   1 11.0295 10.3888   1
  14  -8  -1 1.72637 2.94164   2
 -14   8   1 -9.2906 12.1011   1
 -14   8   1 -10.891 7.49901   1
 -14   8   1 -4.0397 5.17484   3
  13  -8  -1 38.7546 4.58648   2
 -13   8   1 17.2065 11.5464   1
 -13   8   1 12.6418 12.2111   1
 -13   8   1 33.3809 6.33721   3
  12  -8  -1 181.339 16.6300   2
 -12   8   1 192.491 17.7149   3
 -12   8   1 188.732 23.5710   1
 -12   8   1 213.279 25.7179   1
  11  -8  -1 77.6372 8.34449   2
 -11   8   1 101.940 16.0421   1
 -11   8   1 87.1158 14.9747   1
 -11   8   1 77.2244 7.92257   2
 -11   8   1 73.3480 9.44546   3
  10  -8  -1 5.80038 2.81052   2
 -10   8   1 8.89197 2.55890   2
 -10   8   1 14.4421 9.04238   1
 -10   8   1 9.93380 4.04932   3
 -10   8   1 15.6898 9.34415   1
   9  -8  -1 481.350 38.5799   2
  -9   8   1 470.023 38.9541   3
  -9   8   1 479.556 38.4616   2
  -9   8   1 498.510 43.8935   1
  -9   8   1 403.418 43.1185   1
   8  -8  -1 0.22645 2.27740   2
  -8   8   1 -3.1968 6.69736   1
  -8   8   1 -0.0241 2.11039   2
  -8   8   1 5.73218 7.14253   1
  -8   8   1 -2.7826 3.18865   3
   7  -8  -1 0.74273 2.38745   2
  -7   8   1 1.93659 2.71465   3
  -7   8   1 2.23250 1.97100   2
  -7   8   1 -3.9279 5.86478   1
   6  -8  -1 12.8629 2.79902   2
  -6   8   1 12.3565 2.81396   3
  -6   8   1 13.0355 6.75577   1
  -6   8   1 10.3299 2.31051   2
   5  -8  -1 128.393 11.9561   2
  -5   8   1 137.866 15.9121   1
  -5   8   1 144.154 11.7791   2
  -4   8   1 189.456 19.9206   1
  -4   8   1 187.989 15.8808   2
   3  -8  -1 -0.2501 2.16730   2
  -3   8   1 -1.3191 1.82713   2
  -3   8   1 1.03948 5.58475   1
   2  -8  -1 201.332 20.2560   1
  -2   8   1 185.814 21.2471   1
  -2   8   1 233.221 17.7087   2
   1  -8  -1 13.0990 5.85513   1
  -1   8   1 20.6524 2.69087   2
  -1   8   1 20.6115 7.00985   1
   0  -8  -1 46.3345 8.48179   1
   0   8   1 56.2502 5.58643   2
   0   8   1 53.7694 9.62760   1
  -1  -8  -1 0.86146 5.37704   1
   1   8   1 1.48242 6.48272   1
   1   8   1 4.41062 1.99263   2
  -2  -8  -1 215.746 21.8614   1
   2   8   1 206.720 21.8518   1
  -3  -8  -1 2.98134 3.99631   1
   3   8   1 32.3568 3.39336   2
   3   8   1 48.0327 9.44640   1
  -4  -8  -1 2.81104 1.30788   3
   4   8   1 -0.3018 7.77533   1
   4   8   1 1.01270 2.28517   2
  -5  -8  -1 45.4675 10.7033   1
  -5  -8  -1 57.8612 5.38009   3
   5   8   1 62.1474 12.2754   1
   5   8   1 56.1975 6.27193   2
  -6  -8  -1 8.96414 8.56999   1
  -6  -8  -1 7.14964 2.15353   3
   6   8   1 10.8550 10.0573   1
   6   8   1 8.29976 2.53645   2
  -7  -8  -1 1.16384 8.81075   1
   7   8   1 4.03684 9.72978   1
   7   8   1 -0.4244 2.51225   2
  -8  -8  -1 125.878 10.8244   3
  -8  -8  -1 100.244 18.7462   1
   8   8   1 117.940 19.7860   1
   8   8   1 110.399 10.8364   2
  -9  -8  -1 64.4515 17.2483   1
  -9  -8  -1 67.4908 7.25760   3
   9   8   1 50.5958 14.8644   1
   9   8   1 64.2055 7.26322   2
 -10  -8  -1 73.0493 16.3999   1
 -10  -8  -1 79.5720 8.50585   3
  10   8   1 79.0954 17.2616   1
  10   8   1 77.5609 8.28078   2
 -11  -8  -1 2.18726 3.46810   3
 -11  -8  -1 4.83042 12.2469   1
  11   8   1 10.1648 13.5697   1
  11   8   1 0.64620 2.81563   2
 -12  -8  -1 19.9399 13.2885   1
 -12  -8  -1 21.5951 4.78548   3
  12   8   1 18.8361 3.67391   2
  12   8   1 20.3850 15.1940   1
 -13  -8  -1 14.9776 12.2453   1
 -13  -8  -1 -0.9306 4.15023   3
  13   8   1 -0.2038 3.24349   2
  13   8   1 10.7208 14.2906   1
 -14  -8  -1 -12.512 12.3276   1
 -14  -8  -1 -0.5478 4.68960   3
  14   8   1 -0.0573 3.20483   2
  14   8   1 6.15403 15.2767   1
  15  -9  -1 3.02844 3.59451   2
 -15   9   1 -12.982 10.2922   1
 -15   9   1 -4.1485 5.63290   3
  14  -9  -1 1.66527 6.24358   2
 -14   9   1 -6.3818 11.2723   1
 -14   9   1 11.3366 5.42859   3
 -14   9   1 10.3877 10.8592   1
  13  -9  -1 4.47193 3.09825   2
 -13   9   1 -0.2452 9.49797   1
 -13   9   1 6.61529 4.98261   3
 -13   9   1 -3.1762 10.1585   1
  12  -9  -1 5.65330 3.23555   2
 -12   9   1 -3.4337 4.77131   3
 -12   9   1 16.4629 9.82042   1
 -12   9   1 -11.439 9.44044   1
  11  -9  -1 3.36163 3.20964   2
 -11   9   1 -9.1529 8.39455   1
 -11   9   1 -2.5037 4.01109   3
 -11   9   1 0.71480 8.71071   1
  10  -9  -1 13.2559 3.44082   2
 -10   9   1 20.5348 9.62472   1
 -10   9   1 15.1338 3.04374   2
 -10   9   1 12.6308 9.98813   1
 -10   9   1 21.2075 4.73454   3
   9  -9  -1 1.72027 2.76242   2
  -9   9   1 -0.0165 7.57827   1
  -9   9   1 5.23053 3.97840   3
  -9   9   1 -3.1996 7.74280   1
  -9   9   1 2.70613 2.52265   2
   8  -9  -1 11.9301 2.90977   2
  -8   9   1 11.7297 2.84899   2
  -8   9   1 7.88634 7.47578   1
  -8   9   1 5.45843 7.37240   1
  -8   9   1 12.2913 3.76516   3
   7  -9  -1 1.59197 2.58698   2
  -7   9   1 8.25558 7.08149   1
  -7   9   1 5.59574 2.25487   2
  -7   9   1 4.80474 2.99111   3
   6  -9  -1 36.1324 4.01383   2
  -6   9   1 28.6090 4.00808   3
  -6   9   1 43.6624 8.89074   1
  -6   9   1 25.2119 3.57960   2
   5  -9  -1 9.72052 2.51606   2
  -5   9   1 5.45088 2.38025   2
  -5   9   1 9.88807 2.41553   3
  -5   9   1 15.0658 6.91182   1
   4  -9  -1 1.58797 2.43832   2
  -4   9   1 0.54818 2.06567   2
  -4   9   1 0.86505 1.69813   3
  -4   9   1 -1.7195 5.70045   1
  -3   9   1 123.952 10.9180   2
  -3   9   1 124.565 10.4900   3
  -3   9   1 124.042 15.0797   1
   2  -9  -1 4.83512 5.36818   1
  -2   9   1 8.36172 6.68046   1
  -2   9   1 0.81502 2.00599   2
  -2   9   1 3.16644 1.20481   3
   1  -9  -1 31.9419 9.65839   1
  -1   9   1 37.7521 8.74480   1
  -1   9   1 54.6794 5.30813   2
   0  -9  -1 70.7072 10.8680   1
   0   9   1 53.5111 9.85607   1
   0   9   1 51.1212 5.87865   2
  -1  -9  -1 29.6736 7.92930   1
   1   9   1 42.2336 4.71024   2
   1   9   1 31.0381 8.96489   1
  -2  -9  -1 1.88683 6.25658   1
   2   9   1 2.22273 2.26234   2
   2   9   1 -0.6998 6.28865   1
  -3  -9  -1 19.8395 7.46305   1
   3   9   1 0.32868 2.36328   2
   3   9   1 1.24848 7.07955   1
   4   9   1 56.1575 6.63017   2
   4   9   1 69.3626 13.2213   1
  -5  -9  -1 24.7269 3.18488   3
  -5  -9  -1 10.8952 13.8060   1
   5   9   1 24.6277 11.1391   1
   5   9   1 25.5772 3.71549   2
  -6  -9  -1 14.8546 9.24418   1
  -6  -9  -1 13.0718 2.39261   3
   6   9   1 9.43496 3.14542   2
   6   9   1 1.12795 9.49076   1
  -7  -9  -1 -1.3758 2.52647   3
  -7  -9  -1 10.5868 10.9507   1
   7   9   1 -2.7356 11.6007   1
   7   9   1 -0.5888 2.73786   2
  -8  -9  -1 -7.4964 10.0794   1
  -8  -9  -1 19.4177 3.18693   3
   8   9   1 10.4298 3.33359   2
   8   9   1 5.04865 10.8977   1
  -9  -9  -1 25.8082 11.9682   1
  -9  -9  -1 31.5275 4.12302   3
   9   9   1 7.16056 11.9273   1
   9   9   1 16.3083 3.74131   2
 -10  -9  -1 9.04769 3.50316   3
 -10  -9  -1 4.23341 10.8294   1
  10   9   1 32.5942 14.4978   1
  10   9   1 4.38450 3.14337   2
 -11  -9  -1 -0.5771 10.3426   1
 -11  -9  -1 0.17170 3.46243   3
  11   9   1 1.10798 3.03580   2
  11   9   1 13.8106 12.5072   1
 -12  -9  -1 -4.2671 3.63528   3
 -12  -9  -1 -2.8042 12.6707   1
  12   9   1 -1.8058 3.04503   2
  12   9   1 -0.6652 12.7338   1
 -13  -9  -1 30.2375 14.3350   1
 -13  -9  -1 9.08679 4.54005   3
  13   9   1 8.37081 15.6712   1
  13   9   1 -1.1314 5.56952   2
 -14  -9  -1 5.10837 4.52525   3
 -14  -9  -1 -2.7201 13.3202   1
  14   9   1 13.5206 15.1560   1
  14   9   1 2.01097 3.28061   2
  15 -10  -1 8.00625 3.74292   2
 -15  10   1 6.89323 5.96096   3
 -15  10   1 -7.7540 10.2531   1
  14 -10  -1 12.3650 3.76442   2
 -14  10   1 18.8475 5.68059   3
 -14  10   1 29.4584 11.8463   1
 -14  10   1 15.6223 12.8345   1
  13 -10  -1 23.8411 5.39272   2
 -13  10   1 49.2530 17.1255   1
 -13  10   1 10.8373 5.62775   3
 -13  10   1 14.4210 10.8324   1
  12 -10  -1 48.4942 5.83859   2
 -12  10   1 46.1051 13.1912   1
 -12  10   1 73.3492 14.9905   1
  11 -10  -1 -2.5990 2.89429   2
 -11  10   1 -5.4801 7.63301   1
 -11  10   1 2.53204 4.11469   3
 -11  10   1 5.96019 9.30267   1
  10 -10  -1 116.165 11.6249   2
 -10  10   1 106.540 18.0090   1
 -10  10   1 164.379 20.1976   1
 -10  10   1 120.402 12.1769   3
   9 -10  -1 40.5318 4.79829   2
  -9  10   1 27.6045 10.6047   1
  -9  10   1 45.0246 6.62872   3
  -9  10   1 48.1664 11.2889   1
  -9  10   1 34.5513 4.43030   2
   8 -10  -1 64.9788 7.38101   2
  -8  10   1 68.7259 7.55801   3
  -8  10   1 60.4569 6.96176   2
  -8  10   1 54.1482 12.1980   1
   7 -10  -1 92.9313 9.09787   2
  -7  10   1 89.6320 14.5020   1
  -7  10   1 87.2842 8.89195   3
  -7  10   1 92.8303 9.68969   2
   6 -10  -1 137.550 12.1823   2
  -6  10   1 131.234 11.9629   3
  -6  10   1 137.991 17.2230   1
  -6  10   1 136.179 11.9483   2
   5 -10  -1 93.6660 9.14785   2
  -5  10   1 94.7592 8.87963   2
  -5  10   1 92.4713 8.61741   3
  -5  10   1 102.168 13.9187   1
   4 -10  -1 12.1545 2.82492   2
  -4  10   1 14.0899 7.16512   1
  -4  10   1 13.5525 2.67076   2
  -4  10   1 17.0152 2.48171   3
   3 -10  -1 10.3440 5.73613   1
  -3  10   1 18.9632 2.65640   3
  -3  10   1 24.2036 8.01183   1
  -3  10   1 18.0647 2.88312   2
   2 -10  -1 -2.8898 5.86688   1
  -2  10   1 3.64836 2.25993   2
  -2  10   1 2.66850 1.16058   3
  -2  10   1 2.86998 6.75877   1
   1 -10  -1 746.977 67.8746   1
  -1  10   1 859.239 65.0190   2
  -1  10   1 774.568 68.7693   1
   0  10   1 105.239 9.34781   2
   0  10   1 92.7027 14.8660   1
  -1 -10  -1 12.1879 6.78321   1
   1  10   1 11.8987 8.36328   1
   1  10   1 5.53470 2.50453   2
  -2 -10  -1 702.557 64.5437   1
   2  10   1 719.843 65.2840   1
   2  10   1 798.252 60.8388   2
  -3 -10  -1 41.3988 10.5805   1
   3  10   1 55.7817 6.25442   2
   3  10   1 27.2038 11.2110   1
  -4 -10  -1 10.4866 6.79775   1
   4  10   1 6.97855 2.97674   2
   4  10   1 2.17997 8.68384   1
   5  10   1 302.726 34.7335   1
   5  10   1 337.817 27.3595   2
  -6 -10  -1 522.249 44.5330   3
  -6 -10  -1 523.867 51.7618   1
   6  10   1 539.272 51.7967   1
   6  10   1 592.400 44.9612   2
  -7 -10  -1 26.6492 3.39885   3
  -7 -10  -1 7.06592 11.2328   1
   7  10   1 19.6588 3.79035   2
  -8 -10  -1 57.1628 6.02198   3
  -8 -10  -1 40.4245 13.4919   1
   8  10   1 52.4262 16.2008   1
   8  10   1 55.4694 6.02007   2
  -9 -10  -1 49.1343 14.7635   1
  -9 -10  -1 35.7418 5.42060   3
   9  10   1 30.4711 14.3487   1
   9  10   1 45.9819 5.20627   2
 -10 -10  -1 17.9292 21.5223   1
 -10 -10  -1 5.46432 3.15521   3
  10  10   1 7.08936 3.44389   2
  10  10   1 -2.3598 11.4291   1
 -11 -10  -1 8.71164 12.7098   1
 -11 -10  -1 4.90601 3.38551   3
  11  10   1 0.19034 3.58843   2
  11  10   1 -2.3700 12.0306   1
 -12 -10  -1 0.02448 3.56064   3
 -12 -10  -1 23.8809 12.6198   1
  12  10   1 -14.252 12.5355   1
 -13 -10  -1 1.52709 3.96922   3
 -13 -10  -1 0.88546 13.0088   1
  13  10   1 12.9503 14.7975   1
  13  10   1 5.31364 3.42163   2
  14 -11  -1 35.4079 5.08210   2
 -14  11   1 33.1067 6.78684   3
  13 -11  -1 6.47491 3.52522   2
 -13  11   1 5.18919 5.37476   3
 -13  11   1 -3.9935 10.0771   1
  12 -11  -1 -9.0943 3.63812   2
 -12  11   1 20.6148 17.7215   1
 -12  11   1 -5.7729 4.47853   3
  11 -11  -1 5.65425 3.61090   2
 -11  11   1 5.39755 4.41603   3
 -11  11   1 -8.1905 9.81806   1
 -11  11   1 18.6979 9.82520   1
  10 -11  -1 2.92341 3.13515   2
 -10  11   1 1.26286 9.42313   1
 -10  11   1 -0.5573 3.85324   3
 -10  11   1 17.4972 9.67902   1
   9 -11  -1 26.9133 4.54755   2
  -9  11   1 21.5754 9.98914   1
  -9  11   1 48.2021 10.7757   1
  -9  11   1 25.5145 4.75992   3
   8 -11  -1 7.85989 3.59200   2
  -8  11   1 9.99196 3.68135   3
  -8  11   1 14.2327 8.69842   1
  -8  11   1 3.25133 4.94052   2
   7 -11  -1 67.2935 7.04455   2
  -7  11   1 54.6876 6.49035   3
  -7  11   1 56.7336 12.4259   1
  -7  11   1 44.4037 5.48880   2
   6 -11  -1 47.8730 5.28552   2
  -6  11   1 31.7462 4.62536   2
  -6  11   1 44.7071 5.54377   3
  -6  11   1 55.5865 11.4482   1
   5 -11  -1 26.5039 4.10256   2
  -5  11   1 27.3638 3.53591   3
  -5  11   1 17.3707 5.03303   2
  -4  11   1 16.8800 2.52500   3
  -4  11   1 -7.6625 8.37168   1
  -4  11   1 14.4311 3.07787   2
   3 -11  -1 21.9175 6.56389   1
  -3  11   1 19.5378 3.02840   2
  -3  11   1 19.8383 8.49169   1
  -3  11   1 16.5912 2.61567   3
   2 -11  -1 43.0594 8.35374   1
  -2  11   1 37.2505 4.55417   2
  -2  11   1 52.8017 10.4647   1
   1 -11  -1 46.5868 9.28449   1
  -1  11   1 67.4374 6.53613   2
  -1  11   1 49.4441 10.7237   1
   0  11   1 4.57909 2.58551   2
   0  11   1 3.64344 7.73274   1
   1  11   1 9.62421 8.79768   1
   1  11   1 27.1649 3.62727   2
  -2 -11  -1 4.85540 7.55869   1
   2  11   1 -7.9124 3.06829   2
   2  11   1 -3.8345 2.42856   2
   2  11   1 -6.0206 8.24463   1
  -3 -11  -1 5.85784 7.97779   1
   3  11   1 10.7375 2.90435   2
   3  11   1 -7.9666 9.28817   1
   3  11   1 1.78949 3.05686   2
  -4 -11  -1 22.7305 9.64359   1
   4  11   1 9.86967 3.50961   2
   4  11   1 31.8539 12.0734   1
  -5 -11  -1 39.3947 9.82613   1
   5  11   1 39.8366 12.9792   1
   5  11   1 27.1242 4.45662   2
   6  11   1 1.80394 10.0790   1
   6  11   1 2.53389 3.12059   2
  -7 -11  -1 6.27136 10.2085   1
   7  11   1 3.89709 14.4901   1
   7  11   1 9.58464 3.30977   2
  -8 -11  -1 -4.0374 8.31076   1
  -8 -11  -1 4.73948 2.36871   3
   8  11   1 0.69456 18.6944   1
   8  11   1 2.69993 3.43038   2
  -9 -11  -1 2.62659 11.4612   1
  -9 -11  -1 -3.3247 2.37498   3
   9  11   1 -3.5936 3.51296   2
   9  11   1 6.48311 13.5377   1
 -10 -11  -1 6.61088 10.9184   1
 -10 -11  -1 3.04433 2.84165   3
  10  11   1 -2.9861 3.46518   2
  10  11   1 9.02264 12.8561   1
 -11 -11  -1 0.60237 3.02191   3
 -11 -11  -1 1.32022 11.0142   1
  11  11   1 14.8729 13.5365   1
 -12 -11  -1 0.05290 12.7713   1
 -12 -11  -1 0.81080 3.37489   3
  12  11   1 -7.7341 13.9272   1
  12  11   1 1.90456 3.41339   2
  13 -12  -1 4.27389 3.61192   2
 -13  12   1 6.61342 5.17622   3
 -13  12   1 14.5586 10.4939   1
  12 -12  -1 7.16945 3.75660   2
 -12  12   1 10.3231 5.08511   3
 -12  12   1 17.5273 10.7031   1
 -12  12   1 21.6769 10.9591   1
  11 -12  -1 1.38074 5.18664   2
 -11  12   1 1.05310 4.26610   3
 -11  12   1 6.10995 9.22795   1
  10 -12  -1 -1.4991 3.22500   2
 -10  12   1 1.79398 3.82672   3
 -10  12   1 1.39237 8.57578   1
   9 -12  -1 32.1303 4.70011   2
  -9  12   1 32.8555 5.09415   3
  -9  12   1 36.6268 10.6772   1
  -9  12   1 40.1408 11.0001   1
   8 -12  -1 24.0519 4.22304   2
  -8  12   1 23.7731 4.41870   3
  -8  12   1 34.4625 10.4010   1
   7 -12  -1 21.1540 4.44226   2
  -7  12   1 36.6040 4.56345   3
  -7  12   1 30.8895 10.3061   1
   6 -12  -1 390.931 30.6503   2
  -6  12   1 347.298 35.6443   1
  -6  12   1 369.199 30.2493   3
  -6  12   1 342.211 31.0380   2
  -5  12   1 331.503 29.2713   2
  -5  12   1 338.665 28.9932   3
  -5  12   1 419.568 35.5101   1
  -4  12   1 -2.5219 7.67017   1
  -4  12   1 -0.8609 2.76895   2
  -4  12   1 -0.2362 1.87760   3
   3 -12  -1 -0.3899 6.29575   1
  -3  12   1 6.55247 1.63437   3
  -3  12   1 7.65143 2.95139   2
   2 -12  -1 59.0724 9.87781   1
  -2  12   1 63.8409 12.6909   1
  -2  12   1 56.3709 6.79864   2
   1 -12  -1 -0.2924 6.44717   1
  -1  12   1 0.75033 8.01878   1
  -1  12   1 -1.5772 2.76373   2
   0 -12  -1 225.053 25.2143   1
   0  12   1 282.428 21.4811   2
   0  12   1 228.854 26.9781   1
   1  12   1 68.4390 13.6751   1
   1  12   1 77.5344 7.77955   2
  -2 -12  -1 121.935 22.9951   1
   2  12   1 151.092 12.6638   2
   2  12   1 137.886 12.9067   2
   2  12   1 118.851 20.4543   1
  -3 -12  -1 119.994 18.3741   1
   3  12   1 136.925 21.0317   1
   3  12   1 139.346 12.4869   2
   3  12   1 140.644 12.9017   2
  -4 -12  -1 110.096 17.0556   1
   4  12   1 81.6780 9.38217   2
   4  12   1 113.603 18.0061   1
   4  12   1 101.291 9.87375   2
  -5 -12  -1 40.1163 11.6415   1
   5  12   1 18.8928 12.1757   1
   5  12   1 30.9167 4.58549   2
  -6 -12  -1 30.5911 9.18782   1
   6  12   1 14.8422 11.5044   1
   6  12   1 1.71728 3.54058   2
   7  12   1 14.1750 12.1191   1
   7  12   1 17.9490 4.09368   2
  -8 -12  -1 16.7729 10.0123   1
   8  12   1 10.5995 3.87828   2
   8  12   1 29.5941 17.6229   1
  -9 -12  -1 5.77287 9.39604   1
  -9 -12  -1 5.21421 2.45993   3
   9  12   1 10.7673 14.2154   1
   9  12   1 5.89034 3.85679   2
 -10 -12  -1 -4.0142 10.6292   1
 -10 -12  -1 1.54330 2.68003   3
  10  12   1 3.63966 4.30254   2
  10  12   1 -17.235 10.9908   1
 -11 -12  -1 6.02307 3.15966   3
 -11 -12  -1 -5.7127 11.8192   1
  11  12   1 30.3155 13.8592   1
  11  12   1 6.77915 3.81837   2
  13 -13  -1 -2.7083 3.50032   2
 -13  13   1 -16.628 9.42175   1
 -13  13   1 0.29081 4.92506   3
  12 -13  -1 5.80656 3.74971   2
 -12  13   1 11.5329 4.88790   3
 -12  13   1 14.4659 10.2381   1
  11 -13  -1 1.82458 3.53886   2
 -11  13   1 8.81991 9.73150   1
 -11  13   1 1.34587 9.22491   1
 -11  13   1 -0.4050 4.26181   3
  10 -13  -1 13.8904 5.18332   2
 -10  13   1 6.64328 9.46892   1
 -10  13   1 15.7017 4.30916   3
 -10  13   1 6.55704 11.3789   1
   9 -13  -1 32.4342 5.06022   2
  -9  13   1 48.6892 6.33702   3
  -9  13   1 22.3057 10.0832   1
  -9  13   1 38.1047 10.8050   1
   8 -13  -1 17.7124 3.92997   2
  -8  13   1 14.9644 3.80363   3
  -8  13   1 0.83025 8.12567   1
   7 -13  -1 6.38627 3.57511   2
  -7  13   1 10.2252 8.44995   1
  -7  13   1 11.6923 3.35601   3
  -6  13   1 199.454 23.5092   1
  -6  13   1 183.856 16.0417   3
  -5  13   1 41.6986 11.4035   1
  -5  13   1 47.9689 5.28849   3
  -4  13   1 2.06032 1.90785   3
  -4  13   1 -0.7353 8.04901   1
   3 -13  -1 10.4360 6.50477   1
  -3  13   1 9.72568 8.91383   1
   2 -13  -1 9.54751 6.29805   1
  -2  13   1 7.94618 4.05775   2
  -2  13   1 -1.6538 15.7617   1
   1 -13  -1 -2.3827 6.25156   1
  -1  13   1 -1.6191 3.47944   2
  -1  13   1 -2.3155 8.48905   1
   0 -13  -1 1.48492 6.53449   1
   0  13   1 7.02953 8.84775   1
   0  13   1 5.85958 4.00061   2
  -1 -13  -1 16.9718 8.42820   1
   1  13   1 23.2100 10.1774   1
  -2 -13  -1 13.9530 8.71354   1
   2  13   1 12.9299 9.63700   1
   2  13   1 12.4845 3.67156   2
  -3 -13  -1 -2.7377 7.74383   1
   3  13   1 4.75291 3.36959   2
   3  13   1 -0.9239 9.64683   1
  -4 -13  -1 -2.2843 11.3642   1
   4  13   1 2.98646 9.00851   1
   4  13   1 1.43429 3.45571   2
  -5 -13  -1 17.9735 9.36359   1
   5  13   1 -1.7209 9.47293   1
   5  13   1 3.34797 3.54836   2
  -6 -13  -1 -4.9601 8.22859   1
   6  13   1 -14.502 11.0561   1
   6  13   1 0.86797 3.47003   2
  -7 -13  -1 10.6712 8.75421   1
   7  13   1 -16.344 11.2745   1
   7  13   1 0.35906 3.56976   2
   8  13   1 0.69701 13.0448   1
   8  13   1 4.86647 4.32662   2
  -9 -13  -1 -6.2602 11.3390   1
   9  13   1 3.93855 3.67869   2
   9  13   1 8.21640 12.6527   1
 -10 -13  -1 2.99921 10.6989   1
  10  13   1 -2.0073 3.79781   2
  10  13   1 -1.2393 12.7106   1
  12 -14  -1 -4.4595 3.57557   2
 -12  14   1 2.23846 4.39809   3
 -12  14   1 10.9972 11.0496   1
  11 -14  -1 1.40768 3.66966   2
 -11  14   1 -9.8595 4.44740   3
 -11  14   1 -7.1833 9.06435   1
  10 -14  -1 4.44034 3.99342   2
 -10  14   1 -4.5159 8.35315   1
 -10  14   1 4.40695 9.17243   1
 -10  14   1 1.17991 3.94141   3
   9 -14  -1 15.4945 4.06815   2
  -9  14   1 15.4315 9.68845   1
  -9  14   1 16.7952 9.40337   1
  -9  14   1 20.5431 4.28383   3
  -8  14   1 6.68253 8.15386   1
  -8  14   1 0.54561 3.18415   3
  -7  14   1 1.58847 2.87087   3
  -7  14   1 -6.5375 7.75887   1
  -6  14   1 13.3871 8.87902   1
  -6  14   1 1.06800 2.55538   3
  -5  14   1 236.284 19.1168   3
  -5  14   1 208.400 25.6290   1
  -4  14   1 -1.1180 1.43288   3
  -4  14   1 -9.3774 7.79315   1
  -3  14   1 28.4099 10.6588   1
   2 -14  -1 61.8026 10.0834   1
  -2  14   1 51.5156 12.6545   1
   1 -14  -1 30.2373 8.18353   1
   0 -14  -1 -1.2324 6.51087   1
   0  14   1 6.42100 9.43145   1
  -1 -14  -1 1.24981 6.95984   1
   1  14   1 -14.332 8.07849   1
  -2 -14  -1 35.1434 10.5697   1
   2  14   1 49.6105 13.0930   1
   2  14   1 52.6923 5.94497   2
  -3 -14  -1 7.80451 7.98029   1
   3  14   1 11.4176 3.75317   2
   3  14   1 7.42396 10.6070   1
   4  14   1 32.6369 12.4569   1
   4  14   1 16.7398 4.22989   2
   5  14   1 12.4530 11.2732   1
   5  14   1 6.86593 4.11386   2
  -6 -14  -1 8.77232 9.82397   1
   6  14   1 24.4782 5.47933   2
   6  14   1 1.93959 12.6657   1
  -7 -14  -1 -1.7582 9.44735   1
   7  14   1 1.67029 3.85487   2
   7  14   1 12.3890 12.5628   1
  -8 -14  -1 32.6538 12.5245   1
   8  14   1 25.3265 4.68920   2
   8  14   1 32.2551 18.1133   1
  -9 -14  -1 -11.452 7.36833   1
   9  14   1 -6.0205 13.8061   1
   9  14   1 -0.8567 4.00883   2
 -10  15   1 44.3349 6.00499   3
 -10  15   1 41.1063 13.0111   1
  -9  15   1 9.91081 9.73469   1
  -9  15   1 2.81069 3.42458   3
  -8  15   1 16.3735 9.49092   1
  -8  15   1 0.28080 2.86925   3
  -7  15   1 12.4896 3.10478   3
  -7  15   1 6.22773 8.58761   1
  -6  15   1 13.6035 8.64296   1
  -5  15   1 -0.9494 1.66605   3
  -5  15   1 -10.382 7.50974   1
  -4  15   1 18.0390 9.65197   1
  -3  15   1 13.0415 9.57165   1
   2 -15  -1 8.34107 6.50038   1
  -2  15   1 7.32183 9.74251   1
   1 -15  -1 6.29159 6.72916   1
  -1  15   1 10.2270 9.66141   1
   0 -15  -1 6.96196 7.36525   1
  -1 -15  -1 2.53081 7.24975   1
   1  15   1 -9.7977 8.70164   1
   1  15   1 5.48820 3.92671   2
  -2 -15  -1 -1.9743 7.45377   1
   2  15   1 3.48374 3.91442   2
   2  15   1 3.94796 9.72760   1
  -3 -15  -1 23.4468 9.69872   1
   3  15   1 10.8930 4.95250   2
   3  15   1 12.6412 11.2224   1
  -4 -15  -1 20.4380 9.72922   1
   4  15   1 18.4733 12.0030   1
   4  15   1 12.2691 5.81684   2
  -5 -15  -1 10.9828 9.93488   1
   5  15   1 11.5250 10.7957   1
   5  15   1 11.0572 4.14664   2
   6  15   1 3.06054 12.5389   1
   6  15   1 -1.9007 3.93099   2
   7  15   1 4.12699 13.2470   1
   7  15   1 2.85887 4.11283   2
  -8 -15  -1 -22.597 10.3226   1
   8  15   1 4.20383 3.87126   2
  -9  16   1 -0.1210 3.09697   3
  -9  16   1 4.74151 10.5362   1
  -8  16   1 -10.214 9.57021   1
  -8  16   1 2.26780 2.88484   3
  -7  16   1 5.08453 2.54774   3
  -7  16   1 9.05429 9.67262   1
  -6  16   1 7.25469 2.10026   3
  -6  16   1 7.90426 9.84694   1
  -5  16   1 6.37740 9.47551   1
  -4  16   1 -2.2684 9.27872   1
  -3  16   1 -7.3208 8.55675   1
  -2  16   1 8.93483 9.69831   1
   1 -16  -1 9.00097 6.80224   1
  -1  16   1 6.93919 10.1937   1
   0 -16  -1 0.01048 7.26158   1
   0  16   1 -1.9144 9.77540   1
  -1 -16  -1 33.7551 9.42942   1
   1  16   1 25.8503 5.14704   2
  -2 -16  -1 6.75926 7.88428   1
   2  16   1 6.73439 10.6616   1
   2  16   1 6.70241 4.48940   2
  -3 -16  -1 17.7596 9.60549   1
   3  16   1 19.4221 4.60777   2
   3  16   1 16.2796 11.9276   1
  -4 -16  -1 0.97779 8.65135   1
   4  16   1 -9.0230 8.88111   1
   4  16   1 -1.7637 4.01733   2
  -5 -16  -1 61.5738 13.9767   1
   5  16   1 24.7454 14.3311   1
   5  16   1 63.2164 7.11514   2
  -6 -16  -1 11.8820 10.4456   1
   6  16   1 10.2920 12.7358   1
   6  16   1 2.19810 3.96279   2
  -7  17   1 3.03425 10.6991   1
  -6  17   1 7.91307 10.5909   1
  -5  17   1 -13.849 9.21021   1
  -4  17   1 13.8069 10.5142   1
  -3  17   1 -12.609 8.95943   1
  -2  17   1 -9.9377 8.91327   1
   1 -17  -1 -2.1271 6.09214   1
  -1  17   1 -8.4093 9.59201   1
   0 -17  -1 12.0229 9.99106   1
   0  17   1 16.9517 10.9540   1
   0  17   1 2.70649 4.60400   2
   1  17   1 4.76438 4.74583   2
   1  17   1 5.08996 11.4349   1
  -2 -17  -1 6.80136 8.16522   1
   2  17   1 -28.878 15.4245   1
   2  17   1 -2.5320 4.51046   2
  -3 -17  -1 4.75375 8.73043   1
   3  17   1 -0.5528 4.18822   2
   3  17   1 -3.8395 10.7101   1
  -4 -17  -1 4.15875 9.35154   1
   4  17   1 -18.052 10.3238   1
   4  17   1 -0.6954 4.27928   2
  -2  18   1 8.43591 10.1553   1
  -1  18   1 -0.4544 10.4091   1
   3  18  -2 3.30774 4.89554   2
   3  18  -2 5.65200 10.2988   1
  -3 -18   2 -3.7537 6.63377   1
   2  18  -2 5.27938 9.70635   1
   2  18  -2 1.09538 4.76872   2
  -2 -18   2 -0.9205 5.51665   1
   1  18  -2 -0.9479 4.58380   2
   1  18  -2 -2.8723 10.0656   1
   0  18  -2 3.63160 10.1176   1
   0  18  -2 -2.4516 4.09820   2
  -1  18  -2 -4.7610 9.57122   1
  -2  18  -2 -3.2180 9.72208   1
  -3  18  -2 11.4437 9.95939   1
  -5  18  -2 1.76724 9.52080   1
   6  17  -2 -3.0913 4.06980   2
   5  17  -2 3.86339 4.15444   2
   5  17  -2 5.15129 11.3428   1
  -5 -17   2 9.36289 8.49211   1
   4  17  -2 20.0012 17.2423   1
   4  17  -2 4.76224 4.31289   2
  -4 -17   2 13.3267 8.39175   1
   3  17  -2 -5.9295 4.26029   2
   3  17  -2 17.4799 10.1543   1
   2  17  -2 -6.3965 9.59397   1
   2  17  -2 5.30603 4.57750   2
  -2 -17   2 -2.9431 6.38369   1
   1  17  -2 13.9042 4.76882   2
   1  17  -2 19.9060 10.3873   1
  -1 -17   2 12.6868 5.41723   1
   0  17  -2 8.59340 9.61969   1
   0  17  -2 4.14248 4.24366   2
  -1  17  -2 4.01677 9.21571   1
  -2  17  -2 1.86422 8.25301   1
  -3  17  -2 2.66028 8.85567   1
  -4  17  -2 0.39704 1.79452   3
  -4  17  -2 -1.6573 8.37462   1
  -5  17  -2 4.23091 2.69467   3
  -5  17  -2 3.19283 8.20403   1
  -6  17  -2 0.05971 2.45342   3
  -6  17  -2 -24.500 13.7903   1
  -7  17  -2 17.2588 14.7572   1
  -7  17  -2 -2.2337 2.79879   3
  -8  17  -2 6.10333 3.32598   3
  -8  17  -2 -3.1898 8.81012   1
   7  16  -2 3.32369 4.01729   2
   7  16  -2 -18.286 9.40453   1
  -7 -16   2 15.5558 9.34090   1
   6  16  -2 19.2022 4.54894   2
   6  16  -2 28.9678 12.5240   1
  -6 -16   2 27.0047 10.5102   1
   5  16  -2 4.03330 4.32221   2
   5  16  -2 4.85506 10.5432   1
  -5 -16   2 1.88968 8.60273   1
   4  16  -2 13.7717 10.7123   1
   4  16  -2 6.84433 4.02604   2
  -4 -16   2 -7.0489 7.58449   1
   3  16  -2 10.6029 4.30543   2
   3  16  -2 7.45323 11.8992   1
  -3 -16   2 6.87711 7.50649   1
   2  16  -2 30.7725 5.73873   2
   2  16  -2 16.4852 10.4332   1
  -2 -16   2 33.4952 8.12856   1
   1  16  -2 7.46936 8.80215   1
   0  16  -2 -6.1303 7.89430   1
   0 -16   2 0.03177 3.75550   1
  -1  16  -2 -12.327 7.35602   1
  -2  16  -2 -3.7798 8.29776   1
  -3  16  -2 57.5612 11.2703   1
  -3  16  -2 35.8863 3.67181   3
  -4  16  -2 57.7082 5.67895   3
  -4  16  -2 59.0371 12.1095   1
  -5  16  -2 35.7148 4.64201   3
  -5  16  -2 44.2540 10.9377   1
  -6  16  -2 4.46547 2.73890   3
  -6  16  -2 3.24750 8.08494   1
  -7  16  -2 -0.9345 2.90283   3
  -7  16  -2 -2.4707 7.92303   1
  -8  16  -2 21.0891 4.10649   3
  -8  16  -2 2.16583 10.8054   1
  -8  16  -2 15.9066 9.60229   1
  -9  16  -2 -0.8901 3.43376   3
   9  15  -2 4.14816 4.10833   2
   9  15  -2 -5.7753 12.1777   1
   8  15  -2 -5.3761 4.24089   2
   8  15  -2 -5.7845 11.6699   1
   7  15  -2 33.4816 13.1749   1
   7  15  -2 12.2045 4.20141   2
  -7 -15   2 18.4673 10.3953   1
   6  15  -2 5.22110 9.89324   1
   6  15  -2 -4.0726 3.98791   2
  -6 -15   2 -2.9934 7.98656   1
   5  15  -2 15.7435 10.9813   1
  -5 -15   2 13.5457 8.84454   1
   4  15  -2 6.31685 9.44961   1
   4  15  -2 4.68860 4.06491   2
  -4 -15   2 1.23925 7.27572   1
   3  15  -2 0.91698 3.62539   2
   3  15  -2 16.1464 9.82171   1
  -3 -15   2 17.2978 7.56408   1
   2  15  -2 4.78378 3.96151   2
   2  15  -2 7.20328 8.86855   1
  -2 -15   2 14.7514 7.14230   1
   1  15  -2 5.26439 3.66275   2
   1  15  -2 14.6604 9.08497   1
  -1 -15   2 13.2391 6.32666   1
   0  15  -2 9.84981 8.41244   1
   0 -15   2 12.6073 5.11902   1
  -1  15  -2 10.5337 8.28266   1
  -2  15  -2 -2.3635 7.05234   1
  -2  15  -2 0.77201 1.28139   3
  -3  15  -2 -8.5596 6.97988   1
  -4  15  -2 18.3018 8.73784   1
  -5  15  -2 -1.9305 2.32119   3
  -5  15  -2 4.22574 7.61036   1
  -6  15  -2 2.87061 7.92459   1
  -6  15  -2 16.0187 3.36362   3
  -7  15  -2 42.0226 6.24247   3
  -7  15  -2 59.8669 11.7286   1
  -8  15  -2 -9.9822 6.80143   1
  -8  15  -2 -2.2091 3.23220   3
  -8  15  -2 -2.0842 7.71700   1
  -9  15  -2 10.2750 8.65200   1
  -9  15  -2 2.31962 7.56359   1
  -9  15  -2 3.73803 3.72214   3
 -10  15  -2 -5.0476 3.87442   3
 -10  15  -2 -2.8991 8.71248   1
 -11  15  -2 5.10715 10.1238   1
 -11  15  -2 9.36085 4.64000   3
  10  14  -2 22.0678 20.7685   1
  10  14  -2 6.75558 4.25845   2
 -10 -14   2 18.0822 11.0268   1
   9  14  -2 11.5081 4.17950   2
   9  14  -2 -1.8478 10.6853   1
  -9 -14   2 0.27958 10.6259   1
   8  14  -2 21.7865 13.1670   1
   8  14  -2 21.0096 4.44392   2
  -8 -14   2 -2.9499 9.52357   1
   7  14  -2 3.33279 5.49599   2
   7  14  -2 0.46857 11.2554   1
   6  14  -2 -3.7039 9.87956   1
   6  14  -2 0.28412 3.75265   2
   5  14  -2 -0.2373 3.60405   2
   5  14  -2 -8.2145 8.89390   1
  -5 -14   2 2.81097 7.78754   1
   4  14  -2 -1.6022 8.50042   1
   4  14  -2 -1.9663 3.32046   2
  -4 -14   2 -0.7307 7.14396   1
   3  14  -2 -0.1005 3.51778   2
   3  14  -2 -0.1959 8.33170   1
  -3 -14   2 11.4799 6.95195   1
   2  14  -2 47.8600 5.91484   2
   2  14  -2 35.4723 13.8555   1
  -2 -14   2 40.3272 9.15345   1
   1  14  -2 -5.0835 7.62123   1
   1  14  -2 -2.9831 3.35315   2
  -1 -14   2 -2.5347 5.44699   1
   0  14  -2 26.0749 9.42802   1
   0 -14   2 11.5149 5.68918   1
  -1  14  -2 6.03684 8.38674   1
  -2  14  -2 73.2277 12.2760   1
  -3  14  -2 21.2700 8.51708   1
  -4  14  -2 1.99039 6.73072   1
  -5  14  -2 6.61709 7.51778   1
  -6  14  -2 127.444 17.3647   1
  -7  14  -2 46.7314 10.6517   1
  -8  14  -2 64.6733 12.1657   1
  -8  14  -2 59.1119 12.3548   1
  -8  14  -2 78.7136 8.28010   3
  -9  14  -2 8.92531 8.30807   1
  -9  14  -2 6.70977 4.04222   3
 -10  14  -2 5.30967 8.48131   1
 -10  14  -2 -0.4614 4.03199   3
 -10  14  -2 -2.7575 7.92133   1
  10 -14   2 0.19818 3.64364   2
 -11  14  -2 0.08695 4.26935   3
 -11  14  -2 2.61735 8.45597   1
  11 -14   2 1.06818 3.73057   2
 -12  14  -2 5.67307 4.90527   3
 -12  14  -2 -0.1215 9.80508   1
  12 -14   2 0.42386 3.69332   2
  11  13  -2 -14.388 12.4208   1
  11  13  -2 0.68204 3.58640   2
 -11 -13   2 -4.8086 11.2534   1
  10  13  -2 -0.6703 3.76478   2
  10  13  -2 16.6368 15.0407   1
   9  13  -2 -1.4942 4.60381   2
   9  13  -2 6.72129 13.7882   1
  -9 -13   2 17.3522 9.00523   1
   8  13  -2 1.51541 9.89591   1
   8  13  -2 -1.9718 3.43024   2
  -8 -13   2 -3.3826 9.05400   1
   7  13  -2 0.85944 9.94240   1
   7  13  -2 -1.0924 3.44727   2
  -7 -13   2 11.2129 8.83390   1
   6  13  -2 -4.9594 10.1019   1
   6  13  -2 -1.9188 3.65478   2
  -6 -13   2 -4.6976 11.8979   1
   5  13  -2 7.30405 10.2912   1
   5  13  -2 14.4424 4.06417   2
  -5 -13   2 20.6206 11.6746   1
   4  13  -2 4.60969 9.16334   1
   4  13  -2 6.17438 3.56284   2
  -4 -13   2 6.24069 7.96774   1
   3  13  -2 9.01156 8.80285   1
   3  13  -2 6.31809 3.46673   2
   3  13  -2 2.36743 5.11237   2
  -3 -13   2 8.19622 7.31860   1
   2  13  -2 -4.7056 7.94780   1
   2  13  -2 4.92370 3.36290   2
   2  13  -2 0.38138 2.92033   2
  -2 -13   2 0.30689 6.66848   1
   1  13  -2 18.0590 15.3017   1
   1  13  -2 3.98102 2.73055   2
  -1 -13   2 8.47705 6.47982   1
   0  13  -2 6.87784 2.98936   2
   0  13  -2 -7.6922 7.34261   1
   0 -13   2 -1.5541 5.30182   1
  -1  13  -2 2.05015 2.68398   2
  -1  13  -2 7.46475 7.52628   1
   1 -13   2 -1.0928 3.90648   1
  -2  13  -2 2.34371 2.57203   2
  -2  13  -2 1.62024 6.92171   1
  -3  13  -2 89.2099 8.85438   2
  -3  13  -2 94.3174 14.4543   1
  -4  13  -2 5.05262 2.53201   2
  -4  13  -2 5.23398 6.65570   1
  -5  13  -2 3.06766 6.40239   1
  -5  13  -2 3.94410 3.33252   2
  -6  13  -2 33.0389 8.65275   1
  -7  13  -2 6.55360 7.14377   1
  -8  13  -2 19.6190 8.34988   1
  -8  13  -2 26.3506 8.90795   1
   8 -13   2 23.7398 4.19205   2
  -9  13  -2 46.6312 11.0569   1
  -9  13  -2 56.1775 7.80051   3
  -9  13  -2 62.1154 11.4847   1
   9 -13   2 67.4380 7.75386   2
 -10  13  -2 1.14775 13.4687   1
 -10  13  -2 -1.4578 4.00187   3
 -10  13  -2 -4.4092 7.31464   1
  10 -13   2 -0.1573 3.39265   2
 -11  13  -2 -1.1180 4.61357   3
 -11  13  -2 -5.5154 8.61997   1
 -11  13  -2 4.13719 8.16062   1
 -12  13  -2 -0.5945 4.55824   3
 -12  13  -2 -12.247 7.94384   1
  12 -13   2 -0.1745 3.50937   2
 -13  13  -2 17.4646 5.99512   3
 -13  13  -2 28.0697 11.4552   1
  13 -13   2 12.1065 4.36910   2
  12  12  -2 24.7167 14.8927   1
  12  12  -2 2.63684 3.83292   2
 -12 -12   2 2.05208 10.1412   1
 -12 -12   2 8.80628 3.70958   3
  11  12  -2 12.4026 13.7247   1
  11  12  -2 11.7312 3.99850   2
 -11 -12   2 3.59973 11.8022   1
 -11 -12   2 14.1394 3.82357   3
  10  12  -2 -2.1133 5.31918   2
  10  12  -2 -5.7640 10.9975   1
 -10 -12   2 16.4639 11.5455   1
 -10 -12   2 -1.5079 2.82853   3
   9  12  -2 37.9448 22.9234   1
   9  12  -2 43.8010 5.71609   2
   8  12  -2 22.0859 4.19270   2
   8  12  -2 19.2980 11.9828   1
  -8 -12   2 18.4531 7.60446   1
   7  12  -2 22.9442 4.08589   2
   7  12  -2 18.2477 10.9125   1
  -7 -12   2 27.0197 10.9909   1
   6  12  -2 53.0945 14.9899   1
   6  12  -2 73.4060 8.22117   2
  -6 -12   2 76.9738 14.2778   1
   5  12  -2 -6.1484 9.05041   1
   5  12  -2 1.55116 3.28004   2
  -5 -12   2 -0.1147 7.59168   1
   4  12  -2 33.4597 4.49357   2
   4  12  -2 29.9548 11.1075   1
  -4 -12   2 8.01644 9.31271   1
   3  12  -2 92.0940 9.62716   2
   3  12  -2 80.5073 15.1609   1
  -3 -12   2 105.053 15.7240   1
   2  12  -2 175.716 15.4465   2
   2  12  -2 158.909 21.1094   1
  -2 -12   2 183.407 19.8165   1
   1  12  -2 85.5660 7.37951   2
   1  12  -2 38.6022 11.1527   1
  -1 -12   2 60.9180 9.97649   1
   0  12  -2 77.0217 7.55214   2
   0  12  -2 63.4981 11.9184   1
   0 -12   2 65.9975 10.7475   1
  -1  12  -2 491.635 38.8790   2
  -1  12  -2 453.981 42.5090   1
   1 -12   2 465.714 40.0752   1
  -2  12  -2 169.898 14.6720   2
  -2  12  -2 165.286 18.6957   1
  -3  12  -2 1.89940 6.13301   1
  -3  12  -2 0.50374 2.61393   2
  -4  12  -2 122.779 12.5115   2
  -4  12  -2 115.693 15.1910   1
  -5  12  -2 57.8294 10.0383   1
  -5  12  -2 56.7409 5.97905   2
  -6  12  -2 3.11099 6.22962   1
  -6  12  -2 0.41698 2.29892   2
  -7  12  -2 8.31528 6.96813   1
  -7  12  -2 -2.4014 2.46289   2
   7 -12   2 -4.3023 3.00322   2
  -8  12  -2 94.8131 13.5007   1
  -8  12  -2 80.4723 12.7255   1
   8 -12   2 63.0987 8.31559   2
  -9  12  -2 2.25532 7.03318   1
  -9  12  -2 -1.2289 7.02463   1
   9 -12   2 13.3392 3.41700   2
 -10  12  -2 27.0598 9.16389   1
 -10  12  -2 16.2577 4.83702   3
 -10  12  -2 23.8612 9.82502   1
  10 -12   2 23.0076 4.22864   2
 -11  12  -2 21.3356 9.05707   1
 -11  12  -2 18.6811 7.87030   3
 -11  12  -2 8.75482 15.2620   1
  11 -12   2 23.4937 4.10081   2
 -12  12  -2 4.92709 9.49819   1
 -12  12  -2 7.68823 5.20033   3
 -12  12  -2 4.67968 8.85959   1
  12 -12   2 6.90787 4.18428   2
 -13  12  -2 -9.8777 8.40378   1
 -13  12  -2 6.88972 5.78786   3
  13 -12   2 8.56178 3.67579   2
 -14  12  -2 27.2481 6.45117   3
 -14  12  -2 19.3482 11.1339   1
  14 -12   2 30.0662 4.82298   2
  13  11  -2 8.06252 3.81308   2
  13  11  -2 -5.2346 14.5371   1
 -13 -11   2 0.23190 11.7512   1
  12  11  -2 -9.9242 14.1844   1
  12  11  -2 2.61246 3.69529   2
 -12 -11   2 -2.1606 11.6764   1
 -12 -11   2 0.74428 3.52650   3
  11  11  -2 -0.5177 11.0085   1
  11  11  -2 -7.6251 3.80474   2
 -11 -11   2 1.39747 11.3062   1
 -11 -11   2 1.75424 3.31056   3
  10  11  -2 4.17512 3.46142   2
  10  11  -2 5.63550 11.4964   1
 -10 -11   2 8.41541 11.2572   1
 -10 -11   2 -0.2202 3.00843   3
   9  11  -2 -0.9854 10.2385   1
   9  11  -2 -2.9253 3.30780   2
  -9 -11   2 -0.5634 8.81520   1
  -9 -11   2 2.19436 2.78296   3
   8  11  -2 4.80406 10.0158   1
   8  11  -2 2.35597 3.39017   2
  -8 -11   2 -0.7933 2.41200   3
   7  11  -2 0.46932 9.26198   1
   7  11  -2 4.79640 3.38101   2
  -7 -11   2 -0.3505 6.21737   1
   6  11  -2 2.84264 10.4070   1
   6  11  -2 -2.1609 3.17489   2
  -6 -11   2 -4.1622 7.87902   1
   5  11  -2 1.82377 9.29425   1
   5  11  -2 6.99254 3.12620   2
  -5 -11   2 4.64440 8.15034   1
   4  11  -2 1.95988 8.81425   1
   4  11  -2 9.08659 3.33603   2
  -4 -11   2 20.2364 8.39334   1
   3  11  -2 -2.3173 7.57216   1
   3  11  -2 0.78378 2.88952   2
  -3 -11   2 5.04352 8.05859   1
   2  11  -2 70.0101 12.1521   1
   2  11  -2 62.2480 6.91360   2
   2  11  -2 68.6968 7.49962   2
  -2 -11   2 64.7633 12.1283   1
   1  11  -2 0.71854 6.79356   1
   1  11  -2 2.88707 2.47578   2
  -1 -11   2 17.5987 6.24851   1
   0  11  -2 52.3034 11.1602   1
   0  11  -2 17.3338 3.42997   2
   0 -11   2 37.3302 6.51236   1
  -1  11  -2 52.5994 9.78251   1
  -1  11  -2 49.9220 6.22503   2
   1 -11   2 64.1230 8.25854   1
  -2  11  -2 -0.7503 6.06093   1
  -2  11  -2 -0.5505 2.50969   2
  -3  11  -2 26.3561 3.60790   2
  -3  11  -2 36.6751 7.70785   1
  -4  11  -2 10.5096 6.30448   1
  -4  11  -2 5.68369 2.39743   2
  -5  11  -2 -0.5358 5.93958   1
  -5  11  -2 11.7561 2.57112   2
  -6  11  -2 64.5975 6.75751   2
  -6  11  -2 50.7939 10.0912   1
   6 -11   2 69.0122 7.12991   2
  -7  11  -2 46.6172 8.82748   1
  -7  11  -2 37.5597 6.48881   2
  -7  11  -2 45.1814 9.46404   1
   7 -11   2 31.4998 4.61391   2
  -8  11  -2 5.64374 7.23253   1
  -8  11  -2 -5.3743 6.09117   1
  -8  11  -2 -0.3217 2.42954   2
   8 -11   2 -3.0818 2.68943   2
  -9  11  -2 14.2327 3.25497   2
  -9  11  -2 38.1438 9.23196   1
  -9  11  -2 23.7194 8.75132   1
   9 -11   2 16.9706 3.48714   2
 -10  11  -2 15.1925 8.33229   1
 -10  11  -2 0.72306 8.02250   1
  10 -11   2 1.83222 3.11893   2
 -11  11  -2 5.70954 7.68379   1
 -11  11  -2 0.01587 4.42023   3
 -11  11  -2 -3.7106 8.39505   1
  11 -11   2 -1.4030 2.89323   2
 -12  11  -2 -1.1144 5.10125   3
 -12  11  -2 -8.0914 8.09891   1
  12 -11   2 -0.9730 2.98542   2
 -13  11  -2 -1.9229 5.34294   3
 -13  11  -2 -7.5760 9.04505   1
 -13  11  -2 -0.0930 9.45735   1
  13 -11   2 -3.0946 4.73149   2
 -14  11  -2 0.50386 5.37667   3
 -14  11  -2 10.1650 10.3650   1
  14 -11   2 -4.8964 3.38112   2
  14  10  -2 -10.998 14.3215   1
  14  10  -2 5.15553 3.88083   2
 -14 -10   2 -15.339 12.4641   1
 -14 -10   2 7.57540 4.63024   3
  13  10  -2 2.31063 15.4978   1
  13  10  -2 3.86586 3.48242   2
 -13 -10   2 -1.4848 12.0432   1
  12  10  -2 28.4276 15.1064   1
  12  10  -2 17.3576 6.32100   2
 -12 -10   2 9.57269 12.6414   1
 -12 -10   2 28.5437 5.21887   3
  11  10  -2 15.0335 3.78674   2
  11  10  -2 12.2275 13.3118   1
 -11 -10   2 13.7512 4.04408   3
 -11 -10   2 14.0313 10.9038   1
  10  10  -2 11.8932 3.59647   2
  10  10  -2 4.13289 12.3601   1
 -10 -10   2 9.85752 3.62279   3
 -10 -10   2 25.0146 12.4355   1
   9  10  -2 3.37841 3.10838   2
   9  10  -2 -4.2996 11.1339   1
  -9 -10   2 -1.4575 9.82356   1
  -9 -10   2 2.42776 2.85409   3
   8  10  -2 22.4272 3.97807   2
   8  10  -2 12.1516 10.8078   1
  -8 -10   2 31.3936 4.02198   3
  -8 -10   2 17.7078 9.98083   1
   7  10  -2 55.3601 14.6526   1
   7  10  -2 84.7602 8.21509   2
  -7 -10   2 76.0477 7.50740   3
   6  10  -2 277.523 21.6903   2
   6  10  -2 251.017 27.9962   1
  -6 -10   2 224.736 25.9132   1
   5  10  -2 70.5004 7.53618   2
   5  10  -2 67.2031 12.8120   1
  -5 -10   2 71.0694 12.7631   1
   4  10  -2 8.48561 2.76602   2
   4  10  -2 4.43156 8.12458   1
  -4 -10   2 3.76185 6.96106   1
   3  10  -2 748.873 65.5566   1
   3  10  -2 794.009 61.4466   2
  -3 -10   2 706.926 64.6590   1
   2  10  -2 44.9772 9.49909   1
   2  10  -2 30.9936 3.88596   2
  -2 -10   2 19.7906 8.50883   1
   1  10  -2 254.931 20.2380   2
   1  10  -2 232.775 23.8970   1
  -1 -10   2 227.481 23.8914   1
   0  10  -2 68.7367 10.1989   1
   0  10  -2 53.8610 6.45561   2
   0 -10   2 68.9864 9.28937   1
  -1  10  -2 1247.94 98.2792   2
  -1  10  -2 1155.87 102.257   1
   1 -10   2 1219.85 99.3430   1
  -2  10  -2 55.6217 10.0500   1
  -2  10  -2 82.4328 7.15064   2
  -3  10  -2 71.2495 7.57166   2
  -3  10  -2 97.6097 11.7333   1
  -4  10  -2 243.744 19.6556   2
  -4  10  -2 220.699 22.4275   1
  -5  10  -2 226.543 22.9482   1
  -5  10  -2 236.830 19.6437   2
   5 -10   2 235.908 19.7829   2
  -6  10  -2 206.291 19.7952   1
  -6  10  -2 173.356 15.4504   2
   6 -10   2 175.233 15.6377   2
  -7  10  -2 358.579 30.9868   1
  -7  10  -2 313.856 27.0017   2
  -7  10  -2 334.866 30.9419   1
   7 -10   2 311.221 27.1559   2
  -8  10  -2 658.767 56.1745   1
  -8  10  -2 623.125 52.2734   2
  -8  10  -2 634.135 56.2341   1
   8 -10   2 647.051 52.4186   2
  -9  10  -2 5.92056 8.03111   1
  -9  10  -2 6.83281 8.03460   1
  -9  10  -2 3.34733 2.45808   2
   9 -10   2 0.62868 3.05252   2
 -10  10  -2 80.6357 13.4670   1
 -10  10  -2 70.0363 12.8324   1
 -10  10  -2 57.2885 7.04263   2
  10 -10   2 71.0240 7.58194   2
 -11  10  -2 22.1149 5.28806   3
 -11  10  -2 3.67923 8.84894   1
 -11  10  -2 10.9966 9.15240   1
  11 -10   2 25.5570 3.95644   2
 -12  10  -2 1.49347 5.00742   3
 -12  10  -2 -5.9643 8.34689   1
 -12  10  -2 4.46000 9.09522   1
  12 -10   2 0.52068 3.15798   2
 -13  10  -2 8.23725 9.81774   1
 -13  10  -2 3.44877 10.3491   1
 -13  10  -2 -1.1701 5.46977   3
  13 -10   2 1.62594 3.08064   2
 -14  10  -2 1.77682 12.2886   1
 -14  10  -2 3.94988 5.99030   3
 -15  10  -2 45.2462 7.85211   3
  15 -10   2 35.7886 5.08867   2
  14   9  -2 4.61739 14.1870   1
  14   9  -2 -6.8962 3.25072   2
 -14  -9   2 -1.6914 4.69809   3
 -14  -9   2 3.03316 11.4412   1
  13   9  -2 11.5529 15.1298   1
  13   9  -2 -0.1189 6.46425   2
 -13  -9   2 -9.2530 10.7370   1
 -13  -9   2 -2.4382 5.10747   3
  12   9  -2 0.07111 12.1909   1
  12   9  -2 1.88141 3.45273   2
 -12  -9   2 2.79675 11.1325   1
 -12  -9   2 -0.7857 3.93062   3
  11   9  -2 2.49021 3.06407   2
  11   9  -2 1.73127 10.7185   1
 -11  -9   2 2.74961 3.50720   3
 -11  -9   2 2.06518 10.5428   1
  10   9  -2 11.3286 12.4379   1
  10   9  -2 -0.5384 3.00214   2
 -10  -9   2 1.85715 3.22971   3
 -10  -9   2 8.57716 10.9669   1
   9   9  -2 -6.5724 2.93577   2
   9   9  -2 3.85546 16.4520   1
  -9  -9   2 2.53397 9.80215   1
  -9  -9   2 1.01548 3.03568   3
   8   9  -2 18.0354 3.45209   2
   8   9  -2 14.6119 14.1574   1
  -8  -9   2 18.1699 11.1010   1
  -8  -9   2 15.3118 3.33599   3
   7   9  -2 39.8201 11.7021   1
   7   9  -2 47.9198 5.95379   2
  -7  -9   2 43.4953 12.2595   1
  -7  -9   2 48.9258 5.52643   3
   6   9  -2 1.43982 8.88085   1
   6   9  -2 9.78916 3.00599   2
  -6  -9   2 10.4333 2.46487   3
   5   9  -2 4.26437 2.46136   2
   5   9  -2 -9.2326 7.16535   1
  -5  -9   2 15.4255 6.69136   1
   4   9  -2 -1.3320 6.64431   1
   4   9  -2 2.08594 2.32160   2
  -4  -9   2 10.8140 6.93155   1
   3   9  -2 -0.8764 2.39761   2
   3   9  -2 3.75265 5.90725   1
  -3  -9   2 4.15774 5.71300   1
   2   9  -2 24.4621 7.44965   1
   2   9  -2 19.3316 3.19409   2
  -2  -9   2 24.1871 6.64362   1
   1   9  -2 11.5799 6.20572   1
  -1  -9   2 14.2037 5.62127   1
   0   9  -2 0.63762 1.92398   2
   0   9  -2 0.13735 5.17042   1
   0  -9   2 0.51003 4.07333   1
  -1   9  -2 20.9425 6.25780   1
  -1   9  -2 22.4201 2.91318   2
   1  -9   2 13.5435 4.15177   1
  -2   9  -2 85.8885 12.6261   1
  -2   9  -2 119.566 9.65606   2
  -3   9  -2 110.054 10.7884   1
  -3   9  -2 55.2838 6.86007   2
  -4   9  -2 12.4223 5.66492   1
  -4   9  -2 8.41887 2.22378   2
   4  -9   2 13.4317 2.58843   2
  -5   9  -2 0.77777 1.94916   2
  -5   9  -2 2.57124 5.43240   1
   5  -9   2 0.50436 2.25602   2
  -6   9  -2 28.0913 3.37485   2
  -6   9  -2 42.8530 7.80408   1
   6  -9   2 19.8000 3.47753   2
  -7   9  -2 29.1004 3.70319   2
  -7   9  -2 22.1537 7.47347   1
  -7   9  -2 28.5091 8.13197   1
   7  -9   2 34.9473 3.90591   2
  -8   9  -2 8.13878 7.38111   1
  -8   9  -2 5.50141 6.97891   1
  -8   9  -2 0.20306 2.42499   2
   8  -9   2 3.31654 2.64408   2
  -9   9  -2 84.0972 8.16986   2
  -9   9  -2 88.6253 20.1390   1
  -9   9  -2 98.0813 15.6522   1
   9  -9   2 75.3454 8.43154   2
 -10   9  -2 106.927 16.7718   1
 -10   9  -2 98.2281 9.95908   2
 -10   9  -2 104.618 18.3486   1
  10  -9   2 118.977 10.2749   2
 -11   9  -2 -1.7466 2.23690   2
 -11   9  -2 -4.4776 8.11601   1
 -11   9  -2 -1.8904 8.21806   1
  11  -9   2 -2.0892 2.67127   2
 -12   9  -2 34.1865 10.9106   1
 -12   9  -2 25.3079 6.54431   3
 -12   9  -2 33.3583 12.2565   1
  12  -9   2 25.5199 4.02185   2
 -13   9  -2 9.79942 9.87920   1
 -13   9  -2 -9.9695 9.71458   1
 -13   9  -2 2.57039 5.08427   3
  13  -9   2 -0.3099 2.96301   2
 -14   9  -2 11.3976 5.67840   3
 -14   9  -2 4.85220 10.4954   1
 -14   9  -2 13.1812 11.4936   1
  14  -9   2 5.04050 3.13287   2
 -15   9  -2 9.72843 11.6251   1
 -15   9  -2 8.42332 6.25647   3
  15  -9   2 6.39524 3.38242   2
  15   8  -2 2.71456 3.37854   2
  15   8  -2 26.0198 15.5753   1
 -15  -8   2 -14.516 12.8257   1
 -15  -8   2 2.20739 4.97955   3
  14   8  -2 -9.3743 13.0812   1
  14   8  -2 -0.4303 3.18023   2
 -14  -8   2 6.07898 4.89297   3
 -14  -8   2 -18.366 10.6587   1
  13   8  -2 24.3021 4.07732   2
  13   8  -2 28.1309 16.8704   1
 -13  -8   2 42.3056 15.9721   1
 -13  -8   2 19.3137 5.17686   3
  12   8  -2 -10.160 11.5203   1
  12   8  -2 1.37695 3.24030   2
 -12  -8   2 8.55121 11.4389   1
 -12  -8   2 -0.4314 3.74816   3
  11   8  -2 -1.1039 10.8820   1
  11   8  -2 -3.7037 2.81508   2
 -11  -8   2 -0.4138 3.66885   3
 -11  -8   2 10.0457 10.3265   1
  10   8  -2 8.60540 12.1949   1
  10   8  -2 18.7041 3.53560   2
 -10  -8   2 17.4593 4.06374   3
 -10  -8   2 16.8504 14.9452   1
 -10  -8   2 12.2467 3.16268   2
   9   8  -2 79.8274 8.48686   2
   9   8  -2 76.0598 15.7016   1
  -9  -8   2 86.9806 8.70382   3
  -9  -8   2 91.2741 16.3908   1
   8   8  -2 5.74455 2.85542   2
  -8  -8   2 2.43071 2.81288   3
  -8  -8   2 21.3853 10.0907   1
   7   8  -2 61.7444 6.48106   2
   7   8  -2 66.3320 13.6344   1
  -7  -8   2 63.4165 13.3239   1
  -7  -8   2 54.2942 6.27072   3
   6   8  -2 238.753 25.7790   1
   6   8  -2 253.442 20.0589   2
  -6  -8   2 241.651 26.0546   1
  -6  -8   2 225.582 19.9334   3
   5   8  -2 1.99055 6.84921   1
   5   8  -2 1.97703 2.28256   2
  -5  -8   2 1.29143 1.78457   3
   4   8  -2 230.470 23.7913   1
  -4  -8   2 223.970 23.0582   1
   3   8  -2 -1.2477 5.96935   1
   3   8  -2 0.93382 2.19140   2
  -3  -8   2 0.01624 5.69062   1
   2   8  -2 7.61313 6.08572   1
  -2  -8   2 7.19496 5.38675   1
   1   8  -2 906.515 74.4521   1
  -1  -8   2 865.528 73.9913   1
   0   8  -2 57.5990 6.09416   2
   0   8  -2 60.1538 9.48753   1
   0  -8   2 66.5650 8.28758   1
  -1   8  -2 -0.7237 4.76584   1
  -1   8  -2 9.02320 2.15221   2
   1  -8   2 2.11404 3.30866   1
  -2   8  -2 984.637 86.9333   1
  -2   8  -2 1087.89 84.3580   2
  -3   8  -2 106.567 16.3903   1
  -3   8  -2 137.853 11.1795   2
  -4   8  -2 23.2187 7.19728   1
  -4   8  -2 28.1810 3.24344   2
   4  -8   2 31.5435 5.29848   2
  -5   8  -2 69.3666 13.6515   1
  -5   8  -2 74.8150 6.72408   2
   5  -8   2 64.9172 6.89859   2
  -6   8  -2 80.3110 17.1761   1
  -6   8  -2 72.7186 12.4109   1
  -6   8  -2 121.330 9.43436   2
   6  -8   2 122.727 10.4602   2
  -7   8  -2 283.987 21.6627   2
  -7   8  -2 217.144 25.0454   1
  -7   8  -2 203.721 24.7610   1
   7  -8   2 304.752 21.8247   2
  -8   8  -2 480.825 40.3669   2
  -8   8  -2 486.385 44.5326   1
  -8   8  -2 530.078 44.4794   1
   8  -8   2 486.778 40.4654   2
  -9   8  -2 217.567 18.1940   2
  -9   8  -2 213.051 23.7968   1
  -9   8  -2 228.167 23.6244   1
   9  -8   2 210.193 18.3482   2
 -10   8  -2 47.8531 5.38157   2
 -10   8  -2 67.6079 12.4512   1
 -10   8  -2 66.1462 12.2631   1
  10  -8   2 48.2488 6.27726   2
 -11   8  -2 277.977 31.1922   1
 -11   8  -2 309.124 31.5262   1
 -11   8  -2 281.405 24.8476   2
  11  -8   2 321.756 25.0499   2
 -12   8  -2 253.539 24.0710   2
 -12   8  -2 310.941 32.0458   1
 -12   8  -2 289.864 27.1915   3
 -12   8  -2 309.437 31.8263   1
  12  -8   2 303.984 24.2960   2
 -13   8  -2 218.592 26.9435   1
 -13   8  -2 182.123 25.7365   1
 -13   8  -2 200.323 19.2496   3
  13  -8   2 211.667 17.7963   2
 -14   8  -2 11.6052 6.57790   3
 -14   8  -2 11.7542 10.3203   1
  14  -8   2 19.4081 3.72107   2
 -15   8  -2 -4.4428 10.2296   1
 -15   8  -2 3.61435 6.26643   3
 -15   8  -2 15.3796 13.2581   1
  15  -8   2 7.10724 3.64276   2
 -16   8  -2 6.32019 6.65964   3
 -16   8  -2 21.0018 12.6897   1
  16  -8   2 6.81932 3.51347   2
  15   7  -2 28.4425 4.53999   2
  15   7  -2 36.7046 18.2660   1
 -15  -7   2 29.6065 6.17827   3
 -15  -7   2 47.0192 16.9930   1
  14   7  -2 5.04305 3.38173   2
  14   7  -2 -7.5866 12.8441   1
 -14  -7   2 18.6058 13.1863   1
 -14  -7   2 -1.6105 5.06270   3
  13   7  -2 -2.7458 3.02108   2
  13   7  -2 3.03083 12.2579   1
 -13  -7   2 2.96441 4.24771   3
 -13  -7   2 7.70459 12.2793   1
  12   7  -2 85.0012 19.5631   1
  12   7  -2 112.351 10.8082   2
 -12  -7   2 125.370 11.8353   3
 -12  -7   2 96.5722 19.0653   1
  11   7  -2 58.0606 15.8104   1
  11   7  -2 69.0712 7.92026   2
 -11  -7   2 56.1894 16.4001   1
 -11  -7   2 81.3225 8.79849   3
 -11  -7   2 72.8557 7.85587   2
  10   7  -2 -10.202 9.33830   1
  10   7  -2 -4.1802 2.64106   2
 -10  -7   2 -6.8672 10.5115   1
 -10  -7   2 -2.0912 3.05494   2
 -10  -7   2 2.29848 3.51538   3
   9   7  -2 15.7507 11.0526   1
   9   7  -2 31.0397 4.02357   2
  -9  -7   2 24.2856 4.02340   2
  -9  -7   2 15.0365 10.6630   1
  -9  -7   2 62.0554 5.98606   3
   8   7  -2 3.32505 8.87309   1
   8   7  -2 -1.1523 2.35962   2
  -8  -7   2 1.31199 9.61973   1
  -8  -7   2 -1.0655 2.21423   2
  -8  -7   2 -1.4747 2.69058   3
   7   7  -2 1.06267 2.47412   2
   7   7  -2 -7.2083 7.48701   1
  -7  -7   2 2.02541 2.44305   3
  -7  -7   2 -1.6787 2.15028   2
  -7  -7   2 -3.5382 7.07487   1
   6   7  -2 57.0853 11.5815   1
   6   7  -2 41.5221 5.37124   2
  -6  -7   2 57.5856 11.3863   1
  -6  -7   2 44.2415 5.13015   3
   5   7  -2 102.315 7.64139   2
   5   7  -2 127.525 15.4177   1
  -5  -7   2 57.4498 7.14187   3
   4   7  -2 7.95292 6.55163   1
   4   7  -2 2.04230 3.74350   2
  -4  -7   2 3.32869 4.24880   1
  -4  -7   2 5.16117 1.80247   3
   3   7  -2 115.982 15.0118   1
   3   7  -2 114.488 10.4380   2
  -3  -7   2 129.026 14.3931   1
   2   7  -2 7.97056 5.96206   1
   2   7  -2 6.04572 2.10376   2
  -2  -7   2 -0.0222 4.97280   1
   1   7  -2 23.3812 6.11251   1
  -1  -7   2 27.9868 5.68417   1
   0   7  -2 205.772 17.5701   1
   0   7  -2 165.182 15.1646   2
  -1   7  -2 4.24220 4.06530   1
  -1   7  -2 7.22244 1.80396   2
   1  -7   2 5.80419 3.75053   1
  -2   7  -2 6.51933 1.96062   2
  -2   7  -2 3.82760 3.89749   1
  -3   7  -2 6.92342 1.84353   2
  -3   7  -2 8.62203 4.21625   1
   3  -7   2 6.16239 1.93430   2
  -4   7  -2 385.940 37.9345   1
   4  -7   2 497.295 36.4333   2
  -5   7  -2 61.7020 9.01359   1
  -5   7  -2 60.0115 5.33712   2
   5  -7   2 40.2980 5.46390   2
  -6   7  -2 27.0993 6.16410   1
  -6   7  -2 16.2744 6.31276   1
  -6   7  -2 12.8053 2.31819   2
  -7   7  -2 47.0886 8.80174   1
  -7   7  -2 48.3501 8.96254   1
  -7   7  -2 52.5263 5.16878   2
   7  -7   2 45.5891 5.19242   2
  -8   7  -2 18.0270 2.69877   2
  -8   7  -2 23.8717 8.00753   1
   8  -7   2 14.8863 2.69643   2
  -9   7  -2 1.34057 1.95392   2
  -9   7  -2 3.88400 7.77380   1
   9  -7   2 3.16147 2.23434   2
 -10   7  -2 22.6666 3.19767   2
 -10   7  -2 25.5906 9.57559   1
  10  -7   2 23.0275 3.28876   2
 -11   7  -2 15.0943 9.72699   1
 -11   7  -2 16.2662 2.70445   2
  11  -7   2 8.35455 2.79259   2
 -12   7  -2 117.890 12.4670   3
 -12   7  -2 99.5159 17.9282   1
 -12   7  -2 106.465 10.5597   2
  12  -7   2 127.977 10.7687   2
 -13   7  -2 15.0890 12.1077   1
 -13   7  -2 7.07230 5.68368   3
  13  -7   2 10.3169 2.97234   2
 -14   7  -2 65.1966 15.8753   1
 -14   7  -2 24.2240 6.87265   3
  14  -7   2 27.8177 4.09760   2
 -15   7  -2 -7.7425 5.61624   3
 -15   7  -2 8.01505 11.3081   1
  15  -7   2 -1.1911 2.73816   2
 -16   7  -2 -1.0197 6.15651   3
  16  -7   2 1.79213 3.05840   2
  16   6  -2 -1.6832 14.8234   1
  16   6  -2 6.12732 3.61586   2
 -16  -6   2 4.12592 6.40159   3
 -16  -6   2 -8.5802 13.7458   1
  15   6  -2 85.3714 8.92727   2
  15   6  -2 72.9222 19.2102   1
 -15  -6   2 66.3796 10.4831   3
 -15  -6   2 69.8683 19.6355   1
  14   6  -2 10.0981 3.49635   2
  14   6  -2 13.5266 22.8828   1
 -14  -6   2 -2.0016 13.3642   1
 -14  -6   2 2.44500 4.85771   3
  13   6  -2 31.1176 14.5320   1
  13   6  -2 31.4086 4.36244   2
 -13  -6   2 27.5819 5.60379   3
 -13  -6   2 24.4377 13.1400   1
  12   6  -2 4.79548 12.2450   1
  12   6  -2 33.6734 4.60073   2
 -12  -6   2 44.2104 5.97225   3
 -12  -6   2 22.1466 13.4117   1
  11   6  -2 41.4793 13.8920   1
  11   6  -2 34.6938 4.28412   2
 -11  -6   2 26.1352 12.7811   1
 -11  -6   2 34.1147 4.30069   2
 -11  -6   2 38.7371 5.80256   3
  10   6  -2 92.1636 16.9797   1
  10   6  -2 100.326 9.11713   2
 -10  -6   2 81.8931 9.67720   3
 -10  -6   2 107.219 17.6647   1
 -10  -6   2 101.158 9.17787   2
   9   6  -2 30.0588 3.68008   2
   9   6  -2 17.3096 10.5000   1
  -9  -6   2 39.5678 18.7064   1
  -9  -6   2 40.2203 5.45724   3
  -9  -6   2 25.0943 3.62269   2
   8   6  -2 1.18772 2.16043   2
   8   6  -2 5.50812 10.0411   1
  -8  -6   2 1.31688 2.61942   3
  -8  -6   2 0.97771 8.29124   1
  -8  -6   2 2.99110 2.19784   2
   7   6  -2 -2.3541 2.23176   2
   7   6  -2 0.97530 7.79284   1
  -7  -6   2 2.67111 2.50604   3
  -7  -6   2 4.35987 8.39137   1
  -7  -6   2 5.43689 2.11899   2
   6   6  -2 17.4575 2.88171   2
   6   6  -2 26.3117 8.27765   1
  -6  -6   2 9.03566 7.58422   1
  -6  -6   2 29.6112 3.31963   3
  -6  -6   2 17.7015 2.79439   2
   5   6  -2 882.391 75.3686   1
   5   6  -2 878.854 71.6763   2
  -5  -6   2 918.145 75.6303   1
  -5  -6   2 876.643 71.7281   3
  -5  -6   2 866.400 71.6771   2
   4   6  -2 45.0298 4.61800   2
   4   6  -2 36.6772 8.41588   1
  -4  -6   2 35.9706 4.21505   3
   3   6  -2 692.885 58.9523   1
   3   6  -2 710.721 56.0425   2
  -3  -6   2 585.442 58.1535   1
  -3  -6   2 751.584 55.9927   3
   2   6  -2 1754.06 141.988   2
   2   6  -2 1770.30 144.082   1
  -2  -6   2 1739.44 143.829   1
   1   6  -2 355.923 31.2084   1
  -1  -6   2 360.924 30.9365   1
   0   6  -2 149.607 14.8364   1
   0  -6   2 159.290 14.2097   1
  -1   6  -2 4079.87 318.801   1
   1  -6   2 3784.09 318.851   1
  -2   6  -2 454.320 40.8466   1
  -2   6  -2 522.793 39.8857   2
  -3   6  -2 694.123 56.7399   2
  -3   6  -2 736.333 57.9973   1
   3  -6   2 669.720 56.7639   2
  -4   6  -2 99.5941 9.89175   1
  -4   6  -2 76.4050 7.06548   2
   4  -6   2 69.7692 7.15356   2
  -5   6  -2 886.224 71.2417   1
  -5   6  -2 854.353 69.2767   2
   5  -6   2 825.822 69.3045   2
  -6   6  -2 172.300 14.5601   2
  -6   6  -2 211.624 18.1355   1
   6  -6   2 156.853 14.5714   2
  -7   6  -2 1175.78 100.087   1
  -7   6  -2 1219.91 97.1852   2
  -8   6  -2 661.959 59.7095   1
  -8   6  -2 696.591 56.0955   2
   8  -6   2 705.088 56.3808   2
  -9   6  -2 69.8211 6.61872   2
  -9   6  -2 65.3790 12.0524   1
   9  -6   2 67.9934 6.74010   2
 -10   6  -2 68.9670 16.4136   1
 -10   6  -2 94.4533 8.64467   2
  10  -6   2 100.129 8.76981   2
 -11   6  -2 19.7138 10.8335   1
 -11   6  -2 29.4639 3.73083   2
  11  -6   2 32.0975 3.84433   2
 -12   6  -2 10.1901 10.4444   1
 -12   6  -2 11.6942 5.25923   3
  12  -6   2 13.7992 2.81809   2
 -13   6  -2 3.52986 2.42037   2
 -13   6  -2 1.06079 11.0747   1
 -13   6  -2 5.38093 5.41805   3
  13  -6   2 4.62689 2.62369   2
 -14   6  -2 1.61650 5.82041   3
 -14   6  -2 0.59404 11.4832   1
  14  -6   2 -0.3667 2.48007   2
 -15   6  -2 -4.3569 5.95399   3
  15  -6   2 2.37932 2.87620   2
 -16   6  -2 19.0509 14.1507   1
 -16   6  -2 6.79356 6.55428   3
  16   5  -2 -1.0243 3.20360   2
  16   5  -2 8.40712 14.1526   1
 -16  -5   2 3.93717 13.3050   1
 -16  -5   2 3.10859 5.64226   3
  15   5  -2 36.3636 18.3520   1
  15   5  -2 65.1926 8.07929   2
 -15  -5   2 74.5895 10.0882   3
 -15  -5   2 76.1947 19.9642   1
  14   5  -2 42.0077 5.31484   2
 -14  -5   2 55.4670 17.8893   1
 -14  -5   2 51.5847 7.55787   3
  13   5  -2 34.0253 4.45978   2
  13   5  -2 37.4265 14.6497   1
 -13  -5   2 15.5251 14.3940   1
 -13  -5   2 33.1545 6.10511   3
  12   5  -2 5.94227 11.1009   1
  12   5  -2 6.45799 3.01165   2
 -12  -5   2 15.2454 12.8029   1
 -12  -5   2 -1.2717 2.56767   2
 -12  -5   2 4.51299 4.17983   3
  11   5  -2 26.4696 12.5303   1
  11   5  -2 26.8509 3.79540   2
 -11  -5   2 27.1906 5.19074   3
 -11  -5   2 30.0072 4.48895   2
 -11  -5   2 24.4658 12.6770   1
  10   5  -2 83.2850 7.84758   2
  10   5  -2 65.1036 14.5316   1
 -10  -5   2 74.0766 7.89683   2
 -10  -5   2 81.9129 8.80800   3
 -10  -5   2 97.7464 16.4035   1
   9   5  -2 4.19405 2.37924   2
   9   5  -2 -4.2292 8.32689   1
  -9  -5   2 2.77758 2.12952   2
  -9  -5   2 1.63236 3.12335   3
  -9  -5   2 -4.6162 8.30810   1
   8   5  -2 0.09756 2.17415   2
   8   5  -2 1.13962 8.02213   1
  -8  -5   2 -3.5212 2.66860   3
  -8  -5   2 0.95700 1.99345   2
  -8  -5   2 -4.8740 7.64253   1
   7   5  -2 -1.5320 1.89207   2
  -7  -5   2 0.02511 2.49080   3
  -7  -5   2 -2.6872 7.00203   1
  -7  -5   2 -3.4775 1.78160   2
   6   5  -2 28.6465 8.85426   1
   6   5  -2 30.2888 3.22072   2
  -6  -5   2 26.5702 8.05543   1
  -6  -5   2 33.1789 3.92495   3
  -6  -5   2 16.3188 2.93231   2
   5   5  -2 4.08346 1.78665   2
   5   5  -2 3.33436 6.26998   1
  -5  -5   2 5.94362 2.04865   3
  -5  -5   2 5.17891 6.35523   1
  -5  -5   2 0.05753 1.71632   2
   4   5  -2 148.795 11.8481   2
   4   5  -2 141.044 16.6860   1
  -4  -5   2 147.344 11.8727   2
  -4  -5   2 135.835 11.8314   3
  -4  -5   2 102.813 17.2757   1
   3   5  -2 29.4991 6.77282   1
   3   5  -2 39.7523 3.92216   2
  -3  -5   2 34.0328 3.66894   3
   2   5  -2 66.1741 6.17626   2
   2   5  -2 63.8811 9.32218   1
  -2  -5   2 77.9324 9.17750   1
   1   5  -2 23.0997 4.83026   1
  -1  -5   2 20.2350 4.47596   1
   0   5  -2 1.35914 2.97917   1
   0  -5   2 0.27850 2.48622   1
  -1   5  -2 19.6842 3.31352   1
  -1   5  -2 9.78282 1.71952   2
  -2   5  -2 43.5858 5.95206   1
  -2   5  -2 56.3337 4.79967   2
   2  -5   2 51.0610 4.87420   2
  -3   5  -2 151.258 17.9336   1
  -3   5  -2 229.667 16.8554   2
   3  -5   2 224.547 16.9004   2
  -4   5  -2 55.4812 5.54715   2
  -4   5  -2 79.4679 8.42081   1
   4  -5   2 56.9796 5.66449   2
  -5   5  -2 15.9364 5.06248   1
  -5   5  -2 14.4360 1.99023   2
   5  -5   2 15.7789 2.10753   2
  -6   5  -2 25.5293 6.49654   1
  -6   5  -2 23.5542 2.73048   2
   6  -5   2 28.8259 3.38961   2
  -7   5  -2 7.63827 5.94761   1
  -7   5  -2 6.35810 1.68669   2
   7  -5   2 4.31174 1.65430   2
  -8   5  -2 36.3606 3.85041   2
  -8   5  -2 27.1907 8.06214   1
   8  -5   2 21.9273 4.45366   2
  -9   5  -2 1.37672 1.89077   2
  -9   5  -2 6.83181 7.97398   1
   9  -5   2 1.66707 2.60246   2
 -10   5  -2 26.9295 9.94705   1
 -10   5  -2 8.43134 2.19368   2
  10  -5   2 8.67015 2.26332   2
 -11   5  -2 -2.0141 9.48344   1
 -11   5  -2 2.52645 2.24813   2
  11  -5   2 -0.2983 2.17591   2
 -12   5  -2 -5.7383 8.50834   1
 -12   5  -2 2.15079 2.38776   2
 -12   5  -2 -1.7886 4.85760   3
  12  -5   2 6.01391 2.47469   2
 -13   5  -2 18.3962 12.2682   1
 -13   5  -2 5.20884 2.59039   2
 -13   5  -2 9.20638 5.59683   3
  13  -5   2 10.9657 2.69455   2
 -14   5  -2 33.2975 6.95508   3
 -14   5  -2 27.1706 12.9849   1
  14  -5   2 24.3023 3.57777   2
 -15   5  -2 -2.6676 6.02233   3
 -15   5  -2 -15.246 11.9773   1
  15  -5   2 1.77535 2.75106   2
 -16   5  -2 -2.5123 13.3060   1
 -16   5  -2 1.23749 6.80259   3
  16  -5   2 2.73745 2.87814   2
  16   4  -2 7.49429 3.61347   2
  16   4  -2 8.10285 15.2776   1
 -16  -4   2 2.30970 13.0289   1
 -16  -4   2 2.45583 5.76549   3
  15   4  -2 0.74039 15.0720   1
  15   4  -2 0.98703 2.96185   2
 -15  -4   2 -18.348 12.8185   1
 -15  -4   2 -2.0848 5.21580   3
  14   4  -2 156.954 13.7906   2
  14   4  -2 162.469 28.2596   1
 -14  -4   2 145.766 15.2856   3
 -14  -4   2 164.068 25.7994   1
  13   4  -2 -7.0517 10.4154   1
  13   4  -2 4.71890 2.88663   2
 -13  -4   2 5.78289 11.5675   1
 -13  -4   2 0.02153 4.82265   3
  12   4  -2 1.47253 10.2899   1
  12   4  -2 -1.1679 2.46225   2
 -12  -4   2 1.86950 2.53241   2
 -12  -4   2 5.62421 4.53532   3
 -12  -4   2 4.14585 10.9852   1
  11   4  -2 52.6895 15.3176   1
  11   4  -2 110.092 9.34615   2
 -11  -4   2 98.5164 17.9164   1
 -11  -4   2 84.8109 9.30741   2
 -11  -4   2 121.851 10.6600   3
  10   4  -2 97.2251 8.93007   2
  10   4  -2 110.442 18.0095   1
 -10  -4   2 96.7913 8.99751   2
 -10  -4   2 85.3742 9.72296   3
 -10  -4   2 125.219 18.5026   1
   9   4  -2 -8.2122 7.92955   1
   9   4  -2 -0.8633 2.21088   2
  -9  -4   2 0.14439 2.06190   2
  -9  -4   2 -1.4962 9.30523   1
  -9  -4   2 -2.3422 3.06400   3
   8   4  -2 1235.52 98.4849   2
   8   4  -2 1223.59 102.970   1
  -8  -4   2 1220.97 98.1129   2
  -8  -4   2 1184.45 98.3882   3
  -8  -4   2 1180.92 105.816   1
   7   4  -2 550.590 49.7407   1
   7   4  -2 569.492 45.7788   2
  -7  -4   2 547.775 49.9045   1
  -7  -4   2 568.277 45.5656   3
  -7  -4   2 540.892 45.3001   2
   6   4  -2 165.366 18.8523   1
   6   4  -2 164.189 14.1017   2
  -6  -4   2 156.745 14.3705   2
  -6  -4   2 181.638 14.3860   3
  -6  -4   2 171.959 19.1050   1
   5   4  -2 279.737 26.1256   1
   5   4  -2 266.895 22.2356   2
  -5  -4   2 249.190 22.3906   3
  -5  -4   2 291.035 26.3628   1
  -5  -4   2 282.631 22.2937   2
   4   4  -2 1617.79 133.332   2
   4   4  -2 1682.57 135.946   1
  -4  -4   2 1731.52 136.041   1
  -4  -4   2 1622.12 133.347   2
  -4  -4   2 1599.29 133.428   3
   3   4  -2 501.469 39.5180   2
   3   4  -2 485.023 41.7688   1
  -3  -4   2 499.346 39.5549   3
  -3  -4   2 458.256 39.4993   2
   2   4  -2 425.657 34.2933   1
   2   4  -2 456.500 32.4242   2
  -2  -4   2 398.390 32.3822   3
  -2  -4   2 306.386 33.6009   1
   1   4  -2 31.5682 3.27584   2
   1   4  -2 36.0072 5.51535   1
  -1  -4   2 23.3132 4.47943   1
   0   4  -2 3912.02 315.599   1
   0  -4   2 3885.26 315.385   1
  -1   4  -2 143.723 12.3571   1
  -1   4  -2 143.582 11.8943   2
  -2   4  -2 1176.18 96.6534   2
   2  -4   2 1213.55 96.6734   2
  -3   4  -2 1887.81 156.004   1
  -3   4  -2 1949.08 155.127   2
  -4   4  -2 711.689 53.7098   1
  -4   4  -2 624.741 51.9990   2
   4  -4   2 598.043 52.0132   2
  -5   4  -2 45.7530 7.16521   1
  -5   4  -2 35.8590 3.96739   2
   5  -4   2 40.3521 4.05757   2
  -6   4  -2 196.437 18.9628   1
  -6   4  -2 186.172 15.4269   2
   6  -4   2 181.917 15.4512   2
  -7   4  -2 757.424 62.0047   2
  -7   4  -2 749.702 65.2348   1
   7  -4   2 782.709 62.0277   2
  -8   4  -2 529.555 43.5743   2
  -8   4  -2 602.297 48.2672   1
   8  -4   2 498.780 43.5827   2
  -9   4  -2 -2.7881 6.71650   1
  -9   4  -2 2.67650 1.71665   2
   9  -4   2 1.22818 1.89695   2
 -10   4  -2 3.72667 1.98953   2
 -10   4  -2 2.61431 7.53228   1
  10  -4   2 1.81363 1.82448   2
 -11   4  -2 94.7104 9.06336   2
  11  -4   2 104.228 9.11188   2
 -12   4  -2 -3.2255 2.16609   2
 -12   4  -2 -2.9237 4.31453   3
 -12   4  -2 -7.3978 9.76035   1
  12  -4   2 1.99809 2.10388   2
 -13   4  -2 68.3335 15.1308   1
 -13   4  -2 63.4771 6.23307   2
 -13   4  -2 42.2360 7.70746   3
  13  -4   2 55.4678 6.21071   2
 -14   4  -2 177.221 17.4259   3
 -14   4  -2 178.446 24.8522   1
 -14   4  -2 191.400 17.2613   2
  14  -4   2 173.866 15.5191   2
 -15   4  -2 14.2145 13.8789   1
 -15   4  -2 15.0690 6.13504   3
  15  -4   2 17.2408 3.23960   2
 -16   4  -2 -7.4234 15.3185   1
 -16   4  -2 -1.5416 6.05941   3
  16  -4   2 -3.0981 2.61564   2
 -17   4  -2 10.7192 6.58551   3
  17  -4   2 13.2268 3.22551   2
  17   3  -2 2.44024 3.37465   2
  17   3  -2 -5.4203 14.8517   1
 -17  -3   2 -13.038 12.6305   1
 -17  -3   2 1.89865 6.06028   3
  16   3  -2 34.4912 16.3816   1
  16   3  -2 26.5355 4.64899   2
 -16  -3   2 28.7708 7.55313   3
 -16  -3   2 23.3329 15.7837   1
  15   3  -2 -1.2424 2.89383   2
  15   3  -2 -17.164 12.5756   1
 -15  -3   2 7.61973 12.4840   1
 -15  -3   2 8.77998 6.10955   3
  14   3  -2 13.7989 14.0896   1
  14   3  -2 8.74966 3.32167   2
 -14  -3   2 17.9016 5.74526   3
 -14  -3   2 -4.2732 11.5697   1
  13   3  -2 69.4974 16.5473   1
  13   3  -2 61.2226 6.75874   2
 -13  -3   2 56.3007 7.82437   3
 -13  -3   2 55.6179 6.61512   2
 -13  -3   2 61.3616 16.1127   1
  12   3  -2 2.38238 2.70643   2
  12   3  -2 -13.140 9.97408   1
 -12  -3   2 0.59591 4.48102   2
 -12  -3   2 -5.2758 11.1141   1
 -12  -3   2 0.99859 4.59397   3
  11   3  -2 12.6422 11.1741   1
  11   3  -2 7.39780 2.43445   2
 -11  -3   2 4.49273 2.33362   2
 -11  -3   2 5.12764 3.96783   3
 -11  -3   2 3.65334 10.1717   1
  10   3  -2 120.001 19.5972   1
  10   3  -2 107.855 10.1534   2
 -10  -3   2 113.483 10.2023   2
 -10  -3   2 117.653 18.9318   1
 -10  -3   2 118.015 11.0502   3
   9   3  -2 73.5268 13.4518   1
   9   3  -2 77.8847 7.41775   2
  -9  -3   2 83.0859 7.40887   2
  -9  -3   2 105.739 15.6696   1
  -9  -3   2 72.9238 8.18149   3
   8   3  -2 119.460 16.9543   1
   8   3  -2 115.323 10.7361   2
  -8  -3   2 126.811 11.3201   3
  -8  -3   2 129.866 10.7741   2
  -8  -3   2 139.688 17.6336   1
   7   3  -2 63.6770 13.7132   1
   7   3  -2 64.2302 6.46843   2
  -7  -3   2 75.1647 6.55717   2
  -7  -3   2 67.5733 7.02495   3
  -7  -3   2 97.4995 13.4194   1
   6   3  -2 8.23093 1.72317   2
   6   3  -2 6.62350 7.70530   1
  -6  -3   2 6.96137 2.55758   3
  -6  -3   2 13.7021 7.34504   1
  -6  -3   2 7.47255 1.86465   2
   5   3  -2 109.232 8.37112   2
   5   3  -2 69.5191 12.4152   1
  -5  -3   2 101.785 8.38013   2
  -5  -3   2 71.9957 12.8623   1
   4   3  -2 1.47719 5.07879   1
   4   3  -2 3.49603 1.32163   2
  -4  -3   2 3.86511 5.89251   1
  -4  -3   2 2.49606 1.60578   3
  -4  -3   2 0.84414 1.42804   2
   3   3  -2 13.5932 1.83811   2
   3   3  -2 5.46383 4.63311   1
  -3  -3   2 28.9220 2.46517   3
  -3  -3   2 4.06845 4.89530   1
  -3  -3   2 9.12311 1.73396   2
   2   3  -2 74.4252 8.92508   1
   2   3  -2 74.8461 6.29063   2
  -2  -3   2 77.7331 6.30072   2
  -2  -3   2 67.3142 6.24658   3
   1   3  -2 17.3831 3.61752   1
   1   3  -2 20.1712 2.29795   2
  -1  -3   2 19.1342 3.37833   1
   0   3  -2 145.214 11.2854   1
   0  -3   2 117.870 10.9236   1
  -1   3  -2 1.25089 0.88123   2
   1  -3   2 0.91084 0.94202   2
  -2   3  -2 44.4744 6.55924   1
  -2   3  -2 79.3024 5.80027   2
   2  -3   2 76.0574 5.83923   2
  -3   3  -2 10.6060 1.45631   2
  -3   3  -2 14.9257 5.84080   1
   3  -3   2 13.2629 1.50493   2
  -4   3  -2 366.276 36.1999   1
  -4   3  -2 479.340 34.5760   2
   4  -3   2 355.158 35.8725   1
   4  -3   2 480.605 34.5936   2
  -5   3  -2 24.9157 3.13093   2
  -5   3  -2 42.1783 6.99921   1
   5  -3   2 24.0466 3.19101   2
   5  -3   2 55.3606 7.67761   1
  -6   3  -2 16.5110 1.99509   2
  -6   3  -2 14.8141 6.26795   1
   6  -3   2 3.06274 5.16606   1
   6  -3   2 15.9328 1.89004   2
  -7   3  -2 28.8961 7.65936   1
  -7   3  -2 28.7308 3.49230   2
   7  -3   2 30.0855 3.50536   2
   7  -3   2 34.0654 7.62438   1
  -8   3  -2 51.9659 11.4499   1
  -8   3  -2 84.1498 8.03435   2
   8  -3   2 85.5655 7.08367   2
   8  -3   2 75.0937 11.6686   1
  -9   3  -2 15.4266 2.25951   2
  -9   3  -2 3.03299 7.49891   1
   9  -3   2 8.19598 7.57298   1
   9  -3   2 18.3739 2.65553   2
 -10   3  -2 55.8618 12.0832   1
 -10   3  -2 67.3172 6.06660   2
  10  -3   2 48.6184 11.5040   1
  10  -3   2 59.4648 5.96246   2
 -11   3  -2 10.8242 4.83061   3
 -11   3  -2 14.3546 2.55316   2
 -11   3  -2 8.05392 10.2094   1
  11  -3   2 12.5919 2.42195   2
  11  -3   2 12.7707 9.31799   1
 -12   3  -2 5.78175 4.80523   3
 -12   3  -2 12.1141 11.5410   1
 -12   3  -2 8.36543 2.46046   2
  12  -3   2 7.07018 2.25250   2
  12  -3   2 12.8177 8.98924   1
 -13   3  -2 17.2573 11.9922   1
  13  -3   2 4.48848 2.20892   2
  13  -3   2 2.60022 9.66771   1
 -14   3  -2 -11.095 11.8252   1
 -14   3  -2 1.65779 2.54691   2
 -14   3  -2 4.98445 5.69696   3
  14  -3   2 4.18590 2.37346   2
 -15   3  -2 6.56994 6.37829   3
 -15   3  -2 -4.6778 13.1392   1
  15  -3   2 0.17244 2.38826   2
 -16   3  -2 -9.6995 15.1833   1
 -16   3  -2 5.34119 6.82704   3
  16  -3   2 1.77915 2.74085   2
 -17   3  -2 -2.3905 6.81121   3
 -17   3  -2 -2.6890 14.4249   1
  17  -3   2 -0.0333 2.93360   2
  17   2  -2 10.1321 23.5592   1
  17   2  -2 -0.9637 3.31222   2
 -17  -2   2 7.44344 15.2247   1
 -17  -2   2 -5.8997 6.16784   3
  16   2  -2 58.5431 16.2963   1
 -16  -2   2 27.1610 15.1105   1
 -16  -2   2 24.1057 6.99942   3
  15   2  -2 0.37956 2.79281   2
  15   2  -2 1.03873 12.0076   1
 -15  -2   2 -0.8665 5.32110   3
 -15  -2   2 3.44031 12.3619   1
  14   2  -2 50.0716 15.3782   1
  14   2  -2 44.0831 5.46100   2
 -14  -2   2 71.9111 16.5613   1
 -14  -2   2 64.4770 8.17035   3
  13   2  -2 0.68213 2.65939   2
  13   2  -2 -0.4496 9.84109   1
 -13  -2   2 2.85486 2.42530   2
 -13  -2   2 -0.2542 10.6144   1
 -13  -2   2 0.40611 4.84584   3
  12   2  -2 128.104 11.8267   2
  12   2  -2 139.372 21.2864   1
 -12  -2   2 142.192 21.5743   1
 -12  -2   2 146.533 13.2642   3
 -12  -2   2 121.989 11.8574   2
  11   2  -2 54.7004 12.7350   1
  11   2  -2 47.2266 5.77243   2
 -11  -2   2 49.5152 14.0016   1
 -11  -2   2 52.8447 5.88646   2
 -11  -2   2 57.2239 7.42749   3
  10   2  -2 6.49823 2.15595   2
  10   2  -2 4.08493 8.83629   1
 -10  -2   2 -1.3202 8.50455   1
 -10  -2   2 7.08929 3.43679   3
 -10  -2   2 2.08154 2.01266   2
   9   2  -2 128.984 10.9670   2
   9   2  -2 107.748 16.5108   1
  -9  -2   2 115.735 10.0487   2
  -9  -2   2 104.371 10.7849   3
  -9  -2   2 125.776 17.4540   1
   8   2  -2 12.4779 7.78101   1
  -8  -2   2 16.4966 2.50486   2
  -8  -2   2 14.0712 8.57658   1
  -8  -2   2 22.1474 3.51603   3
   7   2  -2 133.501 11.5212   2
   7   2  -2 149.334 18.0526   1
  -7  -2   2 134.298 12.0085   3
  -7  -2   2 142.535 17.3129   1
  -7  -2   2 133.852 11.7891   2
   6   2  -2 775.941 70.7041   1
   6   2  -2 791.760 65.3648   2
  -6  -2   2 817.180 65.6391   3
  -6  -2   2 832.322 65.3917   2
  -6  -2   2 804.727 68.9331   1
   5   2  -2 11.0957 1.88574   2
   5   2  -2 8.43776 6.26077   1
  -5  -2   2 7.93656 6.30545   1
  -5  -2   2 25.0285 2.12466   2
  -5  -2   2 12.2952 2.62934   3
   4   2  -2 2399.30 200.621   1
  -4  -2   2 2513.15 200.747   1
   3   2  -2 5.13091 4.31523   1
  -3  -2   2 4.02182 4.16227   1
   2   2  -2 1927.27 153.833   1
  -2  -2   2 1851.77 152.702   3
   1   2  -2 38.2987 4.73515   1
   1   2  -2 31.0212 3.15647   2
  -1  -2   2 39.2494 3.20617   2
   0   2  -2 2624.94 217.629   1
   0   2  -2 2759.23 217.639   1
  -1   2  -2 4559.57 368.470   1
  -2   2  -2 175.300 13.7622   2
  -2   2  -2 171.000 14.7061   1
   2  -2   2 168.400 13.7693   2
   2  -2   2 159.547 14.5564   1
  -4   2  -2 2456.02 185.157   1
   4  -2   2 2069.71 186.517   1
  -5   2  -2 484.541 36.3439   2
  -5   2  -2 413.915 39.0164   1
   5  -2   2 386.756 38.5460   1
   5  -2   2 480.702 36.3440   2
  -6   2  -2 62.6407 9.95884   1
  -6   2  -2 60.0827 5.38725   2
   6  -2   2 47.3645 8.88429   1
   6  -2   2 62.2188 5.41736   2
  -7   2  -2 206.205 22.0592   1
  -7   2  -2 207.308 16.8274   2
   7  -2   2 198.385 16.8144   2
   7  -2   2 205.502 21.2657   1
  -8   2  -2 645.475 59.3813   1
  -8   2  -2 707.568 55.2460   2
   8  -2   2 657.519 58.8680   1
   8  -2   2 693.673 55.2185   2
  -9   2  -2 453.797 35.3448   2
  -9   2  -2 422.510 40.6322   1
   9  -2   2 407.013 40.0691   1
 -10   2  -2 44.6439 4.81720   2
 -10   2  -2 39.8221 11.2567   1
  10  -2   2 43.6372 5.75095   2
  10  -2   2 30.5888 9.96436   1
 -11   2  -2 196.405 17.9234   3
 -11   2  -2 192.865 16.6530   2
 -11   2  -2 198.996 25.5415   1
  11  -2   2 233.128 24.7479   1
  11  -2   2 193.106 16.6322   2
 -12   2  -2 13.7321 5.39750   3
 -12   2  -2 20.0329 2.94966   2
 -12   2  -2 4.91703 17.0857   1
  12  -2   2 15.3923 9.83962   1
  12  -2   2 19.6432 2.92808   2
 -13   2  -2 -3.0138 10.0463   3
 -13   2  -2 3.23447 2.83530   2
 -13   2  -2 4.11093 10.5036   1
  13  -2   2 3.93551 2.39900   2
  13  -2   2 6.06395 9.57626   1
 -14   2  -2 17.8016 12.3518   1
 -14   2  -2 14.8564 6.18757   3
 -14   2  -2 9.56917 2.67712   2
  14  -2   2 10.1074 2.76505   2
  14  -2   2 13.4512 11.3274   1
 -15   2  -2 -2.5952 6.04553   3
 -15   2  -2 -24.029 12.2740   1
  15  -2   2 -9.4837 10.7692   1
  15  -2   2 0.66797 2.43729   2
 -16   2  -2 -7.6521 13.0536   1
 -16   2  -2 2.49369 6.21952   3
  16  -2   2 2.74358 2.72154   2
 -17   2  -2 34.7905 7.86610   3
 -17   2  -2 24.4236 14.9523   1
  17  -2   2 33.6350 4.71724   2
  17   1  -2 11.2089 3.54826   2
 -17  -1   2 -5.8204 13.3782   1
 -17  -1   2 8.96097 6.55176   3
  16   1  -2 21.6428 4.31135   2
  16   1  -2 28.8420 15.7374   1
 -16  -1   2 37.3054 7.42670   3
 -16  -1   2 8.99007 13.6407   1
  15   1  -2 4.38758 11.6681   1
  15   1  -2 4.42650 3.14257   2
 -15  -1   2 2.51117 5.72122   3
 -15  -1   2 2.44836 12.6952   1
  14   1  -2 11.8931 3.18588   2
  14   1  -2 13.9974 11.9021   1
 -14  -1   2 11.9240 5.27938   3
  13   1  -2 22.1931 14.4076   1
  13   1  -2 -3.9605 2.56996   2
 -13  -1   2 3.36744 2.47022   2
 -13  -1   2 7.85174 12.6563   1
 -13  -1   2 -5.5578 4.29543   3
  12   1  -2 8.73576 2.63487   2
  12   1  -2 8.19943 9.88892   1
 -12  -1   2 5.14318 2.40137   2
 -12  -1   2 8.56416 4.37685   3
 -12  -1   2 -7.3281 9.37581   1
  11   1  -2 25.1831 3.21982   2
  11   1  -2 19.1512 10.1451   1
 -11  -1   2 18.9770 4.56409   3
 -11  -1   2 21.7743 3.08370   2
 -11  -1   2 25.6392 11.1447   1
  10   1  -2 74.2531 6.95573   2
  10   1  -2 71.0336 13.1684   1
 -10  -1   2 76.3039 8.01478   3
 -10  -1   2 57.8269 13.2844   1
 -10  -1   2 70.6879 6.96419   2
   9   1  -2 164.732 14.0891   2
   9   1  -2 120.051 19.0845   1
  -9  -1   2 140.461 19.8219   1
  -9  -1   2 160.975 13.7352   2
  -9  -1   2 188.786 14.5609   3
   8   1  -2 198.952 16.6455   2
   8   1  -2 199.274 21.8525   1
  -8  -1   2 198.663 16.6039   2
  -8  -1   2 202.094 17.1103   3
  -8  -1   2 196.676 22.1972   1
   7   1  -2 27.3083 8.31873   1
   7   1  -2 25.3857 2.70538   2
  -7  -1   2 51.2046 9.73266   1
  -7  -1   2 12.7101 3.26616   3
  -7  -1   2 25.2399 2.64267   2
   6   1  -2 515.367 41.8153   2
   6   1  -2 511.947 45.6598   1
  -6  -1   2 471.739 46.9106   1
  -6  -1   2 538.266 41.8324   2
  -6  -1   2 517.372 42.1061   3
   5   1  -2 -2.6953 4.94616   1
   5   1  -2 1.67648 1.35885   2
  -5  -1   2 5.43083 5.74914   1
  -5  -1   2 1.89536 1.94199   3
  -5  -1   2 7.33697 1.40256   2
   4   1  -2 93.5187 7.13879   2
   4   1  -2 61.6102 10.1394   1
  -4  -1   2 73.5737 10.4794   1
  -4  -1   2 80.6776 7.36654   3
  -4  -1   2 88.1558 7.11626   2
   3   1  -2 383.077 29.8100   2
   3   1  -2 383.279 31.8725   1
  -3  -1   2 342.740 29.9394   3
  -3  -1   2 397.394 29.8191   2
  -3  -1   2 324.932 31.4845   1
   2   1  -2 151.740 16.1558   1
   2   1  -2 206.278 14.9356   2
  -2  -1   2 144.395 16.1232   1
  -2  -1   2 217.472 14.9532   2
  -2  -1   2 177.294 15.0377   3
   1   1  -2 20.2985 3.03751   1
  -1  -1   2 5.31439 1.93329   1
  -1  -1   2 10.8960 1.51957   3
   0   1  -2 2.54603 1.12229   1
   0  -1   2 -0.4937 0.78563   1
  -1   1  -2 7.65364 1.97574   1
  -1   1  -2 13.7206 0.97195   2
   1  -1   2 7.95817 0.92235   2
   1  -1   2 7.50566 1.82089   1
  -2   1  -2 3.71277 0.61474   2
  -2   1  -2 0.64086 2.94026   1
   2  -1   2 0.97090 2.65110   1
   2  -1   2 4.10679 0.60966   2
  -3   1  -2 248.874 26.3095   1
  -3   1  -2 329.286 24.6894   2
   3  -1   2 279.204 26.5065   1
   3  -1   2 338.180 24.6903   2
  -4   1  -2 511.187 40.1935   2
   4  -1   2 458.215 42.3802   1
   4  -1   2 509.622 40.1883   2
  -5   1  -2 353.047 25.3167   2
  -5   1  -2 243.721 28.1441   1
   5  -1   2 345.907 25.3151   2
   5  -1   2 255.468 28.2286   1
  -6   1  -2 169.750 19.2718   1
  -6   1  -2 174.869 14.1431   2
   6  -1   2 174.139 14.1404   2
   6  -1   2 155.652 17.9133   1
  -7   1  -2 80.3840 6.83968   2
  -7   1  -2 58.3156 11.9087   1
   7  -1   2 81.9977 6.79830   2
   7  -1   2 65.7458 11.6223   1
  -8   1  -2 37.2452 4.12407   2
  -8   1  -2 47.3174 10.8649   1
   8  -1   2 40.5923 9.19218   1
   8  -1   2 35.8105 4.04647   2
  -9   1  -2 56.6882 12.3429   1
  -9   1  -2 77.8457 6.85353   2
   9  -1   2 72.3168 7.10071   2
   9  -1   2 85.8905 13.3859   1
 -10   1  -2 13.3356 9.20231   1
 -10   1  -2 2.51156 3.90132   3
 -10   1  -2 2.21138 1.86168   2
  10  -1   2 10.1464 8.16192   1
 -11   1  -2 28.8963 12.5148   1
 -11   1  -2 32.5353 5.42178   3
 -11   1  -2 26.1822 3.22760   2
  11  -1   2 23.5672 3.14492   2
  11  -1   2 30.8182 10.6278   1
 -12   1  -2 16.2901 5.31584   3
 -12   1  -2 17.9084 11.4240   1
 -12   1  -2 15.5324 2.72386   2
  12  -1   2 10.3019 11.3280   1
  12  -1   2 15.1133 2.78781   2
 -13   1  -2 -6.1139 11.5911   1
 -13   1  -2 8.87451 5.91797   3
 -13   1  -2 5.85611 2.94920   2
  13  -1   2 15.6532 10.4183   1
  13  -1   2 11.6885 2.47489   2
 -14   1  -2 65.2953 10.0479   3
 -14   1  -2 70.7895 7.02934   2
 -14   1  -2 68.2750 17.6442   1
  14  -1   2 62.8693 6.95474   2
  14  -1   2 45.3988 14.2994   1
 -15   1  -2 11.2111 12.9040   1
 -15   1  -2 4.07696 6.16760   3
  15  -1   2 1.88826 10.7349   1
  15  -1   2 1.76210 2.58197   2
 -16   1  -2 3.60940 6.16656   3
 -16   1  -2 22.2230 15.7825   1
  16  -1   2 1.05601 2.56660   2
 -17   1  -2 -0.7271 6.32048   3
 -17   1  -2 -8.5491 13.3227   1
  17  -1   2 7.08179 2.97918   2
  17  -1   2 29.2336 21.3728   1
  17   0  -2 5.39378 3.41168   2
 -17   0   2 19.0128 14.6749   1
 -17   0   2 3.93253 6.31417   3
  16   0  -2 129.436 11.9780   2
 -16   0   2 132.621 14.5549   3
 -16   0   2 104.739 21.9305   1
  15   0  -2 9.56265 2.97832   2
  15   0  -2 8.56447 11.3503   1
 -15   0   2 7.34587 5.57747   3
 -15   0   2 11.0642 12.3688   1
  14   0  -2 -0.7584 2.56182   2
  14   0  -2 1.65555 10.2805   1
 -14   0   2 -3.1154 10.6696   1
 -14   0   2 4.49803 4.98821   3
  13   0  -2 1.95419 11.5664   1
  13   0  -2 6.02682 2.68415   2
 -13   0   2 2.49056 2.49614   2
 -13   0   2 4.21947 5.04596   3
 -13   0   2 21.8271 13.3203   1
  12   0  -2 73.3618 15.2441   1
  12   0  -2 81.7589 7.27550   2
 -12   0   2 75.3362 15.7755   1
 -12   0   2 66.8630 9.10727   3
 -12   0   2 64.8983 7.26292   2
  11   0  -2 8.23143 2.52772   2
  11   0  -2 4.24717 8.78911   1
 -11   0   2 11.2928 4.35341   3
 -11   0   2 6.59865 2.40261   2
 -11   0   2 17.4416 10.2384   1
  10   0  -2 4.65204 2.03345   2
  10   0  -2 9.27824 8.27303   1
 -10   0   2 9.82353 3.81985   3
 -10   0   2 7.02767 2.07819   2
 -10   0   2 7.00768 8.27993   1
   9   0  -2 14.5048 8.02945   1
   9   0  -2 12.8029 2.36787   2
  -9   0   2 7.68726 3.47308   3
  -9   0   2 7.38358 1.98613   2
  -9   0   2 12.4170 8.12224   1
   8   0  -2 1153.45 94.8002   2
   8   0  -2 1277.52 99.0543   1
  -8   0   2 1160.18 94.7984   2
  -8   0   2 1067.20 95.1264   3
  -8   0   2 1224.17 99.2239   1
   7   0  -2 -2.8375 6.22451   1
   7   0  -2 -0.6822 1.49767   2
  -7   0   2 -0.7985 1.52444   2
  -7   0   2 2.36986 6.69624   1
  -7   0   2 0.74565 2.74105   3
   6   0  -2 258.184 26.5912   1
   6   0  -2 273.950 23.1451   2
  -6   0   2 288.248 23.1468   2
  -6   0   2 306.468 23.5342   3
  -6   0   2 272.219 27.2442   1
   5   0  -2 116.121 9.80127   2
   5   0  -2 106.172 14.1956   1
  -5   0   2 122.037 10.1489   3
  -5   0   2 117.635 13.5106   1
  -5   0   2 115.993 9.79134   2
   4   0  -2 729.787 60.3761   1
   4   0  -2 720.960 58.3470   2
  -4   0   2 705.243 58.5182   3
  -4   0   2 699.200 58.3469   2
  -4   0   2 754.811 60.5317   1
   3   0  -2 -2.2580 3.60404   1
   3   0  -2 0.81057 0.89874   2
  -3   0   2 -0.0561 0.95076   2
  -3   0   2 2.87921 3.77615   1
  -3   0   2 -0.1260 1.39905   3
   2   0  -2 284.620 22.8114   2
  -2   0   2 259.171 22.8986   3
  -2   0   2 303.478 24.0971   1
  -2   0   2 283.199 22.8097   2
  -2   0   2 280.839 24.1581   1
   1   0  -2 -2.7112 1.49220   1
   1   0  -2 -0.0710 0.31997   2
  -1   0   2 12.1202 2.27846   1
  -1   0   2 3.83417 0.41785   2
   0   0  -2 1.04275 1.77991   1
   0   0   2 -0.0483 0.15256   2
  -1   0  -2 16.6482 3.05877   1
  -1   0  -2 16.0956 1.33778   2
   1   0   2 8.69027 2.70522   1
  -2   0  -2 5273.65 419.357   1
   2   0   2 5078.56 419.251   1
  -3   0  -2 33.3947 2.93720   2
  -3   0  -2 35.3736 6.15077   1
   3   0   2 28.5346 2.92252   2
   3   0   2 38.3759 6.17978   1
  -4   0  -2 5981.52 475.692   1
   4   0   2 5740.44 475.809   1
  -5   0  -2 7.76580 6.25547   1
  -5   0  -2 0.95413 1.19559   2
   5   0   2 6.41263 6.32119   1
   5   0   2 1.59036 1.17406   2
  -6   0  -2 2117.39 170.395   1
   6   0   2 2013.87 169.939   1
  -7   0  -2 19.7769 2.21213   2
  -7   0  -2 12.9452 8.63045   1
   7   0   2 14.2600 7.82091   1
   7   0   2 15.7363 2.03077   2
  -8   0  -2 4.72354 1.66796   2
  -8   0  -2 3.09438 7.63015   1
   8   0   2 2.34477 6.76080   1
   8   0   2 4.47939 1.49747   2
  -9   0  -2 11.1664 1.95837   2
  -9   0  -2 2.76914 8.17183   1
   9   0   2 8.53073 2.17192   2
   9   0   2 10.2989 8.46779   1
 -10   0  -2 29.1400 10.4861   1
 -10   0  -2 13.2407 4.13450   3
 -10   0  -2 24.1028 2.81784   2
  10   0   2 23.4700 10.3456   1
 -11   0  -2 16.3277 2.71495   2
 -11   0  -2 -0.5586 9.19620   1
 -11   0  -2 24.4255 4.90303   3
  11   0   2 14.8031 9.71569   1
  11   0   2 18.9759 2.71456   2
 -12   0  -2 38.6538 4.21045   2
 -12   0  -2 27.4729 5.85044   3
 -12   0  -2 36.4374 13.0363   1
  12   0   2 40.0165 4.07120   2
  12   0   2 30.8931 13.6431   1
 -13   0  -2 9.48174 12.4563   1
 -13   0  -2 0.56894 3.55819   2
 -13   0  -2 0.56195 4.68365   3
  13   0   2 -4.1657 2.20842   2
  13   0   2 3.27141 11.3457   1
 -14   0  -2 66.9339 7.49490   2
 -14   0  -2 74.1443 10.2985   3
 -14   0  -2 78.4710 17.8814   1
  14   0   2 86.1761 17.9787   1
  14   0   2 69.0040 7.43579   2
 -15   0  -2 9.91264 6.15975   3
 -15   0  -2 -12.062 12.0084   1
  15   0   2 1.10022 2.65959   2
  15   0   2 7.41935 11.3657   1
 -16   0  -2 4.68223 6.53822   3
 -16   0  -2 1.62126 14.3385   1
  16   0   2 0.83573 2.81866   2
  16   0   2 18.7414 14.4986   1
 -17   0  -2 -2.1369 6.40094   3
 -17   0  -2 -13.983 25.0633   1
  17   0   2 15.1809 13.9547   1
  17   0   2 1.00230 2.87882   2
  17  -1  -2 3.21838 3.14886   2
 -17   1   2 -6.6002 11.5064   1
 -17   1   2 -4.7261 5.95392   3
  16  -1  -2 20.7565 3.72957   2
 -16   1   2 26.1884 7.45154   3
 -16   1   2 54.4166 17.2813   1
  15  -1  -2 11.4332 3.29646   2
 -15   1   2 15.0257 5.86070   3
 -15   1   2 14.1370 12.8645   1
  14  -1  -2 -0.4415 2.39606   2
 -14   1   2 6.83486 12.0770   1
 -14   1   2 5.38483 5.14859   3
  13  -1  -2 -1.0569 2.42165   2
 -13   1   2 2.44514 5.11591   3
 -13   1   2 -4.4946 13.4519   1
 -13   1   2 -1.2096 2.29675   2
  12  -1  -2 1.26769 2.42745   2
  12  -1  -2 -1.5765 9.78245   1
 -12   1   2 1.31141 2.25352   2
 -12   1   2 3.77546 9.47806   1
 -12   1   2 0.48720 4.08113   3
  11  -1  -2 74.3045 7.12919   2
  11  -1  -2 58.6090 13.4300   1
 -11   1   2 65.7184 14.8725   1
 -11   1   2 68.7006 8.46506   3
 -11   1   2 79.5479 7.15617   2
  10  -1  -2 5.24726 7.76991   1
  10  -1  -2 1.53228 1.91101   2
 -10   1   2 -4.9701 7.33365   1
 -10   1   2 -0.0147 3.18386   3
 -10   1   2 1.13027 1.93625   2
   9  -1  -2 63.1778 6.15363   2
   9  -1  -2 32.4588 10.4048   1
  -9   1   2 33.2587 10.5054   1
  -9   1   2 61.1542 5.67316   2
  -9   1   2 67.3547 6.78761   3
   8  -1  -2 11.1150 7.06975   1
   8  -1  -2 19.1249 2.82695   2
  -8   1   2 48.4309 5.02761   3
  -8   1   2 26.1595 2.86907   2
  -8   1   2 15.9845 8.65620   1
   7  -1  -2 47.4747 10.1356   1
   7  -1  -2 76.1660 6.60962   2
  -7   1   2 72.4623 6.65510   2
  -7   1   2 91.7674 7.46345   3
  -7   1   2 48.8098 10.5547   1
   6  -1  -2 491.557 43.9227   1
   6  -1  -2 492.366 40.9463   2
  -6   1   2 513.775 40.9554   2
  -6   1   2 528.344 44.6586   1
  -6   1   2 497.295 41.2553   3
   5  -1  -2 50.4858 4.19190   2
  -5   1   2 18.3642 6.70258   1
  -5   1   2 43.4276 4.23126   2
  -5   1   2 50.4776 4.84761   3
   4  -1  -2 5.19811 1.18860   2
  -4   1   2 4.41247 4.30124   1
  -4   1   2 3.49353 1.07490   2
  -4   1   2 3.53981 1.85654   3
   3  -1  -2 36.0542 3.03017   2
  -3   1   2 18.2006 5.18999   1
   2  -1  -2 134.425 9.69110   2
   2  -1  -2 88.1325 11.2380   1
  -2   1   2 139.955 9.69937   2
  -2   1   2 125.380 11.7386   1
  -2   1   2 94.1630 9.75325   3
   1  -1  -2 16.4300 3.43165   1
   1  -1  -2 21.7130 1.72765   2
  -1   1   2 13.5313 3.26532   1
  -1   1   2 12.0760 1.70631   3
  -1   1   2 23.3981 1.73918   2
   0  -1  -2 43.1586 3.09000   2
   0   1   2 17.5085 4.27558   1
   0   1   2 36.7988 3.06516   2
  -1  -1  -2 57.6296 7.01914   1
   1   1   2 51.4390 6.85524   1
  -2  -1  -2 62.6701 5.27933   2
  -2  -1  -2 58.6063 8.51310   1
   2   1   2 60.9906 8.31226   1
   2   1   2 63.3786 5.25241   2
  -3  -1  -2 217.201 17.5690   2
  -3  -1  -2 203.978 20.4755   1
   3   1   2 195.784 20.2572   1
   3   1   2 230.347 17.5628   2
  -4  -1  -2 309.066 23.7412   2
  -4  -1  -2 283.526 27.0628   1
   4   1   2 296.205 23.7182   2
   4   1   2 239.136 31.1591   1
  -5  -1  -2 25.1846 9.86566   1
  -5  -1  -2 41.6997 3.98481   2
   5   1   2 23.3223 9.36989   1
   5   1   2 45.4086 3.97356   2
  -6  -1  -2 7.18842 7.40538   1
  -6  -1  -2 9.30363 1.66715   2
   6   1   2 7.46199 1.56403   2
   6   1   2 4.35057 6.64090   1
  -7  -1  -2 39.5936 4.13544   2
  -7  -1  -2 24.1412 9.29754   1
   7   1   2 35.1842 9.67634   1
   7   1   2 40.2837 4.06277   2
  -8  -1  -2 169.838 18.0411   2
  -8  -1  -2 228.324 23.9190   1
   8   1   2 225.341 23.0632   1
   8   1   2 225.674 17.3765   2
  -9  -1  -2 58.7553 6.97090   3
  -9  -1  -2 56.3578 5.72546   2
  -9  -1  -2 66.7596 12.9792   1
   9   1   2 53.3439 11.7165   1
 -10  -1  -2 63.6991 14.0846   1
 -10  -1  -2 66.2834 8.33388   3
 -10  -1  -2 79.1278 6.97014   2
  10   1   2 75.3034 6.87539   2
  10   1   2 56.7377 13.4999   1
 -11  -1  -2 110.238 9.82372   2
 -11  -1  -2 110.789 11.3016   3
 -11  -1  -2 92.3047 17.6453   1
  11   1   2 107.857 9.79907   2
  11   1   2 120.427 18.7721   1
 -12  -1  -2 18.6862 12.4522   1
 -12  -1  -2 26.5055 3.37277   2
 -12  -1  -2 26.7417 5.54786   3
  12   1   2 16.5863 3.05286   2
  12   1   2 13.1155 10.9427   1
 -13  -1  -2 -7.8351 19.2303   1
 -13  -1  -2 18.8575 5.87027   3
  13   1   2 7.80002 12.0323   1
  13   1   2 14.1384 3.02139   2
 -14  -1  -2 1.99853 2.49337   2
 -14  -1  -2 -0.1248 5.15314   3
 -14  -1  -2 0.01879 12.3392   1
  14   1   2 1.33222 2.59218   2
  14   1   2 -8.2399 9.79944   1
 -15  -1  -2 6.67436 13.8167   1
 -15  -1  -2 7.66313 5.67792   3
  15   1   2 6.27669 2.67998   2
  15   1   2 13.7784 12.4374   1
 -16  -1  -2 5.33589 13.8496   1
 -16  -1  -2 1.72674 5.90986   3
  16   1   2 23.7320 14.7695   1
  16   1   2 -0.9450 2.77213   2
  17  -2  -2 -1.6087 2.81041   2
 -17   2   2 6.54155 17.0697   1
 -17   2   2 -1.4252 5.90053   3
  16  -2  -2 25.1180 4.28007   2
 -16   2   2 25.8992 14.9355   1
 -16   2   2 14.4386 6.90684   3
  15  -2  -2 1.85289 2.63554   2
 -15   2   2 6.86700 12.3014   1
 -15   2   2 0.25739 5.28628   3
  14  -2  -2 127.795 11.7294   2
 -14   2   2 121.024 21.2658   1
 -14   2   2 134.414 13.6761   3
  13  -2  -2 45.8484 5.46104   2
 -13   2   2 27.1613 12.0012   1
 -13   2   2 32.9089 4.45279   2
 -13   2   2 57.6296 7.30357   3
  12  -2  -2 8.87671 2.43347   2
 -12   2   2 10.1204 4.67601   3
 -12   2   2 8.94259 10.0486   1
 -12   2   2 7.55486 2.70371   2
  11  -2  -2 418.381 33.3304   2
 -11   2   2 401.280 34.0658   3
 -11   2   2 391.014 33.3010   2
 -11   2   2 417.449 40.0610   1
  10  -2  -2 -3.2674 1.79125   2
 -10   2   2 -11.116 6.78422   1
 -10   2   2 0.43947 1.86028   2
 -10   2   2 2.28454 3.37315   3
  -9   2   2 145.369 12.2364   3
  -9   2   2 123.919 18.0271   1
  -9   2   2 126.827 11.4819   2
  -8   2   2 -1.0583 1.61173   2
  -8   2   2 2.58189 7.22891   1
  -8   2   2 5.60092 2.87971   3
   7  -2  -2 8.27825 1.66466   2
  -7   2   2 6.36454 1.99731   2
  -7   2   2 3.97281 2.73227   3
  -7   2   2 -1.0520 6.03384   1
   6  -2  -2 198.702 17.0125   2
  -6   2   2 238.112 21.0487   1
  -6   2   2 211.708 17.0465   2
  -6   2   2 193.877 17.3978   3
  -5   2   2 2395.09 191.645   1
  -5   2   2 2291.59 189.492   3
  -4   2   2 2128.29 170.966   3
  -4   2   2 2097.12 172.811   1
  -3   2   2 1654.91 133.342   3
  -3   2   2 1641.09 134.859   1
  -1   2   2 4410.55 357.479   1
  -1  -2  -2 1299.84 103.729   1
   1   2   2 1227.99 103.664   1
  -4  -2  -2 2179.49 175.561   1
   4   2   2 2093.01 175.318   1
  -5  -2  -2 2226.31 183.605   1
  -5  -2  -2 2232.90 180.160   2
   5   2   2 2225.52 183.374   1
  -6  -2  -2 2358.52 193.654   2
  -6  -2  -2 2456.18 197.657   1
   6   2   2 2375.37 197.261   1
  -7  -2  -2 188.563 15.8282   2
  -7  -2  -2 183.482 16.3024   3
  -7  -2  -2 205.443 22.3813   1
   7   2   2 198.447 15.7844   2
   7   2   2 175.950 21.2651   1
  -8  -2  -2 229.398 26.3617   1
  -8  -2  -2 224.957 19.3667   3
  -8  -2  -2 229.774 18.7828   2
   8   2   2 221.623 24.6315   1
   8   2   2 226.227 18.7536   2
  -9  -2  -2 7.78571 10.5055   1
  -9  -2  -2 7.51238 2.03075   2
  -9  -2  -2 5.13476 3.57075   3
   9   2   2 4.97884 8.38747   1
   9   2   2 6.98720 1.93265   2
 -10  -2  -2 9.80228 3.92908   3
 -10  -2  -2 2.67642 2.19003   2
 -10  -2  -2 4.16611 10.0573   1
  10   2   2 6.77387 2.12883   2
  10   2   2 10.0681 9.40114   1
 -11  -2  -2 71.3093 7.46577   2
 -11  -2  -2 88.6387 17.0041   1
 -11  -2  -2 67.3731 8.91332   3
  11   2   2 81.3544 7.43482   2
  11   2   2 90.7048 15.9244   1
 -12  -2  -2 -7.8399 10.5218   1
 -12  -2  -2 -1.4617 4.69713   3
 -12  -2  -2 1.07603 2.48123   2
  12   2   2 -0.1896 2.23931   2
  12   2   2 2.07415 10.3271   1
 -13  -2  -2 115.055 10.2295   2
 -13  -2  -2 106.630 12.0057   3
 -13  -2  -2 123.787 21.6179   1
  13   2   2 80.9055 18.8465   1
  13   2   2 112.760 10.1803   2
 -14  -2  -2 22.6470 6.03626   3
 -14  -2  -2 39.6203 15.6119   1
  14   2   2 29.5393 3.82572   2
  14   2   2 32.0177 13.6513   1
 -15  -2  -2 -1.9525 5.70324   3
 -15  -2  -2 -6.0550 12.1990   1
  15   2   2 3.63842 2.91892   2
  15   2   2 -3.8207 13.0601   1
 -16  -2  -2 1.25763 6.19999   3
 -16  -2  -2 0.20508 12.9414   1
  16   2   2 19.9238 13.8527   1
  16   2   2 -0.6886 2.63169   2
  17  -3  -2 -1.5298 2.91315   2
 -17   3   2 -13.135 14.5334   1
 -17   3   2 -4.8488 6.70597   3
  16  -3  -2 4.61773 4.80396   2
 -16   3   2 7.26278 6.02740   3
 -16   3   2 7.00642 13.1853   1
  15  -3  -2 -1.2368 2.58301   2
 -15   3   2 14.3103 14.2177   1
 -15   3   2 -3.3720 5.62824   3
  14  -3  -2 6.67169 2.64947   2
 -14   3   2 10.5403 5.33669   3
 -14   3   2 -5.6098 10.0291   1
  13  -3  -2 16.5522 2.81967   2
 -13   3   2 7.61913 4.92217   3
 -13   3   2 19.9193 11.5037   1
 -13   3   2 9.51998 2.77668   2
  12  -3  -2 -1.5362 2.31002   2
 -12   3   2 3.99834 4.62564   3
 -12   3   2 3.30535 3.66540   2
 -12   3   2 2.65314 11.7379   1
  11  -3  -2 134.675 11.7163   2
 -11   3   2 139.445 19.3960   1
 -11   3   2 133.170 11.7469   2
 -11   3   2 131.535 12.9746   3
  10  -3  -2 11.3819 2.35377   2
 -10   3   2 37.3148 10.1991   1
 -10   3   2 16.7873 2.47090   2
 -10   3   2 11.2689 3.96739   3
   9  -3  -2 0.86003 1.75886   2
  -9   3   2 5.78609 7.16025   1
  -9   3   2 1.63344 1.81860   2
  -9   3   2 4.33618 3.12764   3
   8  -3  -2 88.4541 7.05326   2
  -8   3   2 77.5080 7.01982   2
  -8   3   2 62.0763 11.3146   1
  -8   3   2 70.4570 7.81849   3
   7  -3  -2 86.6006 7.51321   2
  -7   3   2 118.624 13.8605   1
  -7   3   2 80.1682 7.52138   2
  -7   3   2 79.2258 8.21351   3
   6  -3  -2 1.07441 1.46841   2
  -6   3   2 0.87905 2.42521   3
  -6   3   2 -1.3969 5.94630   1
  -6   3   2 0.41915 1.52546   2
   5  -3  -2 109.758 9.13946   2
  -5   3   2 104.575 13.2030   1
  -5   3   2 91.9449 12.5323   1
  -5   3   2 106.521 9.07528   2
  -5   3   2 110.776 9.47081   3
   4  -3  -2 103.119 8.75692   2
  -4   3   2 92.4146 8.91018   3
  -4   3   2 123.634 12.5141   1
  -4   3   2 107.811 8.74306   2
   3  -3  -2 229.283 18.5281   2
  -3   3   2 183.704 18.5416   3
  -3   3   2 300.906 21.3780   1
  -3   3   2 227.732 18.5103   2
   2  -3  -2 -0.2077 1.75696   1
   2  -3  -2 3.84611 1.17232   2
  -2   3   2 -0.0514 4.05601   1
  -2   3   2 4.84748 1.13303   3
  -2   3   2 3.30342 1.13651   2
   1  -3  -2 4.68373 1.23621   2
  -1   3   2 3.91032 4.16977   1
  -1   3   2 6.18593 1.19450   2
  -1   3   2 5.17110 0.87056   3
   0   3   2 232.759 22.0809   1
   0   3   2 257.130 20.1857   2
  -1  -3  -2 255.551 23.8605   1
   1   3   2 265.812 23.6411   1
  -2  -3  -2 47.5961 9.00517   1
   2   3   2 70.3648 9.98019   1
  -3  -3  -2 2241.07 182.631   1
   3   3   2 2178.65 182.553   1
   3   3   2 2257.69 180.005   2
  -4  -3  -2 28.1626 8.10590   1
  -4  -3  -2 18.3155 2.47973   2
   4   3   2 31.1735 7.81977   1
   4   3   2 29.9209 3.06950   2
  -5  -3  -2 33.4495 9.42089   1
  -5  -3  -2 49.4971 4.83756   2
  -5  -3  -2 49.4794 5.14875   3
   5   3   2 44.9573 9.88645   1
   5   3   2 50.7619 4.76154   2
  -6  -3  -2 84.5367 15.0188   1
  -6  -3  -2 113.594 9.27301   2
  -6  -3  -2 100.546 9.60911   3
   6   3   2 124.863 16.0994   1
   6   3   2 108.338 9.22221   2
  -7  -3  -2 233.949 29.0308   1
  -7  -3  -2 299.856 22.8016   3
  -7  -3  -2 249.517 22.4248   2
   7   3   2 248.233 27.9270   1
   7   3   2 286.801 22.3097   2
  -8  -3  -2 7.22744 1.97690   2
  -8  -3  -2 5.12792 8.95084   1
  -8  -3  -2 8.80447 3.44358   3
   8   3   2 -11.448 7.60404   1
   8   3   2 5.55173 2.28960   2
  -9  -3  -2 81.1653 7.56848   2
  -9  -3  -2 84.1896 15.3446   1
  -9  -3  -2 88.7630 8.58966   3
   9   3   2 48.0638 13.2948   1
   9   3   2 76.4103 9.07811   2
 -10  -3  -2 -0.2194 3.84875   3
 -10  -3  -2 -1.0079 2.05335   2
 -10  -3  -2 -4.0198 9.50808   1
  10   3   2 -4.5344 8.84658   1
  10   3   2 -0.6660 2.15884   2
 -11  -3  -2 17.4453 4.50544   3
 -11  -3  -2 26.3182 13.4373   1
 -11  -3  -2 17.3348 2.92651   2
  11   3   2 19.4342 3.00466   2
  11   3   2 21.3188 11.4080   1
 -12  -3  -2 1.48343 2.56371   2
 -12  -3  -2 5.95997 12.0321   1
 -12  -3  -2 1.47597 4.48279   3
  12   3   2 15.2768 12.9800   1
  12   3   2 1.35228 2.41044   2
 -13  -3  -2 64.4116 17.1984   1
 -13  -3  -2 78.5538 9.79726   3
 -13  -3  -2 77.0630 8.06557   2
  13   3   2 81.1419 7.94309   2
  13   3   2 70.6235 17.5209   1
 -14  -3  -2 2.51143 13.5818   1
 -14  -3  -2 1.79293 4.97897   3
  14   3   2 -8.8617 11.0787   1
  14   3   2 -0.1214 2.79697   2
 -15  -3  -2 8.13552 6.19146   3
 -15  -3  -2 -26.699 12.2734   1
  15   3   2 1.87313 2.93159   2
  15   3   2 -17.945 13.3462   1
 -16  -3  -2 38.5779 7.08533   3
 -16  -3  -2 24.5064 16.2750   1
  16   3   2 26.7397 4.51081   2
  16   3   2 22.4559 15.5154   1
  17  -4  -2 1.74577 3.28285   2
 -17   4   2 -2.9714 12.9169   1
 -17   4   2 -0.8387 6.21520   3
 -17   4   2 10.0362 13.0015   1
  16  -4  -2 8.20302 4.26057   2
 -16   4   2 -7.5168 11.3847   1
 -16   4   2 5.99058 6.45171   3
 -16   4   2 3.34280 12.4201   1
  15  -4  -2 57.8463 5.99949   2
 -15   4   2 48.8047 7.95879   3
 -15   4   2 54.4883 17.4040   1
  14  -4  -2 -0.8191 2.50369   2
 -14   4   2 -13.712 10.1590   1
 -14   4   2 3.64392 5.08425   3
  13  -4  -2 50.2204 5.35909   2
 -13   4   2 43.1955 14.2551   1
 -13   4   2 46.3235 5.95678   2
 -13   4   2 50.1431 7.90225   3
  12  -4  -2 57.2011 6.73021   2
 -12   4   2 70.8933 7.12527   2
 -12   4   2 60.0537 14.1422   1
 -12   4   2 63.2821 8.46433   3
  11  -4  -2 4.77840 2.21913   2
 -11   4   2 2.94805 3.98327   3
 -11   4   2 11.8311 9.78712   1
 -11   4   2 0.96566 2.19078   2
  10  -4  -2 40.7162 4.93617   2
 -10   4   2 41.9354 4.88319   2
 -10   4   2 43.9991 6.45649   3
 -10   4   2 19.4854 10.5033   1
   9  -4  -2 95.5505 8.41240   2
  -9   4   2 91.5683 8.34321   2
  -9   4   2 100.390 14.5151   1
  -9   4   2 89.0677 9.37378   3
   8  -4  -2 771.328 64.4583   2
  -8   4   2 833.812 64.8365   3
  -8   4   2 739.820 68.2489   1
  -8   4   2 793.230 68.6454   1
  -8   4   2 814.235 64.4021   2
   7  -4  -2 92.2496 9.05923   2
  -7   4   2 102.956 14.1821   1
  -7   4   2 99.8709 9.30407   3
  -7   4   2 99.7632 8.72583   2
  -7   4   2 113.552 14.5280   1
   6  -4  -2 457.503 39.1288   2
  -6   4   2 502.518 42.7916   1
  -6   4   2 461.187 39.6620   2
  -6   4   2 522.032 42.6014   1
  -6   4   2 476.589 39.4002   3
   5  -4  -2 1382.06 110.588   2
  -5   4   2 1354.03 110.731   3
  -5   4   2 1353.96 113.126   1
  -5   4   2 1372.77 110.565   2
   4  -4  -2 1478.30 120.382   2
  -4   4   2 1473.72 120.466   3
  -4   4   2 1504.75 120.366   2
  -4   4   2 1494.65 122.618   1
   3  -4  -2 177.000 15.8359   1
   3  -4  -2 160.049 13.4808   2
  -3   4   2 155.751 13.4352   2
  -3   4   2 194.291 16.2824   1
  -3   4   2 147.655 13.4395   3
   2  -4  -2 1957.98 199.535   1
  -2   4   2 2834.69 198.266   3
  -2   4   2 2553.51 200.142   1
  -1   4   2 2571.94 206.868   3
  -1   4   2 2548.59 208.753   1
   0   4   2 157.627 13.6064   2
   0   4   2 177.997 16.7889   1
   1   4   2 155.122 16.5050   1
  -2  -4  -2 -0.0596 1.08881   3
  -2  -4  -2 -3.9480 5.13078   1
   2   4   2 -0.5055 1.49577   2
   2   4   2 -3.1804 5.44301   1
  -3  -4  -2 18.0686 7.05811   1
  -3  -4  -2 18.8113 2.21154   3
   3   4   2 18.7673 2.34021   2
   3   4   2 16.0967 7.15944   1
  -4  -4  -2 2.81993 6.97261   1
  -4  -4  -2 3.32370 1.75966   3
   4   4   2 0.80249 1.72854   2
   4   4   2 -3.9668 7.17375   1
  -5  -4  -2 1822.21 142.317   2
  -5  -4  -2 1866.00 146.439   1
  -5  -4  -2 1585.08 142.364   3
   5   4   2 1777.48 142.275   2
  -6  -4  -2 2372.07 190.264   3
  -6  -4  -2 2327.05 195.188   1
  -6  -4  -2 2326.20 190.104   2
   6   4   2 2372.04 190.062   2
  -7  -4  -2 420.384 29.3102   3
  -7  -4  -2 333.534 28.9202   2
  -7  -4  -2 304.716 34.7917   1
   7   4   2 299.266 34.4388   1
   7   4   2 350.843 28.8858   2
  -8  -4  -2 664.565 54.3202   2
  -8  -4  -2 640.222 54.6095   3
  -8  -4  -2 724.752 61.0275   1
   8   4   2 656.101 54.2493   2
   8   4   2 676.302 60.1203   1
  -9  -4  -2 42.6559 4.76845   2
  -9  -4  -2 38.0878 12.6805   1
  -9  -4  -2 27.9004 4.66618   3
   9   4   2 26.7544 3.51929   2
   9   4   2 47.7371 12.9334   1
 -10  -4  -2 280.822 30.8224   1
 -10  -4  -2 268.318 21.9831   3
 -10  -4  -2 250.798 21.2797   2
  10   4   2 249.500 21.2172   2
  10   4   2 216.663 28.8344   1
 -11  -4  -2 31.6957 5.16306   3
 -11  -4  -2 19.0911 3.38128   2
 -11  -4  -2 21.9568 12.6565   1
  11   4   2 33.0695 12.5096   1
  11   4   2 28.3333 3.58117   2
 -12  -4  -2 207.347 27.5472   1
 -12  -4  -2 193.996 17.5693   3
  12   4   2 209.596 27.1162   1
  12   4   2 178.941 16.3559   2
 -13  -4  -2 43.6299 7.08640   3
 -13  -4  -2 42.7298 4.91435   2
 -13  -4  -2 42.5053 16.8724   1
  13   4   2 49.0302 16.3960   1
  13   4   2 38.9121 4.70014   2
 -14  -4  -2 8.96030 22.8047   1
 -14  -4  -2 11.8821 5.22810   3
  14   4   2 12.4885 3.16420   2
  14   4   2 16.0205 14.2819   1
 -15  -4  -2 -17.663 11.8913   1
 -15  -4  -2 -0.0732 5.70319   3
  15   4   2 0.72491 2.90042   2
  15   4   2 -17.102 13.8976   1
 -16  -4  -2 17.5289 6.21208   3
 -16  -4  -2 2.57801 14.3884   1
  16   4   2 17.2513 3.96216   2
  16   4   2 9.06708 15.2153   1
  17  -5  -2 10.7817 3.46352   2
 -17   5   2 3.57286 14.8983   1
 -17   5   2 3.37756 6.26810   3
  16  -5  -2 19.8486 3.76938   2
 -16   5   2 25.1899 22.9981   1
 -16   5   2 29.1091 7.28457   3
 -16   5   2 26.9769 14.5517   1
  15  -5  -2 2.64632 2.79000   2
 -15   5   2 -2.5357 10.5263   1
 -15   5   2 8.76110 13.6356   1
 -15   5   2 6.92008 5.55339   3
  14  -5  -2 27.3534 4.13328   2
 -14   5   2 34.1739 7.00674   3
 -14   5   2 37.5798 14.8353   1
 -14   5   2 51.4154 14.1338   1
  13  -5  -2 10.9916 3.09100   2
 -13   5   2 13.1964 10.8856   1
 -13   5   2 -3.8967 10.5117   1
 -13   5   2 7.11076 7.48634   3
  12  -5  -2 4.29894 2.67577   2
 -12   5   2 -0.2458 9.49924   1
 -12   5   2 2.89261 2.64137   2
 -12   5   2 -6.7543 9.60384   1
 -12   5   2 4.37598 4.37511   3
  11  -5  -2 -1.0114 2.27100   2
 -11   5   2 9.82073 9.68421   1
 -11   5   2 -5.1612 14.1867   1
 -11   5   2 -0.1366 2.18423   2
 -11   5   2 2.85358 4.36491   3
  10  -5  -2 0.36007 2.09671   2
 -10   5   2 2.08634 2.31306   2
 -10   5   2 -4.5504 7.88701   1
 -10   5   2 -1.7057 3.73408   3
 -10   5   2 -4.7560 8.26043   1
   9  -5  -2 262.704 21.0719   2
  -9   5   2 252.402 21.0230   2
  -9   5   2 256.300 21.6600   3
  -9   5   2 254.564 27.2832   1
  -9   5   2 224.186 26.3682   1
   8  -5  -2 3.00718 2.09175   2
  -8   5   2 1.19370 6.45409   1
  -8   5   2 1.61423 2.96699   3
  -8   5   2 3.99644 1.96795   2
  -8   5   2 -7.4661 6.67701   1
   7  -5  -2 111.789 10.6127   2
  -7   5   2 118.110 10.4799   2
  -7   5   2 133.883 11.0625   3
  -7   5   2 130.632 16.0483   1
  -7   5   2 113.015 15.4172   1
   6  -5  -2 221.212 17.9538   2
  -6   5   2 202.840 21.8003   1
  -6   5   2 218.996 17.9225   2
  -6   5   2 214.607 18.2286   3
   5  -5  -2 80.1709 7.20367   2
  -5   5   2 81.8944 11.7545   1
  -5   5   2 82.6783 7.40213   3
  -5   5   2 72.6965 7.40220   2
   4  -5  -2 31.9858 4.10176   2
  -4   5   2 38.1786 7.61514   1
  -4   5   2 38.4061 4.05972   3
  -4   5   2 33.4382 3.98417   2
   3  -5  -2 -0.9996 1.50250   2
   3  -5  -2 0.67267 4.43243   1
  -3   5   2 2.54244 1.46524   3
  -3   5   2 1.79463 1.59179   2
  -3   5   2 -1.7156 4.78124   1
   2  -5  -2 98.1180 7.87161   2
   2  -5  -2 105.198 11.0386   1
  -2   5   2 78.3376 7.52493   3
  -2   5   2 109.075 11.7199   1
  -2   5   2 86.2120 7.82343   2
   1  -5  -2 187.983 13.8503   2
   1  -5  -2 148.659 15.8391   1
  -1   5   2 170.918 13.8196   2
  -1   5   2 151.699 13.4799   3
  -1   5   2 172.085 17.0283   1
   0  -5  -2 -0.2818 2.22144   1
   0   5   2 5.67349 1.48831   2
   0   5   2 5.72774 4.85835   1
   1   5   2 152.020 16.2515   1
  -2  -5  -2 4.68489 0.96321   3
  -2  -5  -2 5.67004 5.82138   1
   2   5   2 -1.8835 5.89367   1
  -3  -5  -2 20.2235 8.14767   1
  -3  -5  -2 55.9471 4.32846   3
   3   5   2 27.4059 9.20999   1
   3   5   2 35.9132 4.85913   2
  -4  -5  -2 17.7261 7.74009   1
  -4  -5  -2 14.0832 2.17903   3
   4   5   2 20.0335 2.46105   2
   4   5   2 23.1821 8.82874   1
  -5  -5  -2 154.455 11.0284   3
  -5  -5  -2 98.5795 17.0210   1
   5   5   2 89.1165 16.4447   1
   5   5   2 114.713 10.9901   2
  -6  -5  -2 266.601 27.5459   1
  -6  -5  -2 260.342 21.0979   3
   6   5   2 238.257 20.9829   2
   6   5   2 253.756 27.8364   1
  -7  -5  -2 43.7315 5.16016   3
  -7  -5  -2 24.4981 11.4690   1
  -7  -5  -2 39.3047 4.94130   2
   7   5   2 37.6584 4.24140   2
   7   5   2 39.1878 11.8658   1
  -8  -5  -2 18.2423 3.54635   3
  -8  -5  -2 22.2118 3.02038   2
  -8  -5  -2 13.5249 10.2320   1
   8   5   2 6.72432 10.2004   1
   8   5   2 18.7160 3.04111   2
  -9  -5  -2 49.4216 6.84988   3
  -9  -5  -2 80.8407 15.7872   1
  -9  -5  -2 55.4062 6.37564   2
   9   5   2 54.6101 14.1566   1
   9   5   2 61.8948 6.21615   2
 -10  -5  -2 5.11086 3.92511   3
 -10  -5  -2 -0.0194 2.43336   2
 -10  -5  -2 -2.5580 10.6992   1
  10   5   2 4.16814 2.48962   2
  10   5   2 12.1375 11.4345   1
 -11  -5  -2 -4.5804 10.8450   1
 -11  -5  -2 4.43846 2.70493   2
 -11  -5  -2 4.22014 4.14838   3
  11   5   2 7.21841 12.5306   1
  11   5   2 1.84795 2.49328   2
 -12  -5  -2 6.58718 2.91355   2
 -12  -5  -2 -1.9782 11.3683   1
 -12  -5  -2 6.33971 4.23010   3
  12   5   2 -5.4699 12.9495   1
  12   5   2 -3.4231 2.59914   2
 -13  -5  -2 12.7873 14.2705   1
 -13  -5  -2 18.3936 5.09887   3
  13   5   2 16.8045 3.19168   2
  13   5   2 8.48448 21.7933   1
 -14  -5  -2 66.4013 9.56415   3
 -14  -5  -2 51.9236 17.7694   1
  14   5   2 62.4855 7.31698   2
  14   5   2 42.9196 17.2139   1
 -15  -5  -2 28.0309 16.5174   1
 -15  -5  -2 68.7949 9.98214   3
  15   5   2 59.7113 7.11910   2
  15   5   2 29.0335 16.6585   1
  16  -6  -2 21.2005 4.24442   2
 -16   6   2 23.2030 15.8988   1
 -16   6   2 33.1676 7.18262   3
 -16   6   2 30.0597 13.7478   1
  15  -6  -2 12.1688 3.30475   2
 -15   6   2 11.2312 13.2301   1
 -15   6   2 16.5843 6.02714   3
 -15   6   2 -0.3175 12.9408   1
  14  -6  -2 16.9372 3.62616   2
 -14   6   2 14.8682 11.7318   1
 -14   6   2 16.4472 6.15061   3
 -14   6   2 19.4600 11.9711   1
  13  -6  -2 1.21721 2.92226   2
 -13   6   2 0.69624 9.55483   1
 -13   6   2 -3.3529 5.24009   3
 -13   6   2 -12.922 9.69092   1
  12  -6  -2 43.9272 4.74054   2
 -12   6   2 40.7776 13.1920   1
 -12   6   2 38.2807 4.45970   2
 -12   6   2 33.2092 6.08997   3
 -12   6   2 57.7217 13.1508   1
  11  -6  -2 18.1085 3.14508   2
 -11   6   2 19.3395 5.11702   3
 -11   6   2 19.1737 3.57803   2
 -11   6   2 26.2278 11.0426   1
 -11   6   2 18.1349 10.0226   1
  10  -6  -2 269.292 21.9742   2
 -10   6   2 261.057 27.7817   1
 -10   6   2 229.700 29.4398   1
 -10   6   2 278.752 22.6918   3
 -10   6   2 253.463 21.8592   2
   9  -6  -2 69.6610 7.08934   2
  -9   6   2 86.8929 13.4758   1
  -9   6   2 69.9143 7.98262   3
  -9   6   2 88.0496 13.2500   1
  -9   6   2 65.4689 6.91542   2
   8  -6  -2 543.458 43.8028   2
  -8   6   2 535.930 48.1440   1
  -8   6   2 550.257 44.1654   3
  -8   6   2 501.996 48.1095   1
  -8   6   2 537.600 43.7567   2
   7  -6  -2 -2.5333 1.85032   2
  -7   6   2 2.70866 1.79524   2
  -7   6   2 1.34382 6.55068   1
  -7   6   2 -1.7612 6.57575   1
  -7   6   2 -1.9638 2.72231   3
   6  -6  -2 88.8987 9.27867   2
  -6   6   2 109.329 11.4513   3
  -6   6   2 111.670 9.11464   2
  -6   6   2 112.737 14.3373   1
   5  -6  -2 225.610 20.2944   2
  -5   6   2 238.094 20.2394   3
  -5   6   2 252.370 20.1429   2
  -5   6   2 267.754 24.0293   1
   4  -6  -2 293.616 29.2891   1
   4  -6  -2 349.771 26.8678   2
  -4   6   2 357.029 26.8350   3
  -4   6   2 276.130 29.6444   1
  -4   6   2 329.300 27.0294   2
   3  -6  -2 324.030 25.1141   2
   3  -6  -2 267.854 27.3170   1
  -3   6   2 256.088 27.8462   1
  -3   6   2 333.224 24.9834   3
  -3   6   2 315.409 25.0507   2
   2  -6  -2 710.369 56.5481   1
   2  -6  -2 636.395 54.1755   2
  -2   6   2 729.535 57.0037   1
  -2   6   2 629.578 53.9872   3
  -2   6   2 649.244 54.1286   2
   1  -6  -2 503.655 42.9831   1
  -1   6   2 536.594 43.6255   1
  -1   6   2 511.535 40.5528   2
  -1   6   2 455.512 40.2660   3
   0  -6  -2 170.618 17.6256   1
   0   6   2 191.024 15.1912   2
   0   6   2 176.332 18.8669   1
   1   6   2 233.303 18.5152   2
   1   6   2 204.503 21.9555   1
  -2  -6  -2 699.637 57.0437   3
   2   6   2 713.118 60.7832   1
  -3  -6  -2 166.390 18.8215   1
  -3  -6  -2 179.131 14.2254   3
   3   6   2 176.559 19.3893   1
   3   6   2 165.562 14.5627   2
  -4  -6  -2 430.406 41.1890   1
  -4  -6  -2 440.416 36.8466   3
   4   6   2 483.112 41.6808   1
   4   6   2 461.543 36.9826   2
  -5  -6  -2 934.316 79.4924   1
  -5  -6  -2 951.509 74.6119   3
   5   6   2 923.839 79.3982   1
   5   6   2 870.715 74.6870   2
  -6  -6  -2 13.9125 2.72316   3
  -6  -6  -2 11.3042 10.0943   1
   6   6   2 20.6287 2.82530   2
   6   6   2 14.6364 9.48547   1
  -7  -6  -2 270.679 22.2796   3
  -7  -6  -2 247.740 29.5297   1
   7   6   2 276.378 30.3867   1
   7   6   2 265.190 22.2184   2
  -8  -6  -2 53.3353 5.72794   3
  -8  -6  -2 51.6194 13.7928   1
   8   6   2 35.0094 4.46480   2
   8   6   2 45.2222 13.6322   1
  -9  -6  -2 41.4931 5.09339   3
  -9  -6  -2 28.7398 4.03666   2
  -9  -6  -2 22.5361 12.1787   1
   9   6   2 29.2403 3.95891   2
   9   6   2 31.7248 12.7127   1
 -10  -6  -2 0.02795 2.63580   2
 -10  -6  -2 -7.6113 9.69703   1
 -10  -6  -2 -0.4815 3.34898   3
  10   6   2 0.40895 2.45684   2
  10   6   2 -5.6638 10.6721   1
 -11  -6  -2 -1.1595 3.62600   3
 -11  -6  -2 13.1064 12.0329   1
 -11  -6  -2 1.25683 2.62064   2
  11   6   2 -3.4332 10.9157   1
  11   6   2 -1.0267 2.48477   2
 -12  -6  -2 71.2184 9.15304   3
 -12  -6  -2 82.2253 18.0687   1
 -12  -6  -2 77.8791 8.52453   2
  12   6   2 69.5490 7.81908   2
  12   6   2 77.8047 17.6754   1
 -13  -6  -2 -24.778 12.2325   1
 -13  -6  -2 6.28853 4.58667   3
  13   6   2 -13.558 19.5273   1
  13   6   2 6.22546 3.02297   2
 -14  -6  -2 -26.074 11.8130   1
 -14  -6  -2 2.47762 4.84259   3
  14   6   2 -6.5344 13.5148   1
  14   6   2 6.33302 3.27313   2
 -15  -6  -2 10.0658 5.76651   3
 -15  -6  -2 14.7208 15.4251   1
  15   6   2 22.9273 17.4655   1
  15   6   2 13.7279 5.06897   2
  16  -7  -2 1.88991 3.27050   2
 -16   7   2 0.55786 6.24156   3
 -16   7   2 19.9641 13.4612   1
 -16   7   2 7.40727 12.4793   1
  15  -7  -2 7.62377 3.49313   2
 -15   7   2 5.51714 18.6116   1
 -15   7   2 -11.729 9.52483   1
 -15   7   2 0.89817 5.40006   3
  14  -7  -2 6.64739 3.08230   2
 -14   7   2 5.58044 11.2874   1
 -14   7   2 -9.6026 10.6903   1
 -14   7   2 9.18568 5.74745   3
  13  -7  -2 -1.2794 2.88822   2
 -13   7   2 -4.4140 10.7457   1
 -13   7   2 0.84571 4.80512   3
 -13   7   2 2.87583 9.91588   1
  12  -7  -2 152.413 12.8295   2
 -12   7   2 140.752 22.1483   1
 -12   7   2 136.269 21.8449   1
 -12   7   2 131.995 13.9917   3
  11  -7  -2 88.2818 8.14459   2
 -11   7   2 81.1855 9.31781   3
 -11   7   2 76.2438 15.1126   1
 -11   7   2 69.5693 7.80794   2
 -11   7   2 76.2623 14.6186   1
  10  -7  -2 3.28461 2.56694   2
 -10   7   2 10.0824 7.94547   1
 -10   7   2 5.74135 3.94776   3
 -10   7   2 1.34572 2.63709   2
 -10   7   2 -0.6901 8.01460   1
   9  -7  -2 -0.7927 2.23780   2
  -9   7   2 0.93421 3.43434   3
  -9   7   2 -0.8680 2.10979   2
  -9   7   2 2.59982 7.19585   1
  -9   7   2 2.41095 7.60037   1
   8  -7  -2 44.7982 5.28160   2
  -8   7   2 42.1553 5.85127   3
  -8   7   2 50.5410 10.2475   1
  -8   7   2 37.4693 4.40642   2
  -8   7   2 40.0929 10.0752   1
   7  -7  -2 19.0451 2.92357   2
  -7   7   2 21.1724 3.40727   3
  -7   7   2 31.2207 8.23455   1
  -7   7   2 18.3839 2.76056   2
   6  -7  -2 205.564 16.3195   2
  -6   7   2 140.080 19.9261   1
  -6   7   2 203.311 16.1539   2
  -6   7   2 199.585 17.9253   3
   5  -7  -2 -2.5197 1.97549   2
  -5   7   2 1.39199 1.83271   2
  -5   7   2 -2.9741 5.56367   1
  -5   7   2 1.38832 2.05334   3
   4  -7  -2 195.978 18.8915   1
   4  -7  -2 163.050 15.8071   2
  -4   7   2 228.130 19.9085   1
  -4   7   2 190.399 15.3958   2
  -4   7   2 169.928 15.3216   3
   3  -7  -2 669.444 48.2933   1
   3  -7  -2 487.572 45.4427   2
  -3   7   2 711.255 49.1116   1
  -3   7   2 463.274 45.1903   3
  -3   7   2 535.176 45.3209   2
   2  -7  -2 25.2891 7.46111   1
   2  -7  -2 49.7646 5.27967   2
  -2   7   2 53.7604 4.35144   3
  -2   7   2 54.9357 5.08233   2
  -2   7   2 33.0476 8.46062   1
   1  -7  -2 116.191 12.3382   1
  -1   7   2 77.2638 8.40410   2
  -1   7   2 115.198 13.3473   1
   0  -7  -2 8.71946 6.01197   1
   0   7   2 24.0428 3.10584   2
   0   7   2 11.2752 6.97339   1
  -1  -7  -2 7.85358 4.75204   1
   1   7   2 -3.6640 1.97354   2
   1   7   2 -4.6177 5.56878   1
   2   7   2 21.1835 8.11414   1
  -3  -7  -2 142.751 11.5159   3
  -3  -7  -2 119.942 18.8801   1
   3   7   2 133.215 12.5505   2
   3   7   2 159.154 18.6299   1
  -4  -7  -2 8.33915 7.07067   1
  -4  -7  -2 7.98605 1.55745   3
   4   7   2 2.61178 2.25568   2
   4   7   2 0.84962 7.88034   1
  -5  -7  -2 44.4247 4.34304   3
  -5  -7  -2 30.5727 9.79201   1
   5   7   2 45.1418 11.1338   1
   5   7   2 37.0989 4.86095   2
  -6  -7  -2 35.6236 11.4131   1
  -6  -7  -2 24.0046 3.07754   3
   6   7   2 16.6812 3.04864   2
   6   7   2 17.8359 12.0362   1
  -7  -7  -2 27.2024 4.18620   3
  -7  -7  -2 14.4597 9.84949   1
   7   7   2 18.5104 3.25924   2
   7   7   2 -0.2660 9.20558   1
  -8  -7  -2 87.5876 8.75642   3
  -8  -7  -2 90.6830 17.0784   1
   8   7   2 88.8988 8.67062   2
   8   7   2 95.9221 17.0848   1
  -9  -7  -2 30.9856 13.2693   1
  -9  -7  -2 37.4093 5.16964   3
   9   7   2 49.1160 5.81709   2
   9   7   2 62.8415 15.2393   1
 -10  -7  -2 1.22163 3.35030   3
 -10  -7  -2 -0.7596 10.5510   1
  10   7   2 -0.5626 2.72340   2
  10   7   2 -5.4570 12.1059   1
 -11  -7  -2 6.04301 11.9072   1
 -11  -7  -2 2.96340 3.99852   3
  11   7   2 0.64586 2.81293   2
  11   7   2 17.1865 12.8390   1
 -12  -7  -2 10.0059 13.0940   1
 -12  -7  -2 -1.3920 3.93403   3
  12   7   2 -0.7487 2.71018   2
  12   7   2 -9.0245 11.1740   1
 -13  -7  -2 16.8857 4.89079   3
 -13  -7  -2 -0.7208 13.1325   1
  13   7   2 9.69095 23.8841   1
  13   7   2 15.0567 3.54098   2
 -14  -7  -2 2.53801 11.9063   1
 -14  -7  -2 -2.6176 4.30604   3
  14   7   2 -7.1073 13.5696   1
  14   7   2 7.35555 3.24363   2
 -15  -7  -2 -1.1967 4.87938   3
  15   7   2 0.31304 3.27972   2
  16  -8  -2 3.79015 3.33140   2
 -16   8   2 8.68468 12.7821   1
 -16   8   2 9.53197 6.34008   3
  15  -8  -2 -3.2122 2.98856   2
 -15   8   2 -12.811 10.6615   1
 -15   8   2 -1.7177 5.57593   3
 -15   8   2 10.4329 11.2215   1
  14  -8  -2 10.2262 3.37379   2
 -14   8   2 17.7981 12.1569   1
 -14   8   2 9.32044 5.17749   3
 -14   8   2 12.0745 13.5288   1
  13  -8  -2 3.21833 3.01911   2
 -13   8   2 9.71719 5.17358   3
 -13   8   2 7.13276 11.0590   1
 -13   8   2 13.0668 10.6540   1
  12  -8  -2 62.8195 6.34417   2
 -12   8   2 51.7414 12.9181   1
 -12   8   2 57.3413 8.52883   3
 -12   8   2 42.3205 14.0522   1
  11  -8  -2 173.706 14.2410   2
 -11   8   2 139.789 14.9699   2
 -11   8   2 154.372 14.9506   3
 -11   8   2 152.802 21.7254   1
 -11   8   2 177.250 22.2824   1
  10  -8  -2 12.7486 3.18245   2
 -10   8   2 7.85305 4.08748   3
 -10   8   2 10.7156 9.15361   1
 -10   8   2 19.3709 9.70579   1
 -10   8   2 12.5723 2.67394   2
   9  -8  -2 338.421 26.8774   2
  -9   8   2 344.731 32.6774   1
  -9   8   2 309.459 27.2225   3
  -9   8   2 294.711 26.7273   2
  -9   8   2 353.194 32.7146   1
   8  -8  -2 11.0970 2.78438   2
  -8   8   2 17.6638 3.78979   3
  -8   8   2 8.75776 7.76879   1
  -8   8   2 13.7630 2.62198   2
  -8   8   2 16.4004 8.46177   1
   7  -8  -2 -1.6633 2.17142   2
  -7   8   2 6.42044 7.19665   1
  -7   8   2 1.27922 2.12542   2
  -7   8   2 1.61322 2.66754   3
   6  -8  -2 59.1294 6.27466   2
  -6   8   2 56.8963 6.06782   2
  -6   8   2 51.4046 10.1635   1
  -6   8   2 61.8705 6.25921   3
   5  -8  -2 181.103 15.2424   2
  -5   8   2 171.663 19.2736   1
  -5   8   2 170.482 15.0700   2
  -5   8   2 185.042 15.0854   3
   4  -8  -2 185.583 20.7192   1
   4  -8  -2 213.633 17.5159   2
  -4   8   2 200.096 21.4773   1
  -4   8   2 205.924 17.3021   2
  -4   8   2 214.332 17.1810   3
   3  -8  -2 473.410 41.5982   1
   3  -8  -2 441.970 39.3712   2
  -3   8   2 490.643 38.8262   3
  -3   8   2 497.300 39.0024   2
  -3   8   2 476.676 42.3189   1
   2  -8  -2 1.16133 5.13748   1
  -2   8   2 -0.7990 5.96932   1
  -2   8   2 2.14967 2.02122   2
  -2   8   2 0.41909 1.01007   3
   1  -8  -2 743.643 64.8468   1
  -1   8   2 779.483 65.5323   1
  -1   8   2 767.899 62.0932   2
   0  -8  -2 115.140 14.2702   1
   0   8   2 122.837 10.5823   2
   0   8   2 124.071 15.5743   1
  -1  -8  -2 560.507 49.4542   1
   1   8   2 581.375 50.2797   1
   1   8   2 557.344 46.0961   2
  -2  -8  -2 178.009 21.4352   1
   2   8   2 240.203 18.5267   2
   2   8   2 239.669 23.4815   1
   3   8   2 -2.9189 7.60037   1
  -4  -8  -2 34.8182 3.16611   3
  -4  -8  -2 18.3631 8.24035   1
   4   8   2 28.9139 10.3195   1
   4   8   2 22.7901 3.60217   2
  -5  -8  -2 223.142 16.3294   3
  -5  -8  -2 172.577 22.3925   1
   5   8   2 146.367 23.6354   1
   5   8   2 186.924 16.6706   2
  -6  -8  -2 102.020 8.69006   3
  -6  -8  -2 73.2404 15.5869   1
   6   8   2 95.3335 9.15215   2
  -7  -8  -2 73.3012 14.3860   1
   7   8   2 40.6597 20.0898   1
   7   8   2 64.4461 6.97475   2
  -8  -8  -2 90.8559 18.0256   1
  -8  -8  -2 94.6715 9.59894   3
   8   8   2 122.949 20.0565   1
   8   8   2 115.494 9.86020   2
  -9  -8  -2 -11.536 10.3504   1
  -9  -8  -2 -1.9856 2.76813   3
   9   8   2 2.77077 2.87383   2
   9   8   2 9.03822 11.8314   1
 -10  -8  -2 -0.2899 3.26829   3
 -10  -8  -2 2.58330 11.8421   1
  10   8   2 -0.6925 12.8587   1
  10   8   2 0.37115 2.75503   2
 -11  -8  -2 17.5695 12.0981   1
 -11  -8  -2 6.18024 3.71814   3
  11   8   2 -1.3117 12.1808   1
  11   8   2 2.94674 2.90008   2
 -12  -8  -2 1.20311 3.78693   3
 -12  -8  -2 12.8258 13.1068   1
  12   8   2 -6.0714 12.0601   1
  12   8   2 0.50712 2.96998   2
 -13  -8  -2 22.0101 14.6168   1
 -13  -8  -2 5.01564 4.74054   3
  13   8   2 8.28610 3.59262   2
 -14  -8  -2 2.15935 4.63649   3
 -14  -8  -2 -1.7615 13.7232   1
  14   8   2 -9.7291 13.6419   1
  14   8   2 4.01429 3.12643   2
  15  -9  -2 -1.0050 3.26400   2
 -15   9   2 8.99412 11.5423   1
 -15   9   2 -1.7289 5.51945   3
  14  -9  -2 1.74326 3.31827   2
 -14   9   2 15.7789 11.0542   1
 -14   9   2 -0.2515 5.60268   3
 -14   9   2 6.46220 10.0107   1
  13  -9  -2 1.59765 3.17540   2
 -13   9   2 10.4436 11.1929   1
 -13   9   2 5.46780 4.94053   3
 -13   9   2 5.20734 10.0187   1
  12  -9  -2 7.62816 3.27467   2
 -12   9   2 6.57352 10.4415   1
 -12   9   2 5.48390 4.45281   3
 -12   9   2 -6.0356 8.71130   1
  11  -9  -2 -0.4933 2.91128   2
 -11   9   2 5.53124 9.34527   1
 -11   9   2 -8.1869 8.59137   1
 -11   9   2 -2.3456 3.90664   3
  10  -9  -2 141.349 12.7680   2
 -10   9   2 180.980 21.2619   1
 -10   9   2 105.613 12.5296   2
 -10   9   2 185.607 20.4761   1
 -10   9   2 139.893 13.3400   3
   9  -9  -2 4.01094 2.85622   2
  -9   9   2 -1.6992 8.09406   1
  -9   9   2 7.62305 8.36984   1
  -9   9   2 7.32432 2.58430   2
  -9   9   2 4.07594 3.70606   3
   8  -9  -2 -0.6516 2.51400   2
  -8   9   2 1.58657 3.78621   2
  -8   9   2 3.33125 7.45879   1
  -8   9   2 2.82173 3.26517   3
   7  -9  -2 -2.0544 2.51001   2
  -7   9   2 4.95387 7.31402   1
  -7   9   2 0.35086 2.39095   2
  -7   9   2 1.03322 2.69880   3
   6  -9  -2 14.7930 2.88332   2
  -6   9   2 3.07684 6.79673   1
  -6   9   2 14.5532 2.58754   2
  -6   9   2 12.0974 2.89379   3
   5  -9  -2 2.95144 2.49568   2
  -5   9   2 3.84787 6.62978   1
  -5   9   2 0.05306 1.97444   2
  -5   9   2 0.65625 1.95351   3
   4  -9  -2 16.8561 3.04646   2
   4  -9  -2 7.38357 5.85618   1
  -4   9   2 25.8865 7.56366   1
  -4   9   2 18.3725 2.82864   2
  -4   9   2 21.6926 3.02407   3
  -3   9   2 16.8279 7.22417   1
  -3   9   2 15.0544 2.77027   2
  -3   9   2 18.9089 2.46924   3
   2  -9  -2 -2.3948 5.34781   1
  -2   9   2 0.17326 6.08388   1
  -2   9   2 -1.3645 2.00276   2
   1  -9  -2 49.2759 9.38796   1
  -1   9   2 72.8803 6.23770   2
  -1   9   2 41.3007 9.89713   1
   0  -9  -2 -1.7443 5.53126   1
   0   9   2 -5.2273 6.36364   1
   0   9   2 2.91671 2.20214   2
  -1  -9  -2 93.8292 14.4742   1
   1   9   2 108.356 9.81699   2
   1   9   2 134.155 16.4231   1
  -2  -9  -2 27.0258 8.00301   1
   2   9   2 22.8989 8.59470   1
   2   9   2 15.3332 2.97646   2
  -3  -9  -2 -0.1053 4.34894   1
   3   9   2 4.31417 7.69557   1
   3   9   2 -0.0387 2.44729   2
   4   9   2 54.8370 13.2454   1
   4   9   2 57.2306 6.66498   2
  -5  -9  -2 2.36511 1.56139   3
  -5  -9  -2 -1.2380 7.47501   1
   5   9   2 11.1108 2.83054   2
   5   9   2 10.6523 10.6506   1
  -6  -9  -2 34.9547 12.9996   1
  -6  -9  -2 63.8002 5.76942   3
   6   9   2 56.3197 6.87024   2
   6   9   2 47.6832 14.2259   1
  -7  -9  -2 60.8305 13.9819   1
  -7  -9  -2 40.8021 5.31068   3
   7   9   2 60.4316 6.34386   2
   7   9   2 46.9153 23.3188   1
  -8  -9  -2 25.8502 3.60883   3
  -8  -9  -2 5.82071 11.0277   1
   8   9   2 16.5977 3.80177   2
   8   9   2 6.59609 11.9649   1
  -9  -9  -2 -1.4988 2.82699   3
  -9  -9  -2 -8.9583 11.4014   1
   9   9   2 -11.495 12.3586   1
   9   9   2 -3.4916 2.94840   2
 -10  -9  -2 14.0702 11.7184   1
 -10  -9  -2 1.07686 3.11893   3
  10   9   2 -17.198 10.4274   1
  10   9   2 1.49200 2.92306   2
 -11  -9  -2 15.5883 12.4115   1
 -11  -9  -2 20.3620 4.41772   3
  11   9   2 25.3399 14.6795   1
  11   9   2 25.5562 3.82890   2
 -12  -9  -2 6.99406 11.6868   1
 -12  -9  -2 7.09867 3.95727   3
  12   9   2 -6.4531 13.1267   1
  12   9   2 7.09383 3.28051   2
 -13  -9  -2 -1.6228 13.1567   1
 -13  -9  -2 7.48885 4.76759   3
  13   9   2 8.46793 4.52550   2
  15 -10  -2 1.62987 3.83265   2
 -15  10   2 -5.2235 11.0419   1
 -15  10   2 2.07758 6.01308   3
  14 -10  -2 29.7317 4.61476   2
 -14  10   2 25.5420 13.5951   1
 -14  10   2 37.0276 12.3422   1
 -14  10   2 17.9134 6.17567   3
  13 -10  -2 10.4429 5.66923   2
 -13  10   2 7.41438 9.88584   1
 -13  10   2 7.31377 4.84263   3
 -13  10   2 9.90899 14.3858   1
  12 -10  -2 0.14746 3.07050   2
 -12  10   2 3.28990 4.93775   3
 -12  10   2 4.81543 8.75880   1
 -12  10   2 -4.2091 10.1698   1
  11 -10  -2 119.689 10.9776   2
 -11  10   2 120.657 18.4135   1
 -11  10   2 106.388 11.7582   3
 -11  10   2 105.839 17.5503   1
  10 -10  -2 90.2959 9.09118   2
 -10  10   2 89.4575 15.4536   1
 -10  10   2 82.2940 9.57026   3
 -10  10   2 84.3171 15.1169   1
   9 -10  -2 28.7964 4.19313   2
  -9  10   2 8.21189 4.51520   2
  -9  10   2 42.8050 10.6440   1
  -9  10   2 29.6681 10.1712   1
  -9  10   2 35.8974 5.10583   3
   8 -10  -2 150.089 12.9394   2
  -8  10   2 129.088 12.9379   3
  -8  10   2 141.037 12.5454   2
  -8  10   2 161.542 19.4685   1
   7 -10  -2 6.77938 2.98211   2
  -7  10   2 6.67855 3.01072   2
  -7  10   2 9.40964 3.07185   3
  -7  10   2 30.8611 9.12490   1
   6 -10  -2 219.751 18.0624   2
  -6  10   2 218.119 17.7804   3
  -6  10   2 199.750 17.7969   2
  -6  10   2 187.618 23.2524   1
   5 -10  -2 3.28799 2.68143   2
  -5  10   2 0.39200 2.23361   2
  -5  10   2 -0.3872 2.02604   3
  -5  10   2 4.30329 7.16025   1
   4 -10  -2 1.15533 5.63077   1
   4 -10  -2 4.76427 2.77105   2
  -4  10   2 1.12668 6.81009   1
  -4  10   2 1.52599 2.26028   2
  -4  10   2 1.94245 1.69572   3
  -3  10   2 0.27126 2.18496   2
  -3  10   2 3.42094 1.44068   3
  -3  10   2 3.80776 7.05527   1
   2 -10  -2 53.2340 9.28569   1
  -2  10   2 47.8202 5.76412   2
  -2  10   2 48.1170 10.4390   1
  -1  10   2 18.7559 8.59443   1
  -1  10   2 13.8894 2.78909   2
   0 -10  -2 12.2316 7.37364   1
   0  10   2 16.7637 2.96058   2
   0  10   2 17.3759 8.54180   1
  -1 -10  -2 177.825 19.8157   1
   1  10   2 174.872 15.1956   2
   1  10   2 178.920 20.5294   1
  -2 -10  -2 73.0410 13.1358   1
   2  10   2 78.4172 13.9085   1
   2  10   2 99.3400 8.58805   2
  -3 -10  -2 131.463 17.6593   1
   3  10   2 120.938 11.1124   2
   3  10   2 126.275 11.4244   2
   3  10   2 110.883 17.9369   1
   4  10   2 53.5997 13.3774   1
   4  10   2 68.2335 7.37039   2
   5  10   2 53.6426 14.7766   1
   5  10   2 54.1299 6.79056   2
  -6 -10  -2 30.5413 11.6078   1
  -6 -10  -2 30.8136 3.37232   3
   6  10   2 12.9535 11.6266   1
   6  10   2 27.3672 3.98475   2
  -7 -10  -2 8.49318 2.28505   3
  -7 -10  -2 8.12554 10.6755   1
   7  10   2 7.83893 11.7421   1
   7  10   2 9.32813 3.36969   2
  -8 -10  -2 8.33910 2.67979   3
  -8 -10  -2 14.1990 11.9704   1
   8  10   2 16.9145 13.8394   1
   8  10   2 5.23295 3.17546   2
  -9 -10  -2 26.1631 13.2581   1
  -9 -10  -2 42.9602 5.57928   3
   9  10   2 55.4477 16.4357   1
   9  10   2 44.8276 5.36835   2
 -10 -10  -2 24.4987 13.2535   1
 -10 -10  -2 3.05350 3.07631   3
  10  10   2 7.57321 3.55754   2
  10  10   2 8.59632 13.9668   1
 -11 -10  -2 -1.4408 12.8718   1
 -11 -10  -2 -0.4209 3.21396   3
  11  10   2 -8.4046 12.1940   1
  11  10   2 2.36384 3.60508   2
 -12 -10  -2 13.5038 4.06508   3
 -12 -10  -2 18.5359 13.7487   1
  12  10   2 27.3006 15.0176   1
  12  10   2 10.1280 6.24906   2
 -13 -10  -2 -13.272 13.3139   1
 -13 -10  -2 -1.9809 3.68941   3
  13  10   2 1.32086 3.27817   2
  13  10   2 12.5802 24.9292   1
  14 -11  -2 33.5904 5.17962   2
 -14  11   2 47.1615 13.4855   1
 -14  11   2 38.6640 7.01034   3
  13 -11  -2 7.27825 4.02939   2
 -13  11   2 7.88134 10.1739   1
 -13  11   2 -7.6546 10.3513   1
 -13  11   2 4.58098 5.03728   3
 -12  11   2 -0.0318 5.32580   3
 -12  11   2 2.32174 9.35623   1
 -12  11   2 10.3383 15.8996   1
  11 -11  -2 106.660 10.1489   2
 -11  11   2 69.8831 15.8548   1
 -11  11   2 99.7213 10.5738   3
 -11  11   2 89.2424 16.6459   1
  10 -11  -2 11.5206 3.69220   2
 -10  11   2 10.7780 4.38701   3
 -10  11   2 21.0111 10.5193   1
 -10  11   2 20.4914 9.69986   1
   9 -11  -2 9.55001 3.36196   2
  -9  11   2 4.76622 3.56895   3
  -9  11   2 4.08167 8.47021   1
  -9  11   2 10.7790 8.99460   1
   8 -11  -2 -0.5559 3.03057   2
  -8  11   2 2.94629 3.17737   3
  -8  11   2 2.90257 8.39609   1
   7 -11  -2 27.5847 4.37293   2
  -7  11   2 15.7099 9.17884   1
  -7  11   2 23.4189 3.87033   3
  -7  11   2 25.2761 3.63924   2
   6 -11  -2 258.993 20.5671   2
  -6  11   2 234.717 20.1497   3
  -6  11   2 200.947 25.6592   1
  -6  11   2 248.686 20.3488   2
   5 -11  -2 92.6363 8.87219   2
  -5  11   2 108.612 15.3045   1
  -5  11   2 78.6380 7.92764   3
  -5  11   2 87.8451 8.79882   2
   4 -11  -2 356.825 32.3256   1
  -4  11   2 342.593 28.3740   3
  -4  11   2 329.385 29.3019   2
  -4  11   2 367.922 34.4388   1
   3 -11  -2 -1.7578 6.32632   1
  -3  11   2 -2.8446 7.57411   1
  -3  11   2 -1.3253 1.28501   3
  -3  11   2 0.64565 2.44088   2
   2 -11  -2 6.41045 6.62619   1
  -2  11   2 2.58232 2.42902   2
  -2  11   2 7.92443 7.99789   1
   1 -11  -2 61.2677 16.8347   1
  -1  11   2 84.5321 7.80503   2
  -1  11   2 67.5190 12.6559   1
   0  11   2 68.2692 12.7868   1
   0  11   2 65.0418 7.00978   2
  -1 -11  -2 9.71689 7.59545   1
   1  11   2 -2.9943 7.96180   1
   1  11   2 5.64621 2.49839   2
  -2 -11  -2 28.0011 9.15442   1
   2  11   2 19.8367 10.4016   1
   2  11   2 10.4623 3.12096   2
  -3 -11  -2 153.555 19.0182   1
   3  11   2 159.574 21.1982   1
   3  11   2 88.3878 11.9422   2
   3  11   2 148.555 12.1489   2
  -4 -11  -2 79.8042 14.1331   1
   4  11   2 56.0354 15.3002   1
   4  11   2 80.8260 8.51501   2
  -5 -11  -2 -3.2705 3.63103   1
   5  11   2 0.44624 3.08688   2
   5  11   2 -3.6290 9.66176   1
   6  11   2 5.02761 3.36334   2
   6  11   2 -1.9666 9.76729   1
  -7 -11  -2 16.0183 2.52590   3
  -7 -11  -2 36.3284 12.5118   1
   7  11   2 11.0321 11.8343   1
   7  11   2 18.8087 3.60620   2
  -8 -11  -2 8.51808 9.86068   1
   8  11   2 15.0979 13.9886   1
   8  11   2 -0.8940 3.10987   2
  -9 -11  -2 -7.0370 10.7979   1
  -9 -11  -2 3.67219 2.47557   3
   9  11   2 6.71100 12.5506   1
   9  11   2 2.45205 3.45720   2
 -10 -11  -2 -20.923 10.5426   1
 -10 -11  -2 1.86991 2.70209   3
  10  11   2 0.70217 3.48690   2
  10  11   2 1.43287 11.8240   1
 -11 -11  -2 0.89407 2.94596   3
 -11 -11  -2 6.88632 12.4330   1
  11  11   2 22.3755 16.1498   1
  11  11   2 -1.7754 5.24603   2
 -12 -11  -2 3.98331 3.56606   3
 -12 -11  -2 -7.8386 12.9603   1
  12  11   2 -0.6746 15.2566   1
  12  11   2 4.90468 3.48907   2
  13 -12  -2 33.4212 5.10823   2
 -13  12   2 1.59240 11.7222   1
 -13  12   2 40.7395 6.79189   3
  12 -12  -2 -0.4456 3.84522   2
 -12  12   2 7.76306 10.3744   1
 -12  12   2 7.95673 10.4154   1
 -12  12   2 0.26881 4.68250   3
  11 -12  -2 12.3479 4.76709   2
 -11  12   2 11.4524 9.75536   1
 -11  12   2 8.59971 12.4616   1
 -11  12   2 3.25083 4.25314   3
  10 -12  -2 38.4568 5.35912   2
 -10  12   2 55.1142 12.7485   1
 -10  12   2 41.6039 5.94842   3
 -10  12   2 44.7797 12.2666   1
   9 -12  -2 74.5951 8.47375   2
  -9  12   2 60.9478 13.8563   1
  -9  12   2 69.3048 8.10858   3
   8 -12  -2 4.40508 3.64525   2
  -8  12   2 1.60722 3.23827   3
  -8  12   2 5.91336 8.61362   1
   7 -12  -2 405.906 32.3223   2
  -7  12   2 371.709 37.7846   1
  -7  12   2 376.237 31.9896   3
   6 -12  -2 4.25110 3.41020   2
  -6  12   2 -0.1531 2.67216   3
  -6  12   2 -4.3904 8.37217   1
  -5  12   2 402.665 35.3248   2
  -5  12   2 444.255 34.9194   3
  -4  12   2 49.2920 4.68658   3
  -4  12   2 34.9169 11.7396   1
  -4  12   2 40.5362 5.07188   2
   3 -12  -2 1293.68 104.859   1
  -3  12   2 1214.87 101.708   2
  -3  12   2 1251.57 106.540   1
   2 -12  -2 88.1288 12.6486   1
  -2  12   2 50.6962 6.16360   2
  -2  12   2 71.2848 13.3170   1
   1 -12  -2 27.5902 8.57995   1
  -1  12   2 13.6731 9.84902   1
  -1  12   2 39.5895 4.21359   2
   0 -12  -2 3.28782 11.0947   1
   0  12   2 2.11309 2.56610   2
   0  12   2 -11.525 7.46455   1
  -1 -12  -2 8.87964 9.49860   1
   1  12   2 17.1317 10.1585   1
   1  12   2 11.0460 3.12286   2
  -2 -12  -2 -6.7851 7.43069   1
   2  12   2 5.00106 8.72973   1
   2  12   2 -1.3150 2.64028   2
   2  12   2 0.63941 3.17784   2
  -3 -12  -2 21.1280 9.64285   1
   3  12   2 22.2634 3.52439   2
   3  12   2 19.4155 10.3736   1
   3  12   2 16.2639 3.86375   2
  -4 -12  -2 -4.6545 8.18319   1
   4  12   2 -2.5786 3.08061   2
   4  12   2 -1.9514 3.45182   2
   4  12   2 5.03267 10.3217   1
  -5 -12  -2 28.6379 10.5947   1
   5  12   2 14.4583 12.3715   1
   5  12   2 13.0606 3.64234   2
   6  12   2 21.8684 4.01818   2
   6  12   2 23.3710 13.6140   1
   7  12   2 7.73930 3.69092   2
   7  12   2 3.72869 13.4412   1
  -8 -12  -2 -17.085 9.00146   1
   8  12   2 5.35629 3.72075   2
   8  12   2 5.93610 12.6153   1
  -9 -12  -2 0.82877 2.05912   3
  -9 -12  -2 7.46852 9.71517   1
   9  12   2 -2.6387 12.4042   1
   9  12   2 3.64306 3.91433   2
 -10 -12  -2 -1.0413 2.35487   3
 -10 -12  -2 5.11112 10.7307   1
  10  12   2 5.45389 13.7125   1
  10  12   2 0.84498 3.93928   2
 -11 -12  -2 8.26592 3.09356   3
  11  12   2 10.2353 3.89658   2
  11  12   2 -0.4522 15.6249   1
  12 -13  -2 -0.3893 3.71246   2
 -12  13   2 10.7269 10.4360   1
 -12  13   2 2.08267 4.59724   3
  11 -13  -2 3.07992 3.65482   2
 -11  13   2 4.28817 10.3998   1
 -11  13   2 2.57226 4.07831   3
 -11  13   2 7.49923 9.67902   1
  10 -13  -2 -0.8723 3.36431   2
 -10  13   2 3.60463 9.80873   1
 -10  13   2 -0.5093 3.56595   3
 -10  13   2 -3.3910 8.83399   1
   9 -13  -2 -0.3918 3.82988   2
  -9  13   2 1.61224 3.43677   3
  -9  13   2 4.02167 9.13289   1
   8 -13  -2 82.8059 9.13896   2
  -8  13   2 73.9506 13.9994   1
  -8  13   2 76.1683 8.28818   3
   7 -13  -2 28.7203 4.61294   2
  -7  13   2 22.1449 10.3599   1
  -7  13   2 27.7252 4.15297   3
  -6  13   2 0.75297 9.12051   1
  -5  13   2 -1.4911 8.86971   1
  -5  13   2 0.35721 2.09583   3
  -4  13   2 265.112 25.9104   1
  -4  13   2 194.873 17.0336   3
   3 -13  -2 -0.8266 6.70385   1
  -3  13   2 13.2294 15.8106   1
   2 -13  -2 2.42586 6.69607   1
  -2  13   2 -1.0725 8.57283   1
   1 -13  -2 74.1908 12.3929   1
  -1  13   2 84.2374 14.6547   1
   0 -13  -2 12.4816 8.05241   1
   0  13   2 16.8468 10.0528   1
  -1 -13  -2 9.98948 8.09931   1
   1  13   2 15.3182 10.2145   1
  -2 -13  -2 -13.836 11.1746   1
   2  13   2 -11.351 8.89145   1
   2  13   2 0.80285 3.31264   2
   3  13   2 45.2960 5.59540   2
   3  13   2 52.8287 13.5843   1
  -4 -13  -2 3.54282 9.02609   1
   4  13   2 14.0013 12.1377   1
   4  13   2 2.71695 3.42389   2
  -5 -13  -2 3.80440 8.84783   1
   5  13   2 -2.9919 3.29304   2
   5  13   2 0.42949 11.5016   1
  -6 -13  -2 15.2659 9.54655   1
   6  13   2 -0.5770 11.1025   1
   6  13   2 -3.5101 3.27014   2
  -7 -13  -2 -7.0436 5.51055   1
   7  13   2 -0.2680 3.44486   2
   8  13   2 -1.6102 12.2616   1
  -9 -13  -2 7.49764 11.1816   1
   9  13   2 -1.4070 3.52610   2
   9  13   2 -15.305 13.7824   1
 -10 -13  -2 -3.8258 10.6802   1
  10  13   2 -8.2682 13.6480   1
  10  13   2 0.62775 3.89338   2
  11 -14  -2 6.49894 3.85553   2
 -11  14   2 20.7822 9.88885   1
 -11  14   2 4.43029 4.14122   3
  10 -14  -2 43.3284 5.65943   2
 -10  14   2 39.8890 12.1548   1
 -10  14   2 37.1089 5.66604   3
 -10  14   2 36.6405 14.5373   1
   9 -14  -2 16.0026 4.24383   2
  -9  14   2 35.0741 10.4404   1
  -9  14   2 13.3674 3.91032   3
  -8  14   2 11.1373 9.46835   1
  -8  14   2 7.93126 3.19453   3
  -7  14   2 6.59026 9.08797   1
  -7  14   2 0.61159 2.60091   3
  -6  14   2 2.09535 2.59951   3
  -6  14   2 -3.7484 8.10387   1
  -5  14   2 16.5673 2.45915   3
  -5  14   2 13.9696 9.48493   1
  -4  14   2 16.9253 10.1078   1
   3 -14  -2 98.9725 14.1091   1
  -3  14   2 69.4480 15.0231   1
   2 -14  -2 320.504 30.8385   1
   1 -14  -2 67.6005 11.7179   1
  -1  14   2 54.5582 13.3489   1
   0 -14  -2 87.4644 13.3714   1
   0  14   2 69.2742 15.0249   1
  -1 -14  -2 70.9311 12.8411   1
   1  14   2 73.0324 14.9361   1
  -2 -14  -2 49.0431 11.6713   1
   2  14   2 39.7713 5.55636   2
   2  14   2 52.0463 14.0144   1
  -3 -14  -2 18.2411 13.8165   1
   3  14   2 6.06625 11.1138   1
   3  14   2 9.05616 3.96545   2
  -4 -14  -2 9.68322 10.8173   1
   4  14   2 12.2746 4.47449   2
   4  14   2 11.6764 12.1021   1
  -5 -14  -2 30.5241 12.9610   1
   5  14   2 46.8117 6.01216   2
   5  14   2 49.0562 15.9981   1
  -6 -14  -2 5.42781 9.88858   1
   6  14   2 -4.2336 10.8329   1
  -7 -14  -2 5.99311 10.5182   1
   7  14   2 -0.7292 13.6194   1
   7  14   2 5.78778 3.75910   2
  -8 -14  -2 30.6539 11.4174   1
   8  14   2 32.8079 18.4740   1
   8  14   2 17.2909 4.35362   2
   9  14   2 -1.2747 3.92827   2
   9  14   2 8.84910 14.7502   1
 -10  15   2 -17.333 9.04717   1
 -10  15   2 0.42766 3.41960   3
  -9  15   2 -1.9397 2.97384   3
  -9  15   2 -2.5646 9.07902   1
  -8  15   2 3.42217 2.93521   3
  -8  15   2 -4.7130 8.66638   1
  -7  15   2 1.28103 2.38525   3
  -7  15   2 -18.229 7.79841   1
  -6  15   2 -5.0750 8.40275   1
  -6  15   2 3.92423 2.07221   3
  -5  15   2 12.2292 9.42307   1
  -4  15   2 60.0470 13.8196   1
   3 -15  -2 7.00567 6.75076   1
  -3  15   2 -1.2361 9.25757   1
   2 -15  -2 31.5860 8.55684   1
  -2  15   2 30.1892 11.4039   1
   1 -15  -2 3.71850 7.16663   1
   0 -15  -2 3.80859 7.59372   1
   0  15   2 15.1061 10.8548   1
  -1 -15  -2 17.8504 8.88603   1
   1  15   2 22.1425 5.18472   2
   1  15   2 25.5693 11.7632   1
  -2 -15  -2 -2.9983 7.90746   1
   2  15   2 2.14232 4.61359   2
   2  15   2 3.21393 10.4972   1
  -3 -15  -2 7.03848 9.28677   1
   3  15   2 17.5436 11.7798   1
   3  15   2 -0.3889 6.76946   2
  -4 -15  -2 -2.6463 8.63101   1
   4  15   2 -2.4535 4.01156   2
   4  15   2 -0.7676 11.2898   1
   5  15   2 7.18590 12.0740   1
   5  15   2 -0.6431 3.77768   2
   6  15   2 -1.2181 4.13056   2
   6  15   2 12.7722 12.2916   1
  -7 -15  -2 -1.8762 10.2531   1
   7  15   2 -2.1598 3.92150   2
   7  15   2 17.8658 14.9401   1
  -8  16   2 6.78356 2.89625   3
  -8  16   2 20.9418 10.9103   1
  -7  16   2 -3.1952 9.14867   1
  -6  16   2 -0.0190 9.47098   1
  -5  16   2 37.7741 12.1170   1
  -4  16   2 19.5090 9.91791   1
  -3  16   2 20.7923 11.3185   1
   2 -16  -2 23.6077 10.3779   1
  -2  16   2 35.0002 12.0591   1
   1 -16  -2 10.7934 7.48100   1
  -1  16   2 -1.4520 10.0611   1
   0 -16  -2 142.314 18.6452   1
  -1 -16  -2 -11.731 7.07664   1
   1  16   2 3.32858 11.1310   1
   1  16   2 0.41369 4.05330   2
  -2 -16  -2 -1.8488 8.06056   1
   2  16   2 0.14548 10.9302   1
   2  16   2 9.60849 4.29684   2
  -3 -16  -2 3.56349 9.14932   1
   3  16   2 4.10860 4.49734   2
   3  16   2 2.57144 11.3382   1
  -4 -16  -2 0.60586 9.32363   1
   4  16   2 12.6403 11.7611   1
   4  16   2 5.78051 4.20187   2
  -5 -16  -2 10.8687 10.4509   1
   5  16   2 14.3597 4.99624   2
   5  16   2 20.9150 11.8482   1
  -6  17   2 -7.3884 10.4371   1
  -5  17   2 5.81414 11.0219   1
  -4  17   2 -0.1615 9.25198   1
  -3  17   2 -4.2664 9.49531   1
  -2  17   2 3.86695 10.4901   1
   1 -17  -2 -1.6927 7.53115   1
  -1  17   2 11.7359 11.0195   1
   0  17   2 -4.1410 4.22498   2
   0  17   2 0.17862 11.3707   1
  -1 -17  -2 8.69417 8.81455   1
   1  17   2 -1.8650 4.38969   2
  -2 -17  -2 -4.4192 8.14370   1
   2  17   2 -0.4216 4.76298   2
   2  17   2 6.99149 11.5127   1
  -3 -17  -2 8.40988 9.49059   1
   3  17   2 22.1132 12.6289   1
   3  17   2 -2.8968 4.40078   2
   3  18  -3 16.5497 4.69827   2
   3  18  -3 6.70546 11.0250   1
  -3 -18   3 17.8207 6.82957   1
   2  18  -3 15.4105 4.92465   2
   2  18  -3 26.7936 11.7971   1
  -2 -18   3 28.4461 4.81120   1
   1  18  -3 0.34030 4.15537   2
   1  18  -3 17.6033 10.1304   1
   0  18  -3 13.9979 10.3764   1
   0  18  -3 15.1201 4.67016   2
  -1  18  -3 20.3203 5.26695   2
  -1  18  -3 10.8069 9.99658   1
  -2  18  -3 8.47736 9.12880   1
  -4  18  -3 10.2208 8.94275   1
  -5  18  -3 34.9676 10.1276   1
  -6  18  -3 -5.9623 8.28049   1
   6  17  -3 4.92304 4.63338   2
   6  17  -3 6.33771 10.7092   1
  -6 -17   3 -9.9349 8.82562   1
   5  17  -3 0.44954 4.25163   2
   5  17  -3 -6.0570 17.6297   1
  -5 -17   3 -1.8648 7.89403   1
   4  17  -3 5.90577 4.28159   2
   4  17  -3 4.55574 10.5767   1
  -4 -17   3 7.68610 11.5826   1
   3  17  -3 3.82385 4.08091   2
   3  17  -3 -1.0152 9.62472   1
  -3 -17   3 -2.6584 8.13475   1
   2  17  -3 7.76022 4.11903   2
   2  17  -3 26.7231 10.1154   1
  -2 -17   3 -1.8090 5.30016   1
   1  17  -3 -13.189 8.23015   1
   1  17  -3 -1.5525 3.97180   2
   0  17  -3 3.93353 8.84761   1
   0  17  -3 8.85661 4.11899   2
  -1  17  -3 -6.7222 8.02733   1
  -2  17  -3 4.45718 8.08245   1
  -3  17  -3 -6.0286 7.79316   1
  -3  17  -3 6.99079 1.64037   3
  -4  17  -3 13.5220 2.47602   3
  -4  17  -3 -5.4825 7.69029   1
  -5  17  -3 -1.1315 2.27290   3
  -6  17  -3 0.37814 2.65723   3
  -6  17  -3 14.4489 9.43708   1
  -7  17  -3 12.2659 8.34617   1
  -7  17  -3 0.46600 2.91741   3
  -8  17  -3 -0.7244 3.25240   3
  -8  17  -3 11.8986 8.61229   1
   8  16  -3 6.79157 12.7708   1
   8  16  -3 10.6191 4.43618   2
  -8 -16   3 18.3230 11.2674   1
   7  16  -3 1.44815 4.43110   2
   7  16  -3 14.6925 11.1417   1
  -7 -16   3 -15.566 7.88531   1
   6  16  -3 15.1201 10.5113   1
   6  16  -3 0.82524 3.84132   2
  -6 -16   3 -7.3047 8.13620   1
   5  16  -3 -0.7760 3.85408   2
   5  16  -3 8.97263 10.4482   1
  -5 -16   3 -3.8075 7.72271   1
   4  16  -3 8.14105 4.63550   2
  -4 -16   3 20.0890 8.38109   1
   3  16  -3 37.5183 5.83780   2
   3  16  -3 42.5714 11.7963   1
  -3 -16   3 38.6809 8.98061   1
   2  16  -3 19.9741 10.2851   1
  -2 -16   3 16.6080 10.0239   1
   1  16  -3 -15.835 7.61625   1
   1  16  -3 -5.4604 4.20439   2
  -1 -16   3 -1.6640 5.62598   1
   0  16  -3 15.1528 4.57914   2
   0  16  -3 -1.8116 8.19145   1
  -1  16  -3 41.5853 10.9695   1
  -2  16  -3 4.51146 8.02426   1
  -3  16  -3 4.26231 8.15320   1
  -4  16  -3 -5.1334 7.21987   1
  -5  16  -3 16.8191 8.64269   1
  -6  16  -3 13.5183 8.13110   1
  -6  16  -3 6.12475 2.98151   3
  -7  16  -3 -0.5417 2.97315   3
  -7  16  -3 34.4281 13.1792   1
  -8  16  -3 8.85644 6.59892   1
  -8  16  -3 -0.0241 3.41500   3
  -9  16  -3 2.49467 3.87375   3
  -9  16  -3 5.82428 8.95149   1
 -10  16  -3 -1.3680 3.98572   3
 -10  16  -3 -1.7109 8.90729   1
   9  15  -3 1.82276 4.10149   2
   9  15  -3 10.5408 13.2001   1
   8  15  -3 -0.8207 11.1956   1
   8  15  -3 1.54535 3.95087   2
  -8 -15   3 -3.9836 9.29329   1
   7  15  -3 3.85072 4.16935   2
   7  15  -3 -10.875 8.80552   1
  -7 -15   3 0.12115 8.62152   1
   6  15  -3 2.77836 3.63525   2
   6  15  -3 -11.756 8.31052   1
  -6 -15   3 -4.9306 7.38315   1
   5  15  -3 12.3854 10.4697   1
   5  15  -3 10.8744 5.76126   2
  -5 -15   3 7.43719 8.53674   1
   4  15  -3 -3.6803 3.48199   2
   4  15  -3 -1.0252 8.92973   1
  -4 -15   3 -3.0333 6.67721   1
   3  15  -3 -3.3873 3.97008   2
   3  15  -3 2.33209 9.76342   1
  -3 -15   3 0.62841 6.51245   1
   2  15  -3 -2.3413 3.50647   2
   2  15  -3 7.85985 8.21445   1
  -2 -15   3 -0.8304 5.79431   1
   1  15  -3 2.97359 3.95267   2
   1  15  -3 2.51129 7.77793   1
  -1 -15   3 -2.7832 4.86285   1
   0  15  -3 0.47584 7.66524   1
  -1  15  -3 16.7784 8.61304   1
  -2  15  -3 -5.3905 7.01339   1
  -3  15  -3 14.0212 8.20909   1
  -4  15  -3 26.9758 9.12309   1
  -5  15  -3 22.3654 8.52423   1
  -6  15  -3 20.2270 8.41116   1
  -7  15  -3 11.6679 7.99292   1
  -7  15  -3 12.8081 7.17208   1
  -8  15  -3 20.4919 9.51435   1
  -8  15  -3 -2.6601 7.56986   1
  -9  15  -3 7.49644 4.07468   3
  -9  15  -3 10.6294 7.48438   1
  -9  15  -3 -2.2572 7.88491   1
 -10  15  -3 20.3738 9.43408   1
 -11  15  -3 15.4511 14.2922   1
 -11  15  -3 8.26906 4.86899   3
  10  14  -3 24.4938 17.7836   1
  10  14  -3 11.7545 4.21144   2
 -10 -14   3 15.6246 10.3921   1
   9  14  -3 10.3880 11.8711   1
   9  14  -3 7.54650 4.33036   2
  -9 -14   3 23.2609 11.1703   1
   8  14  -3 7.62541 11.6693   1
   8  14  -3 -1.0281 3.69160   2
   7  14  -3 0.00410 4.36366   2
   7  14  -3 5.38777 10.8381   1
   6  14  -3 -2.2898 3.32469   2
   6  14  -3 -8.2637 9.25463   1
  -6 -14   3 -0.6578 8.21044   1
   5  14  -3 2.48584 9.16293   1
   5  14  -3 -4.4626 3.39881   2
  -5 -14   3 12.7872 8.46340   1
   4  14  -3 48.0385 12.6798   1
   4  14  -3 67.7048 6.97624   2
  -4 -14   3 54.7977 11.5641   1
   3  14  -3 178.717 15.0074   2
   3  14  -3 156.364 22.0940   1
  -3 -14   3 146.486 18.3578   1
   2  14  -3 -1.5077 8.61803   1
   2  14  -3 -0.8132 3.50392   2
  -2 -14   3 -4.9130 5.82571   1
   1  14  -3 22.6261 9.96040   1
   1  14  -3 33.5183 5.05131   2
  -1 -14   3 29.9683 6.93370   1
   0  14  -3 -9.2821 7.65009   1
   0 -14   3 1.17020 3.69236   1
  -1  14  -3 53.9895 10.9280   1
  -2  14  -3 1.23317 7.00809   1
  -3  14  -3 20.9660 7.99279   1
  -4  14  -3 3.53466 6.59782   1
  -5  14  -3 4.36132 6.76961   1
  -6  14  -3 1.21223 7.03100   1
  -7  14  -3 47.0007 10.2358   1
  -7  14  -3 55.1031 10.0388   1
  -8  14  -3 51.4749 10.5285   1
  -8  14  -3 51.3418 10.7489   1
  -9  14  -3 11.8283 13.6528   1
  -9  14  -3 19.1299 8.91304   1
 -10  14  -3 -4.3662 3.98815   3
 -10  14  -3 3.88568 7.97733   1
 -10  14  -3 6.77242 8.29849   1
  10 -14   3 1.85556 5.19610   2
 -11  14  -3 1.19365 4.66879   3
 -11  14  -3 -6.3661 7.78452   1
  11 -14   3 -3.9139 3.30865   2
 -12  14  -3 -4.2777 8.64384   1
 -12  14  -3 4.31831 4.82683   3
  12 -14   3 1.71996 3.53358   2
  11  13  -3 -0.8929 3.68926   2
  11  13  -3 17.7452 12.5516   1
  10  13  -3 4.47661 13.4730   1
  10  13  -3 3.90359 3.95957   2
 -10 -13   3 -14.479 5.67020   1
   9  13  -3 6.66590 5.43583   2
   9  13  -3 2.67833 10.7843   1
  -9 -13   3 13.2212 9.56187   1
   8  13  -3 0.85386 3.83055   2
   8  13  -3 3.97839 10.4225   1
  -8 -13   3 1.25344 8.61115   1
   7  13  -3 -3.9353 10.1960   1
   7  13  -3 3.50469 3.46375   2
  -7 -13   3 9.69392 8.86056   1
   6  13  -3 4.69703 3.42209   2
   6  13  -3 9.73561 9.02780   1
  -6 -13   3 -0.6049 13.0556   1
   5  13  -3 6.32712 9.81133   1
   5  13  -3 -0.6044 3.24079   2
  -5 -13   3 9.64465 12.8221   1
   4  13  -3 17.1042 9.37715   1
   4  13  -3 18.7869 3.99775   2
  -4 -13   3 7.47642 7.80322   1
   3  13  -3 -0.3969 3.52233   2
   3  13  -3 -3.9512 7.78737   1
   3  13  -3 0.45011 2.60553   2
  -3 -13   3 -3.5998 6.52140   1
   2  13  -3 115.952 11.7252   2
   2  13  -3 115.718 24.9738   1
   2  13  -3 125.043 12.2345   2
  -2 -13   3 152.233 15.9680   1
   1  13  -3 -1.2568 2.71250   2
   1  13  -3 -1.3191 3.61066   2
   1  13  -3 -13.022 7.10525   1
  -1 -13   3 1.94261 5.50558   1
   0  13  -3 1.26301 2.67717   2
   0  13  -3 -0.6362 7.15472   1
   0 -13   3 -1.4794 3.92240   1
  -1  13  -3 46.7819 9.72310   1
  -1  13  -3 29.7196 4.20780   2
  -2  13  -3 2.89392 2.58558   2
  -2  13  -3 1.88174 6.50370   1
  -3  13  -3 -7.9446 5.59774   1
  -3  13  -3 0.40943 2.66655   2
  -4  13  -3 -1.6298 5.86708   1
  -4  13  -3 7.51590 2.72843   2
  -5  13  -3 -4.1137 5.93398   1
  -5  13  -3 1.44604 2.30368   2
  -6  13  -3 7.63099 6.58713   1
  -7  13  -3 6.32478 6.42922   1
  -7  13  -3 5.52419 6.59509   1
  -8  13  -3 35.0365 9.03146   1
  -8  13  -3 30.8539 9.15027   1
   8 -13   3 30.4842 4.39956   2
  -9  13  -3 22.7266 8.73525   1
  -9  13  -3 19.7048 8.39345   1
   9 -13   3 17.9512 3.88607   2
 -10  13  -3 11.4035 10.2511   1
 -10  13  -3 -6.9333 7.39855   1
  10 -13   3 0.09591 3.43727   2
 -11  13  -3 3.78225 4.64014   3
 -11  13  -3 0.04609 8.08970   1
 -11  13  -3 -15.402 7.83461   1
  11 -13   3 -6.7281 3.51279   2
 -12  13  -3 14.3200 9.76629   1
 -12  13  -3 -3.8812 5.03148   3
  12 -13   3 -3.7061 3.21385   2
 -13  13  -3 -9.6940 9.43804   1
 -13  13  -3 1.41751 5.53387   3
  13 -13   3 8.47430 3.63073   2
  12  12  -3 -0.9748 4.01468   2
  12  12  -3 -0.0241 12.4228   1
 -12 -12   3 -0.8448 9.81545   1
 -12 -12   3 2.89516 3.65352   3
  11  12  -3 11.6723 3.90591   2
  11  12  -3 31.4910 14.9288   1
 -11 -12   3 11.4264 3.78548   3
 -11 -12   3 9.18156 11.6237   1
  10  12  -3 41.4680 23.4307   1
  10  12  -3 27.8306 6.69506   2
 -10 -12   3 36.2678 4.85727   3
   9  12  -3 -5.3215 10.5511   1
   9  12  -3 9.19180 3.51644   2
  -9 -12   3 -1.4059 4.49914   1
   8  12  -3 4.82744 10.5402   1
   8  12  -3 1.18173 3.34951   2
  -8 -12   3 15.7190 8.75141   1
   7  12  -3 1.34175 10.1285   1
   7  12  -3 13.1390 3.73537   2
  -7 -12   3 0.48049 8.83815   1
   6  12  -3 -0.3021 3.44886   2
   6  12  -3 1.27211 8.10772   1
  -6 -12   3 -8.6135 7.50666   1
   5  12  -3 186.641 23.9162   1
   5  12  -3 185.505 16.4336   2
   4  12  -3 359.402 36.7357   1
   4  12  -3 380.016 31.0996   2
   3  12  -3 1113.30 95.0321   1
   3  12  -3 1159.78 90.5916   2
  -3 -12   3 1058.69 93.6216   1
   2  12  -3 288.364 22.7819   2
   2  12  -3 258.890 27.6461   1
   2  12  -3 263.416 22.9997   2
  -2 -12   3 253.833 25.9502   1
   1  12  -3 207.566 25.6331   1
   1  12  -3 222.867 18.4270   2
  -1 -12   3 207.544 20.8751   1
   0  12  -3 325.810 29.9650   1
   0  12  -3 308.728 25.8049   2
   0 -12   3 297.754 27.0697   1
  -1  12  -3 1.18882 2.54546   2
  -1  12  -3 9.12003 6.90543   1
  -2  12  -3 147.845 15.9778   1
  -2  12  -3 119.289 11.6371   2
  -3  12  -3 90.0000 8.90762   2
  -3  12  -3 100.077 12.8513   1
  -4  12  -3 3.28614 5.69844   1
  -4  12  -3 -0.2098 2.59661   2
  -5  12  -3 78.4825 12.1989   1
  -5  12  -3 85.2671 10.5428   2
  -6  12  -3 4.71935 2.42311   2
  -6  12  -3 -5.2052 5.20787   1
  -7  12  -3 3.80157 6.29018   1
  -7  12  -3 3.24427 2.48287   2
  -7  12  -3 6.35781 6.26106   1
   7 -12   3 5.85605 3.00072   2
  -8  12  -3 19.3978 7.87825   1
  -8  12  -3 26.0460 4.16325   2
  -8  12  -3 19.1950 7.81065   1
   8 -12   3 27.2389 3.94259   2
  -9  12  -3 0.06605 6.67023   1
  -9  12  -3 6.98107 7.50225   1
   9 -12   3 -2.2005 2.85314   2
 -10  12  -3 132.447 18.3252   1
 -10  12  -3 136.488 17.9109   1
  10 -12   3 123.678 12.2534   2
 -11  12  -3 -0.1940 4.84827   3
 -11  12  -3 -1.3594 12.4954   1
 -11  12  -3 -0.7684 7.14235   1
  11 -12   3 -1.8221 2.99635   2
 -12  12  -3 7.66220 5.22262   3
 -12  12  -3 15.5244 10.2263   1
 -12  12  -3 7.48763 9.09328   1
  12 -12   3 7.91194 3.49166   2
 -13  12  -3 -4.0340 5.12068   3
 -13  12  -3 -11.181 8.22395   1
  13 -12   3 2.12309 3.25935   2
 -14  12  -3 -4.2057 5.12734   3
 -14  12  -3 -12.402 9.12895   1
  14 -12   3 -0.2547 3.59404   2
  13  11  -3 3.10181 3.63938   2
  13  11  -3 -11.426 13.4207   1
 -13 -11   3 5.48085 4.61914   3
 -13 -11   3 15.2363 11.4610   1
  12  11  -3 -0.9035 11.9978   1
  12  11  -3 -0.1602 3.70964   2
 -12 -11   3 6.61615 3.88383   3
 -12 -11   3 -5.7297 9.26333   1
  11  11  -3 12.8298 4.15939   2
  11  11  -3 -2.9931 11.9989   1
 -11 -11   3 17.3331 4.14110   3
 -11 -11   3 3.25366 11.3322   1
  10  11  -3 5.88333 3.51091   2
  10  11  -3 8.23126 11.3924   1
 -10 -11   3 7.80143 11.0855   1
 -10 -11   3 5.81803 3.32421   3
   9  11  -3 15.7099 3.56452   2
  -9 -11   3 13.6912 3.45128   3
  -9 -11   3 -1.6016 11.1500   1
   8  11  -3 0.62007 10.6216   1
   8  11  -3 6.31958 3.29783   2
  -8 -11   3 11.8953 3.05110   3
   7  11  -3 -5.3156 2.94476   2
   7  11  -3 6.76105 10.3367   1
  -7 -11   3 9.11588 8.46485   1
   6  11  -3 2.92746 3.06864   2
   6  11  -3 -2.5963 9.37131   1
  -6 -11   3 15.7186 9.08309   1
   5  11  -3 -3.0955 2.79189   2
   5  11  -3 7.53225 9.02226   1
  -5 -11   3 -4.2231 7.23062   1
   4  11  -3 22.1340 9.03277   1
   4  11  -3 13.2372 3.52749   2
   3  11  -3 0.52374 7.40964   1
   3  11  -3 -3.3574 2.72269   2
   2  11  -3 -0.6486 7.00888   1
   2  11  -3 0.99862 2.94006   2
  -2 -11   3 0.88496 5.75408   1
   1  11  -3 -8.4771 6.06384   1
   1  11  -3 16.1616 2.78720   2
  -1 -11   3 -0.6432 4.79976   1
   0  11  -3 10.4801 6.32355   1
   0  11  -3 -0.6461 2.20644   2
   0 -11   3 -3.2009 3.49870   1
  -1  11  -3 47.4040 7.85841   1
  -1  11  -3 18.5618 3.36287   2
  -2  11  -3 -1.1469 2.43282   2
  -2  11  -3 9.04275 5.83416   1
  -3  11  -3 -0.0167 2.47658   2
  -3  11  -3 -0.3442 5.00745   1
  -4  11  -3 3.11468 2.47140   2
  -4  11  -3 -5.2268 4.90891   1
  -5  11  -3 5.02104 2.57705   2
  -5  11  -3 9.70050 5.72717   1
  -6  11  -3 13.2594 2.76713   2
  -6  11  -3 5.69982 6.04627   1
   6 -11   3 4.84999 2.71241   2
  -7  11  -3 24.5566 7.41347   1
  -7  11  -3 27.0309 3.88694   2
  -7  11  -3 17.0170 7.01498   1
   7 -11   3 25.4762 3.72852   2
  -8  11  -3 50.1336 10.0310   1
  -8  11  -3 64.7740 6.55004   2
  -8  11  -3 53.1665 10.1128   1
   8 -11   3 61.6599 7.01042   2
  -9  11  -3 40.6826 9.89153   1
  -9  11  -3 56.6194 10.1453   1
  -9  11  -3 31.7627 4.24170   2
   9 -11   3 28.7721 4.37210   2
 -10  11  -3 13.1250 8.05482   1
 -10  11  -3 0.35903 7.60931   1
  10 -11   3 3.60803 2.91055   2
 -11  11  -3 42.4363 10.9945   1
 -11  11  -3 58.7895 12.1067   1
  11 -11   3 38.0100 5.15621   2
 -12  11  -3 1.80008 8.57150   1
 -12  11  -3 2.09088 4.92458   3
  12 -11   3 1.06055 3.25617   2
 -13  11  -3 -0.4121 5.18843   3
 -13  11  -3 -4.6010 9.15349   1
 -13  11  -3 -3.7714 9.23800   1
  13 -11   3 -0.2790 3.12581   2
 -14  11  -3 -5.6153 9.69876   1
 -14  11  -3 5.38348 5.68600   3
  14 -11   3 -2.8456 3.25950   2
  14  10  -3 4.00902 3.83940   2
  14  10  -3 -6.2266 14.0435   1
 -14 -10   3 1.36520 4.38998   3
 -14 -10   3 3.41743 12.7009   1
  13  10  -3 104.584 22.9158   1
  13  10  -3 84.4237 9.49666   2
 -13 -10   3 80.2232 19.1145   1
 -13 -10   3 81.8890 12.9125   3
  12  10  -3 0.57676 3.88488   2
  12  10  -3 -5.4651 11.4727   1
 -12 -10   3 -2.3844 3.68842   3
 -12 -10   3 0.95792 17.5752   1
  11  10  -3 4.50898 12.9326   1
  11  10  -3 -1.6407 3.31081   2
 -11 -10   3 2.19233 3.53899   3
 -11 -10   3 0.21033 10.8843   1
  10  10  -3 -2.5729 2.98410   2
  10  10  -3 -7.9210 9.32584   1
 -10 -10   3 -1.0547 3.22244   3
 -10 -10   3 -1.3335 8.71863   1
   9  10  -3 11.9418 3.48528   2
   9  10  -3 28.8352 14.0489   1
  -9 -10   3 11.9475 3.40494   3
  -9 -10   3 -3.9275 8.84955   1
   8  10  -3 11.6337 3.49590   2
   8  10  -3 10.7001 10.2380   1
  -8 -10   3 6.60265 2.97520   3
   7  10  -3 77.5202 14.7139   1
   7  10  -3 87.3203 8.41827   2
  -7 -10   3 75.8461 7.75676   3
   6  10  -3 26.6000 3.93652   2
   6  10  -3 24.1008 10.1526   1
  -6 -10   3 40.6173 10.3306   1
   5  10  -3 190.340 16.6381   2
   5  10  -3 205.666 23.0462   1
  -5 -10   3 187.127 21.8480   1
   4  10  -3 108.165 16.3530   1
   4  10  -3 110.970 10.4183   2
  -4 -10   3 124.535 15.4257   1
   3  10  -3 10.2430 7.50078   1
   3  10  -3 14.8642 2.97980   2
   2  10  -3 227.517 23.1594   1
   2  10  -3 223.336 19.0253   2
   1  10  -3 15.9761 2.92648   2
   1  10  -3 14.2117 6.20698   1
  -1 -10   3 15.4914 5.10903   1
   0  10  -3 7.12805 2.34741   2
   0 -10   3 7.44715 3.92929   1
  -1  10  -3 -1.8235 4.70941   1
  -1  10  -3 1.70507 2.24247   2
  -2  10  -3 27.8176 3.52234   2
  -2  10  -3 35.3574 6.66650   1
  -3  10  -3 639.929 56.1757   1
  -3  10  -3 691.192 54.3895   2
  -4  10  -3 424.796 35.9774   1
  -4  10  -3 402.778 33.8809   2
  -5  10  -3 -2.0958 2.15615   2
  -5  10  -3 7.22917 5.48512   1
   5 -10   3 3.68537 2.45465   2
  -6  10  -3 53.9479 9.14501   1
  -6  10  -3 49.7924 8.66960   1
  -6  10  -3 52.7840 5.98678   2
   6 -10   3 60.3482 6.37976   2
  -7  10  -3 49.0635 8.68789   1
  -7  10  -3 52.8797 9.15598   1
  -7  10  -3 33.3419 4.08741   2
   7 -10   3 28.0800 4.18889   2
  -8  10  -3 209.412 22.0200   1
  -8  10  -3 208.551 17.6816   2
  -8  10  -3 194.817 22.3536   1
   8 -10   3 214.446 17.8995   2
  -9  10  -3 28.0783 9.65834   1
  -9  10  -3 46.4061 9.85629   1
   9 -10   3 39.5367 4.66376   2
 -10  10  -3 43.4469 10.6081   1
 -10  10  -3 36.6914 10.2689   1
 -10  10  -3 34.6048 4.47950   2
  10 -10   3 54.9865 5.23697   2
 -11  10  -3 26.2150 10.0995   1
 -11  10  -3 9.77571 9.03065   1
  11 -10   3 28.6530 3.90995   2
 -12  10  -3 3.31740 5.18938   3
 -12  10  -3 1.73600 8.54453   1
 -12  10  -3 5.57769 9.16923   1
  12 -10   3 11.2515 3.12316   2
 -13  10  -3 13.6840 11.4861   1
 -13  10  -3 19.7211 6.30908   3
 -13  10  -3 17.1344 10.4964   1
  13 -10   3 20.1999 4.04623   2
 -14  10  -3 0.09190 9.73495   1
 -14  10  -3 18.7165 16.1101   1
 -14  10  -3 1.03640 6.13611   3
  14 -10   3 2.44222 3.46636   2
 -15  10  -3 0.10569 9.13512   1
 -15  10  -3 8.02380 6.81540   3
  15 -10   3 2.81217 3.30227   2
  14   9  -3 25.3029 4.65781   2
  14   9  -3 24.3313 17.0421   1
 -14  -9   3 32.9103 5.90226   3
 -14  -9   3 26.8107 14.3454   1
  13   9  -3 -3.2712 12.5200   1
  13   9  -3 6.95672 6.66444   2
 -13  -9   3 6.00944 11.3579   1
  12   9  -3 4.53065 12.8550   1
  12   9  -3 11.9633 3.57340   2
 -12  -9   3 12.9891 13.1870   1
 -12  -9   3 16.2217 4.40527   3
  11   9  -3 -3.1294 10.9450   1
  11   9  -3 -3.7687 3.19187   2
 -11  -9   3 5.21924 11.4219   1
 -11  -9   3 -0.5973 3.58112   3
  10   9  -3 -6.3103 9.68196   1
  10   9  -3 1.11951 2.91059   2
 -10  -9   3 -0.1153 3.28416   3
 -10  -9   3 -1.7035 9.59424   1
   9   9  -3 14.8910 3.45447   2
   9   9  -3 6.82534 10.0771   1
  -9  -9   3 13.7746 10.3626   1
  -9  -9   3 25.0053 4.09472   3
   8   9  -3 105.062 9.34964   2
   8   9  -3 65.1850 14.9408   1
  -8  -9   3 106.456 9.33604   3
  -8  -9   3 68.6246 14.8913   1
   7   9  -3 0.32110 8.35977   1
   7   9  -3 5.35545 2.76803   2
  -7  -9   3 8.59263 2.73238   3
   6   9  -3 18.8156 3.13787   2
   6   9  -3 9.30282 8.47311   1
  -6  -9   3 18.9725 3.32234   3
  -6  -9   3 -2.9952 4.02200   1
   5   9  -3 10.9750 2.73850   2
   5   9  -3 10.1134 7.65274   1
  -5  -9   3 26.3852 8.40121   1
   4   9  -3 2.22911 2.25675   2
   4   9  -3 0.21779 5.79286   1
  -4  -9   3 -0.2417 6.20008   1
   3   9  -3 73.5304 12.1545   1
   3   9  -3 71.6185 7.27185   2
  -3  -9   3 79.1427 11.7238   1
   2   9  -3 -0.6558 5.42233   1
   2   9  -3 6.22127 3.88904   2
   1   9  -3 19.8918 6.46277   1
   0   9  -3 2.55955 2.16649   2
   0   9  -3 -0.4664 4.61885   1
   0  -9   3 -0.7371 3.19182   1
  -1   9  -3 105.765 12.5718   1
  -1   9  -3 117.367 10.0115   2
  -2   9  -3 92.1177 10.2177   1
  -2   9  -3 69.9771 7.39484   2
  -3   9  -3 -0.6732 2.09434   2
  -3   9  -3 -3.5401 3.98406   1
  -4   9  -3 1.54150 4.45394   1
  -4   9  -3 4.89101 2.07922   2
   4  -9   3 0.67276 3.50871   2
  -5   9  -3 314.610 28.2088   1
  -5   9  -3 311.004 25.7871   2
   5  -9   3 312.228 25.9105   2
  -6   9  -3 1.48445 2.04828   2
  -6   9  -3 2.12476 5.19365   1
  -6   9  -3 -6.1588 4.85755   1
   6  -9   3 -1.4607 2.28005   2
  -7   9  -3 10.9251 6.46223   1
  -7   9  -3 16.9233 2.79493   2
  -7   9  -3 15.5681 6.89028   1
   7  -9   3 17.3145 2.97167   2
  -8   9  -3 156.457 19.6620   1
  -8   9  -3 179.286 14.9163   2
  -8   9  -3 150.195 19.4924   1
   8  -9   3 190.283 15.1425   2
  -9   9  -3 113.695 16.5034   1
  -9   9  -3 132.042 16.7650   1
  -9   9  -3 128.289 11.0920   2
   9  -9   3 119.306 11.3442   2
 -10   9  -3 10.6181 8.63357   1
 -10   9  -3 -1.8163 8.28489   1
  10  -9   3 5.43291 2.68523   2
 -11   9  -3 17.1380 3.02318   2
 -11   9  -3 16.4368 10.2042   1
  11  -9   3 12.0334 3.37131   2
 -12   9  -3 148.257 23.1711   1
 -12   9  -3 140.279 20.2981   1
  12  -9   3 131.052 12.4710   2
 -13   9  -3 3.09190 10.0354   1
 -13   9  -3 14.6265 9.63815   1
 -13   9  -3 1.55103 5.02543   3
  13  -9   3 -0.4526 2.72846   2
 -14   9  -3 13.0288 5.99442   3
 -14   9  -3 29.6153 13.3027   1
 -14   9  -3 14.2532 10.7781   1
  14  -9   3 19.3856 3.80451   2
 -15   9  -3 7.54812 10.7150   1
 -15   9  -3 4.15930 5.88145   3
  15  -9   3 4.25014 4.27681   2
  15   8  -3 -19.042 12.8662   1
  15   8  -3 0.49371 3.53748   2
 -15  -8   3 10.8575 13.5379   1
 -15  -8   3 -1.0293 4.68477   3
  14   8  -3 -3.3021 12.6034   1
  14   8  -3 7.14542 3.49160   2
 -14  -8   3 0.18562 4.50759   3
 -14  -8   3 -6.3625 10.4223   1
  13   8  -3 7.14816 3.42735   2
  13   8  -3 19.7361 14.1126   1
 -13  -8   3 35.7183 13.6723   1
 -13  -8   3 13.5699 5.53235   3
  12   8  -3 -7.9072 11.1439   1
  12   8  -3 0.32133 2.98490   2
 -12  -8   3 -3.2363 10.9387   1
 -12  -8   3 0.62938 4.02578   3
  11   8  -3 -1.2188 3.27012   2
  11   8  -3 1.24313 12.9908   1
 -11  -8   3 -4.0830 3.45365   3
 -11  -8   3 -2.2342 9.92045   1
  10   8  -3 211.107 17.0761   2
  10   8  -3 229.704 26.6854   1
 -10  -8   3 180.610 17.0333   2
 -10  -8   3 186.007 17.4070   3
 -10  -8   3 209.759 25.9573   1
   9   8  -3 21.2094 3.60248   2
  -9  -8   3 27.1527 10.8220   1
  -9  -8   3 22.6944 4.05838   3
   8   8  -3 696.132 55.1981   2
   8   8  -3 653.758 62.2511   1
  -8  -8   3 705.018 61.4142   1
  -8  -8   3 654.059 55.2380   2
  -8  -8   3 672.622 55.3911   3
   7   8  -3 44.1208 11.8080   1
   7   8  -3 30.2153 4.02251   2
  -7  -8   3 42.5603 11.4066   1
  -7  -8   3 34.6670 4.88496   3
   6   8  -3 1441.31 113.220   2
   6   8  -3 1454.49 118.028   1
  -6  -8   3 1305.14 113.298   3
   5   8  -3 3.45952 7.89894   1
   5   8  -3 25.0613 3.32976   2
  -5  -8   3 21.5755 6.68198   1
  -5  -8   3 23.7165 3.05091   3
   4   8  -3 0.44199 6.71699   1
   4   8  -3 2.23568 3.77041   2
  -4  -8   3 -2.9768 5.88201   1
   3   8  -3 786.856 66.0693   1
   3   8  -3 756.677 62.9450   2
  -3  -8   3 781.461 65.6440   1
   2   8  -3 86.2336 12.0711   1
  -2  -8   3 98.5657 11.7672   1
   1   8  -3 694.288 58.6383   1
  -1  -8   3 693.330 58.6963   1
   0   8  -3 5.96484 2.14495   2
   0   8  -3 12.7713 5.17937   1
   0  -8   3 13.3970 3.82231   1
  -1   8  -3 3433.00 277.636   2
  -2   8  -3 3.23206 1.92828   2
  -3   8  -3 409.449 32.8464   1
  -3   8  -3 359.137 31.2857   2
  -4   8  -3 1696.13 132.691   1
  -4   8  -3 1659.65 131.150   2
   4  -8   3 1504.43 131.393   2
  -5   8  -3 88.7390 10.4244   1
  -5   8  -3 95.2401 10.2086   1
  -5   8  -3 73.0526 7.12721   2
   5  -8   3 63.4201 7.33529   2
  -6   8  -3 558.238 44.8334   2
  -6   8  -3 547.138 47.3446   1
  -6   8  -3 591.624 47.4539   1
   6  -8   3 507.302 45.1535   2
  -7   8  -3 98.9027 16.1008   1
  -7   8  -3 117.727 9.82811   2
  -7   8  -3 106.181 13.9275   1
   7  -8   3 110.550 10.0183   2
  -8   8  -3 514.540 49.1284   1
  -8   8  -3 522.341 42.8439   2
  -8   8  -3 534.829 46.7680   1
   8  -8   3 524.956 42.9371   2
  -9   8  -3 194.676 21.1575   1
  -9   8  -3 179.557 15.9739   2
   9  -8   3 195.481 16.1811   2
 -10   8  -3 303.452 25.5806   2
 -10   8  -3 325.647 31.5447   1
  10  -8   3 304.460 25.7149   2
 -11   8  -3 154.688 21.8130   1
  11  -8   3 152.881 13.6295   2
 -12   8  -3 323.461 33.2460   1
 -12   8  -3 289.739 25.4596   2
  12  -8   3 313.671 25.6374   2
 -13   8  -3 7.18359 5.89709   3
 -13   8  -3 -7.2854 9.81131   1
  13  -8   3 2.50200 2.83848   2
 -14   8  -3 11.6483 19.1580   1
 -14   8  -3 4.72529 5.93274   3
  14  -8   3 1.21841 2.75453   2
 -15   8  -3 -15.591 8.94443   1
 -15   8  -3 3.00800 6.11771   3
 -15   8  -3 10.4310 12.5377   1
  15  -8   3 2.07414 2.96681   2
 -16   8  -3 4.88825 10.8289   1
 -16   8  -3 -7.0998 6.01191   3
  16  -8   3 -1.6126 3.09357   2
  15   7  -3 5.25028 14.6227   1
  15   7  -3 -7.8140 3.32574   2
 -15  -7   3 -7.8409 12.3313   1
 -15  -7   3 0.05761 5.45095   3
  14   7  -3 8.05265 4.00035   2
  14   7  -3 -4.0710 12.8807   1
 -14  -7   3 5.95657 13.7459   1
 -14  -7   3 7.01334 4.85595   3
  13   7  -3 2.76183 12.2644   1
  13   7  -3 -0.0807 3.29879   2
 -13  -7   3 3.44537 4.78187   3
 -13  -7   3 -5.7114 10.6225   1
  12   7  -3 21.1766 3.91653   2
  12   7  -3 23.1468 13.3765   1
 -12  -7   3 12.3569 12.0556   1
 -12  -7   3 34.6399 5.82461   3
  11   7  -3 21.0071 3.90984   2
  11   7  -3 11.9104 12.8889   1
 -11  -7   3 31.0636 12.9353   1
 -11  -7   3 41.1918 5.48911   3
 -11  -7   3 26.0126 4.03612   2
  10   7  -3 4.82107 11.7724   1
  10   7  -3 15.0759 3.30675   2
 -10  -7   3 -3.8404 16.9023   1
 -10  -7   3 11.4410 3.33784   2
 -10  -7   3 9.80775 3.89158   3
   9   7  -3 38.7597 12.4470   1
   9   7  -3 58.1897 6.03621   2
  -9  -7   3 44.3846 12.7130   1
  -9  -7   3 60.8341 6.52842   3
  -9  -7   3 33.0507 4.75701   2
   8   7  -3 8.74654 2.62558   2
  -8  -7   3 13.7755 9.74150   1
  -8  -7   3 13.3651 2.69429   2
  -8  -7   3 10.5628 3.09827   3
   7   7  -3 60.2699 12.9662   1
   7   7  -3 69.4786 6.93604   2
  -7  -7   3 70.3997 6.86558   2
  -7  -7   3 68.0142 7.02555   3
  -7  -7   3 63.7583 12.5261   1
   6   7  -3 4.08558 2.27947   2
   6   7  -3 0.53232 7.06990   1
  -6  -7   3 2.30224 6.84151   1
  -6  -7   3 15.7857 2.78443   3
  -6  -7   3 7.77801 2.28157   2
   5   7  -3 277.394 23.9727   2
   5   7  -3 252.020 28.4437   1
  -5  -7   3 319.842 24.0298   3
   4   7  -3 30.4327 5.19874   2
   4   7  -3 34.9873 8.29815   1
  -4  -7   3 38.1130 7.74954   1
  -4  -7   3 32.1302 3.85497   3
   3   7  -3 2.19382 2.07620   2
   3   7  -3 6.87096 6.19525   1
  -3  -7   3 2.79799 5.63065   1
   2   7  -3 2.81046 2.03726   2
   2   7  -3 -0.6214 5.11305   1
  -2  -7   3 6.01307 5.04137   1
   1   7  -3 26.8834 6.04361   1
  -1  -7   3 30.7152 5.42578   1
   0   7  -3 14.2356 4.37914   1
   0  -7   3 9.96478 3.41652   1
  -1   7  -3 5.24016 3.67261   1
  -1   7  -3 4.08483 1.80748   2
  -2   7  -3 95.7618 8.51676   2
  -2   7  -3 97.3646 10.9210   1
  -3   7  -3 21.8383 4.49462   1
  -3   7  -3 11.5548 2.27221   2
   3  -7   3 21.1784 2.62963   2
  -4   7  -3 107.096 14.2244   1
  -4   7  -3 94.2288 9.21379   2
   4  -7   3 115.843 9.31414   2
  -5   7  -3 285.861 28.6004   1
  -5   7  -3 318.464 25.2119   2
  -5   7  -3 280.805 27.0815   1
   5  -7   3 327.408 25.2522   2
  -6   7  -3 19.4630 2.46226   2
  -6   7  -3 9.29072 5.40936   1
   6  -7   3 13.8431 2.80943   2
  -7   7  -3 203.005 16.4940   2
  -7   7  -3 189.409 20.0318   1
   7  -7   3 195.632 16.6072   2
  -8   7  -3 12.0444 7.09612   1
  -8   7  -3 8.75580 2.10394   2
   8  -7   3 9.23877 2.27930   2
  -9   7  -3 19.5181 2.85854   2
  -9   7  -3 32.7042 15.0072   1
   9  -7   3 25.4349 3.07918   2
 -10   7  -3 11.9913 2.61000   2
 -10   7  -3 1.72548 8.40149   1
  10  -7   3 14.4234 2.89767   2
 -11   7  -3 3.26162 9.56676   1
 -11   7  -3 1.82248 2.27875   2
  11  -7   3 2.94734 2.66881   2
 -12   7  -3 49.9953 6.03750   2
 -12   7  -3 42.3186 13.2177   1
  12  -7   3 51.6749 6.29919   2
 -13   7  -3 5.36055 5.58938   3
 -13   7  -3 7.84984 3.19885   2
 -13   7  -3 1.63696 9.82936   1
  13  -7   3 1.00322 2.83046   2
 -14   7  -3 3.62079 6.23142   3
 -14   7  -3 12.6384 12.5788   1
  14  -7   3 3.61021 3.01946   2
 -15   7  -3 7.89576 12.4932   1
 -15   7  -3 10.1105 6.76711   3
  15  -7   3 11.8894 3.36423   2
 -16   7  -3 4.09121 6.66923   3
  16  -7   3 3.91506 4.39372   2
  16   6  -3 6.36544 3.72180   2
  16   6  -3 6.07793 15.0294   1
 -16  -6   3 -1.0777 5.65525   3
 -16  -6   3 -22.706 24.2625   1
  15   6  -3 -1.2418 3.35085   2
  15   6  -3 -3.0371 13.4860   1
 -15  -6   3 -15.353 12.9275   1
 -15  -6   3 -1.4165 4.91595   3
  14   6  -3 0.34533 3.00094   2
  14   6  -3 19.2565 14.5168   1
 -14  -6   3 11.7105 12.0069   1
 -14  -6   3 -1.1863 5.00704   3
  13   6  -3 20.8234 3.81118   2
  13   6  -3 11.5996 12.7046   1
 -13  -6   3 36.6588 14.4137   1
 -13  -6   3 27.8214 5.46806   3
  12   6  -3 8.31133 3.10896   2
  12   6  -3 19.0103 12.5958   1
 -12  -6   3 18.0963 4.90760   3
 -12  -6   3 -1.4561 11.6092   1
  11   6  -3 47.1232 14.7735   1
  11   6  -3 67.1250 6.86258   2
 -11  -6   3 60.2814 7.85895   3
 -11  -6   3 51.5538 6.73571   2
 -11  -6   3 50.4230 14.8620   1
  10   6  -3 227.124 18.8728   2
  10   6  -3 206.611 28.3195   1
 -10  -6   3 228.661 19.4562   3
 -10  -6   3 233.264 28.3910   1
 -10  -6   3 212.341 18.8774   2
   9   6  -3 9.79781 2.51414   2
   9   6  -3 3.46282 9.51298   1
  -9  -6   3 -0.5939 8.81543   1
  -9  -6   3 4.43593 3.40254   3
  -9  -6   3 0.56230 2.29547   2
   8   6  -3 120.415 10.2113   2
   8   6  -3 120.847 18.5495   1
  -8  -6   3 99.5759 17.1036   1
  -8  -6   3 105.914 10.2510   2
  -8  -6   3 117.712 10.6959   3
   7   6  -3 737.087 61.2246   2
   7   6  -3 831.180 66.3738   1
  -7  -6   3 739.452 61.2375   2
  -7  -6   3 792.055 66.2983   1
  -7  -6   3 700.776 61.4012   3
   6   6  -3 716.377 57.0486   2
   6   6  -3 709.551 61.2674   1
  -6  -6   3 667.012 57.1789   3
  -6  -6   3 738.586 61.4847   1
  -6  -6   3 689.457 57.0642   2
   5   6  -3 114.277 14.8808   1
   5   6  -3 97.7183 8.83084   2
  -5  -6   3 90.1487 8.86948   3
  -5  -6   3 106.100 8.90325   2
  -5  -6   3 110.340 16.1072   1
   4   6  -3 3860.96 310.832   1
  -4  -6   3 3848.34 308.004   3
  -4  -6   3 3721.05 308.108   2
   3   6  -3 5.97419 1.94781   2
   3   6  -3 6.64483 6.02465   1
  -3  -6   3 12.5984 5.67732   1
   2   6  -3 2920.76 241.433   1
   2   6  -3 2992.31 239.636   2
  -2  -6   3 2977.55 241.252   1
   1   6  -3 643.118 54.2760   1
  -1  -6   3 655.427 53.9073   1
   0   6  -3 534.480 44.5439   1
  -1   6  -3 180.347 16.7554   2
  -1   6  -3 227.775 17.7003   1
  -2   6  -3 2972.42 240.890   1
  -3   6  -3 158.629 13.9681   1
  -3   6  -3 149.792 12.6262   2
   3  -6   3 144.252 12.6792   2
  -4   6  -3 2396.82 196.801   1
  -4   6  -3 2478.71 195.620   2
   4  -6   3 2381.50 195.643   2
  -5   6  -3 98.9769 11.0137   1
  -5   6  -3 94.1580 8.28432   2
   5  -6   3 93.6760 8.38750   2
  -6   6  -3 75.6871 8.09360   2
  -6   6  -3 93.2433 11.6964   1
   6  -6   3 90.8338 7.74055   2
  -7   6  -3 81.9155 11.1991   1
  -7   6  -3 79.1635 6.45772   2
   7  -6   3 53.9587 6.55320   2
  -8   6  -3 145.181 11.9917   2
  -8   6  -3 156.711 17.0814   1
   8  -6   3 128.941 12.1061   2
  -9   6  -3 29.7261 8.85523   1
  -9   6  -3 13.2299 2.29854   2
   9  -6   3 12.5569 2.45258   2
 -10   6  -3 348.349 33.4399   1
 -10   6  -3 330.114 27.9311   2
  10  -6   3 343.508 28.0116   2
 -11   6  -3 303.051 32.4558   1
 -11   6  -3 306.973 25.4141   2
  11  -6   3 307.197 25.4616   2
 -12   6  -3 2.73375 2.53074   2
 -12   6  -3 10.7372 10.9639   1
  12  -6   3 9.26979 2.69295   2
 -13   6  -3 24.2660 3.60744   2
 -13   6  -3 47.0133 13.1548   1
 -13   6  -3 28.8034 6.61159   3
  13  -6   3 25.9170 3.80486   2
 -14   6  -3 45.3119 14.8999   1
 -14   6  -3 28.8438 7.16955   3
  14  -6   3 30.0797 4.22057   2
 -15   6  -3 91.9429 29.1204   1
 -15   6  -3 138.113 14.8925   3
  15  -6   3 129.231 12.0412   2
 -16   6  -3 1.71330 6.43655   3
 -16   6  -3 -10.892 13.4308   1
  16  -6   3 12.6088 3.34710   2
  16   5  -3 10.0486 15.1162   1
  16   5  -3 4.51549 3.31919   2
 -16  -5   3 2.00086 11.4481   1
 -16  -5   3 4.07676 5.86023   3
  15   5  -3 27.3225 4.94447   2
  15   5  -3 10.4148 15.6255   1
 -15  -5   3 7.88111 12.2641   1
 -15  -5   3 28.9794 6.11004   3
  14   5  -3 1.85085 3.18134   2
  14   5  -3 6.93991 11.5832   1
 -14  -5   3 -10.250 11.2810   1
 -14  -5   3 2.31645 4.57949   3
  13   5  -3 3.77550 2.89282   2
  13   5  -3 5.72252 12.1880   1
 -13  -5   3 -1.7034 11.5598   1
 -13  -5   3 6.22246 4.98754   3
  12   5  -3 1.85316 2.64409   2
  12   5  -3 0.43007 10.3975   1
 -12  -5   3 1.01234 10.4923   1
 -12  -5   3 1.20924 2.48719   2
 -12  -5   3 1.15183 3.95322   3
  11   5  -3 57.3710 13.9395   1
  11   5  -3 54.4701 6.29693   2
 -11  -5   3 56.4622 7.56110   3
 -11  -5   3 43.6318 7.10998   2
 -11  -5   3 57.7643 14.8931   1
  10   5  -3 178.610 23.4285   1
  10   5  -3 180.974 15.4574   2
 -10  -5   3 185.671 16.1474   3
 -10  -5   3 173.238 15.4675   2
 -10  -5   3 183.904 23.7225   1
   9   5  -3 13.1294 10.6784   1
   9   5  -3 6.37876 2.47613   2
  -9  -5   3 21.8307 10.1493   1
  -9  -5   3 13.9600 2.59315   2
  -9  -5   3 11.4056 3.63344   3
   8   5  -3 8.78953 2.46289   2
   8   5  -3 9.75578 10.3413   1
  -8  -5   3 15.3092 3.20354   3
  -8  -5   3 6.99494 2.23001   2
  -8  -5   3 5.46826 7.90177   1
   7   5  -3 30.4053 9.66647   1
   7   5  -3 52.0106 5.20541   2
  -7  -5   3 36.4622 5.10455   2
  -7  -5   3 35.8589 10.5540   1
  -7  -5   3 59.5391 5.67684   3
   6   5  -3 -5.8103 5.83859   1
   6   5  -3 3.03155 1.78191   2
  -6  -5   3 0.55013 2.22632   3
  -6  -5   3 -2.2101 1.64236   2
  -6  -5   3 2.90499 6.45753   1
   5   5  -3 9.46779 6.52437   1
   5   5  -3 5.74380 1.97141   2
  -5  -5   3 11.3329 2.27683   3
  -5  -5   3 10.3067 6.52089   1
  -5  -5   3 8.67599 2.08124   2
   4   5  -3 79.2391 7.09395   2
   4   5  -3 88.0234 12.4792   1
  -4  -5   3 70.8284 7.14161   3
  -4  -5   3 86.1276 7.21837   2
   3   5  -3 34.5165 4.09994   2
   3   5  -3 20.4268 6.53759   1
  -3  -5   3 48.8355 3.98944   3
  -3  -5   3 39.6218 4.08901   2
  -3  -5   3 21.7652 5.63739   1
   2   5  -3 15.6843 2.13473   2
   2   5  -3 15.9824 4.82816   1
  -2  -5   3 14.3687 4.71727   1
   1   5  -3 225.502 16.9618   2
   1   5  -3 191.430 18.2450   1
  -1  -5   3 194.105 18.1266   1
   0   5  -3 16.9020 3.33118   1
   0  -5   3 12.5691 2.22290   1
  -1   5  -3 11.4314 1.60911   2
  -1   5  -3 10.1735 2.24201   1
  -2   5  -3 158.098 13.2909   2
   2  -5   3 162.610 13.3245   2
  -3   5  -3 10.3070 3.10571   1
  -3   5  -3 4.14391 1.34549   2
   3  -5   3 -2.5989 1.31084   2
  -4   5  -3 288.803 22.6990   1
  -4   5  -3 244.027 20.7883   2
   4  -5   3 238.369 20.8319   2
  -5   5  -3 9.11861 5.14118   1
  -5   5  -3 27.5402 2.85686   2
   5  -5   3 17.5974 2.31071   2
  -6   5  -3 56.6847 5.18327   2
  -6   5  -3 60.3099 9.28049   1
   6  -5   3 51.5102 5.28737   2
  -7   5  -3 -1.5839 2.41240   2
  -7   5  -3 -2.4207 5.41521   1
   7  -5   3 3.78112 1.64100   2
  -8   5  -3 390.449 37.9806   1
  -8   5  -3 427.443 33.9307   2
   8  -5   3 418.986 34.1958   2
  -9   5  -3 7.92361 1.96635   2
  -9   5  -3 10.0849 8.13500   1
   9  -5   3 7.98103 2.29265   2
 -10   5  -3 11.2110 8.43412   1
 -10   5  -3 2.36640 2.04838   2
  10  -5   3 4.85068 1.98166   2
 -11   5  -3 5.38276 10.2579   1
 -11   5  -3 5.73207 2.34537   2
  11  -5   3 8.93902 2.38985   2
 -12   5  -3 4.15819 2.34338   2
 -12   5  -3 -1.3393 8.90819   1
  12  -5   3 0.52940 2.12713   2
 -13   5  -3 2.97053 2.34032   2
 -13   5  -3 -2.1879 9.50513   1
 -13   5  -3 2.91563 5.01079   3
  13  -5   3 -1.4944 2.21854   2
 -14   5  -3 -9.1005 11.0496   1
 -14   5  -3 0.88203 5.42364   3
  14  -5   3 0.13996 2.48129   2
 -15   5  -3 -9.0759 5.67366   3
 -15   5  -3 -7.0878 13.2464   1
  15  -5   3 2.62042 2.65564   2
 -16   5  -3 14.7825 14.4268   1
 -16   5  -3 2.24044 6.04810   3
  16  -5   3 2.87217 2.68275   2
  17   4  -3 30.2382 4.53099   2
 -17  -4   3 30.4862 7.10273   3
  16   4  -3 4.10227 3.64396   2
  16   4  -3 -4.9908 14.7297   1
 -16  -4   3 26.1752 14.1317   1
 -16  -4   3 12.0539 5.92304   3
  15   4  -3 9.42852 13.2883   1
  15   4  -3 17.1861 3.65042   2
 -15  -4   3 5.71543 14.6885   1
 -15  -4   3 27.1580 6.05291   3
  14   4  -3 -1.6738 3.06207   2
 -14  -4   3 3.83805 4.85972   3
 -14  -4   3 -8.8345 11.8902   1
  13   4  -3 12.6178 11.7661   1
  13   4  -3 6.01292 2.80940   2
 -13  -4   3 3.15103 11.8642   1
 -13  -4   3 5.22585 4.74210   3
  12   4  -3 16.5768 12.6027   1
  12   4  -3 9.18195 2.87886   2
 -12  -4   3 13.8620 3.02769   2
 -12  -4   3 6.95868 10.9870   1
 -12  -4   3 13.3457 4.82548   3
  11   4  -3 382.296 31.3867   2
  11   4  -3 392.077 39.8179   1
 -11  -4   3 371.212 32.0521   3
 -11  -4   3 429.297 40.1886   1
 -11  -4   3 361.307 31.3800   2
  10   4  -3 135.890 19.7352   1
  10   4  -3 101.540 9.34754   2
 -10  -4   3 92.4867 10.1140   3
 -10  -4   3 131.734 18.5797   1
 -10  -4   3 96.2783 9.25801   2
   9   4  -3 138.572 19.9805   1
   9   4  -3 163.558 13.2813   2
  -9  -4   3 168.708 20.8068   1
  -9  -4   3 151.894 13.8865   3
  -9  -4   3 149.351 13.2422   2
   8   4  -3 43.2498 10.9597   1
  -8  -4   3 42.8419 5.17928   2
  -8  -4   3 52.8394 5.95285   3
  -8  -4   3 45.8736 12.8318   1
   7   4  -3 531.789 54.8880   1
  -7  -4   3 524.671 43.6253   2
  -7  -4   3 547.082 43.9121   3
  -7  -4   3 536.049 48.1779   1
   6   4  -3 595.120 46.9671   2
   6   4  -3 600.101 50.9357   1
  -6  -4   3 627.791 47.2316   3
  -6  -4   3 620.109 51.3671   1
  -6  -4   3 453.661 47.3638   2
   5   4  -3 273.880 26.1238   1
   5   4  -3 282.416 22.4576   2
  -5  -4   3 292.723 26.3847   1
  -5  -4   3 247.595 22.6376   3
  -5  -4   3 281.191 22.4934   2
   4   4  -3 2099.29 169.023   1
   4   4  -3 2061.74 166.491   2
  -4  -4   3 2144.32 169.036   1
  -4  -4   3 2046.54 166.500   2
  -4  -4   3 1952.49 166.598   3
   3   4  -3 129.882 10.3746   2
   3   4  -3 131.581 13.0798   1
  -3  -4   3 119.785 10.4101   3
  -3  -4   3 116.900 10.3326   2
   2   4  -3 566.370 44.4480   2
   2   4  -3 564.896 46.0554   1
  -2  -4   3 563.188 45.9157   1
  -2  -4   3 522.304 44.4731   3
  -2  -4   3 526.949 44.4399   2
   1   4  -3 28.7497 2.96157   2
   1   4  -3 26.0919 4.37742   1
  -1  -4   3 24.6529 4.06028   1
   0   4  -3 1640.77 133.070   1
  -1   4  -3 260.956 21.2887   2
  -2   4  -3 119.507 10.1505   2
   2  -4   3 124.963 10.1883   2
  -3   4  -3 1541.36 121.461   1
  -3   4  -3 1484.44 120.510   2
   3  -4   3 1446.99 120.525   2
  -4   4  -3 125.081 10.6469   2
  -4   4  -3 142.734 13.0244   1
   4  -4   3 123.475 10.7126   2
  -5   4  -3 366.319 30.8964   1
  -5   4  -3 348.127 28.2758   2
   5  -4   3 332.882 28.2935   2
  -6   4  -3 133.879 15.6831   1
  -6   4  -3 150.347 12.0476   2
   6  -4   3 155.839 12.1043   2
   6  -4   3 120.647 14.6283   1
  -7   4  -3 1006.44 87.5329   1
  -7   4  -3 1053.39 84.3194   2
   7  -4   3 1068.52 87.0424   1
   7  -4   3 1033.31 84.3338   2
  -8   4  -3 58.3269 11.0449   1
  -8   4  -3 63.4791 5.92601   2
   8  -4   3 68.5132 10.3148   1
   8  -4   3 61.5554 5.95238   2
  -9   4  -3 21.3001 2.58669   2
  -9   4  -3 22.2591 8.71386   1
   9  -4   3 33.9249 7.64069   1
   9  -4   3 11.4403 2.38311   2
 -10   4  -3 1.83918 8.99150   1
 -10   4  -3 3.65480 2.10361   2
  10  -4   3 4.26824 7.26999   1
  10  -4   3 6.32423 2.07471   2
 -11   4  -3 20.3347 11.2105   1
 -11   4  -3 16.9923 2.71015   2
  11  -4   3 15.0464 8.94104   1
  11  -4   3 22.6479 2.97195   2
 -12   4  -3 7.40217 10.5145   1
 -12   4  -3 -1.0725 2.14567   2
  12  -4   3 0.52561 2.23339   2
 -13   4  -3 9.95440 5.08621   3
 -13   4  -3 18.1670 12.1298   1
  13  -4   3 5.90086 2.31455   2
 -14   4  -3 16.6694 13.1332   1
 -14   4  -3 12.7301 3.08822   2
 -14   4  -3 17.7613 6.40594   3
  14  -4   3 17.9374 3.16629   2
 -15   4  -3 50.0327 17.0158   1
 -15   4  -3 56.4149 8.87144   3
  15  -4   3 53.0549 5.78107   2
 -16   4  -3 14.9882 7.33768   3
 -16   4  -3 8.04271 14.3094   1
  16  -4   3 15.7811 3.38923   2
  17   3  -3 3.44461 15.2576   1
  17   3  -3 2.76334 3.40645   2
 -17  -3   3 1.64740 5.98492   3
 -17  -3   3 -5.2373 13.6643   1
  16   3  -3 -6.7355 14.3398   1
  16   3  -3 7.34957 3.48971   2
 -16  -3   3 4.00239 5.59787   3
 -16  -3   3 3.28072 12.9772   1
  15   3  -3 37.6478 4.73720   2
  15   3  -3 38.7383 16.7846   1
 -15  -3   3 40.7114 7.04591   3
  14   3  -3 26.6634 3.86659   2
  14   3  -3 10.7166 15.1638   1
 -14  -3   3 23.2274 5.83785   3
 -14  -3   3 16.0460 12.6038   1
  13   3  -3 45.9751 5.04535   2
  13   3  -3 45.9097 14.4408   1
 -13  -3   3 36.7721 5.00535   2
 -13  -3   3 57.2978 8.15970   3
 -13  -3   3 45.9569 15.0615   1
  12   3  -3 107.083 18.3023   1
  12   3  -3 104.859 9.73351   2
 -12  -3   3 108.958 11.2515   3
 -12  -3   3 104.001 10.0654   2
 -12  -3   3 84.2149 17.6964   1
  11   3  -3 51.3532 5.77294   2
  11   3  -3 54.7431 13.3232   1
 -11  -3   3 50.7084 7.25478   3
 -11  -3   3 40.6164 13.0326   1
 -11  -3   3 43.3937 5.73477   2
  10   3  -3 3.75622 2.16118   2
  10   3  -3 -6.9639 8.92314   1
 -10  -3   3 0.54305 8.75550   1
 -10  -3   3 3.18986 3.39942   3
 -10  -3   3 2.32630 2.15500   2
   9   3  -3 32.8398 10.0455   1
   9   3  -3 15.9826 2.77018   2
  -9  -3   3 25.3750 2.98188   2
  -9  -3   3 14.8399 9.31366   1
  -9  -3   3 25.0841 3.95367   3
   8   3  -3 304.599 25.4826   2
   8   3  -3 319.478 30.8077   1
  -8  -3   3 312.709 25.5174   2
  -8  -3   3 298.615 25.9011   3
  -8  -3   3 331.246 31.2736   1
   7   3  -3 -4.1982 6.24311   1
   7   3  -3 1.98048 1.79327   2
  -7  -3   3 1.06180 1.79935   2
  -7  -3   3 4.11803 7.23039   1
  -7  -3   3 5.63609 2.52867   3
   6   3  -3 6.85143 1.74745   2
   6   3  -3 3.63205 6.47313   1
  -6  -3   3 16.5936 2.78397   3
  -6  -3   3 3.94369 1.82349   2
  -6  -3   3 2.52544 6.50204   1
   5   3  -3 253.133 20.4005   2
   5   3  -3 261.378 24.1697   1
  -5  -3   3 242.167 20.3879   2
  -5  -3   3 231.028 20.6127   3
  -5  -3   3 272.077 24.3619   1
   4   3  -3 101.167 7.97319   2
   4   3  -3 88.4351 11.5790   1
  -4  -3   3 100.656 12.3730   1
  -4  -3   3 95.3880 7.96320   2
  -4  -3   3 82.2862 8.15535   3
   3   3  -3 124.119 12.8674   1
   3   3  -3 136.750 10.3364   2
  -3  -3   3 111.397 10.4554   3
  -3  -3   3 125.328 10.3645   2
   2   3  -3 33.9941 6.07449   1
   2   3  -3 44.8719 4.34231   2
  -2  -3   3 60.7090 4.45194   3
  -2  -3   3 39.7803 4.34728   2
   1   3  -3 14.0370 3.58145   1
   1   3  -3 32.1221 2.66104   2
  -1  -3   3 18.5928 3.59661   1
  -1  -3   3 28.9638 2.64830   2
   0   3  -3 0.40733 1.52698   1
   0   3  -3 1.02190 1.55764   1
  -1   3  -3 178.620 14.5999   2
  -2   3  -3 351.425 34.0108   1
  -2   3  -3 432.921 33.4369   2
   2  -3   3 448.908 33.4530   2
  -3   3  -3 508.093 49.7428   1
  -3   3  -3 678.208 48.5998   2
   3  -3   3 703.721 48.6263   2
   3  -3   3 491.964 49.5319   1
  -4   3  -3 35.9361 5.72746   1
  -4   3  -3 19.9898 2.52952   2
   4  -3   3 17.4742 2.18341   2
   4  -3   3 40.6254 6.12075   1
  -5   3  -3 56.2235 5.12643   2
  -5   3  -3 43.9443 8.16903   1
   5  -3   3 63.3048 5.17210   2
   5  -3   3 55.7451 8.78363   1
  -6   3  -3 197.896 21.3403   1
  -6   3  -3 212.993 17.5289   2
   6  -3   3 222.120 17.5550   2
   6  -3   3 211.423 20.7500   1
  -7   3  -3 793.734 68.5172   1
  -7   3  -3 810.025 64.7721   2
   7  -3   3 793.011 64.7704   2
   7  -3   3 797.290 67.9267   1
  -8   3  -3 9.53497 7.55176   1
  -8   3  -3 12.6550 2.02938   2
   8  -3   3 17.0031 2.14832   2
   8  -3   3 1.53777 6.74662   1
  -9   3  -3 48.3364 11.6542   1
  -9   3  -3 55.2440 5.38589   2
   9  -3   3 57.5610 6.58835   2
   9  -3   3 45.7453 9.62673   1
 -10   3  -3 35.0063 11.5594   1
 -10   3  -3 11.6441 2.30279   2
  10  -3   3 16.7269 8.79952   1
[truncated: 1,659,919 more chars]
