# Supplementary material for: Crystal structure of the 1:1 cocrystal 5,5′-(triaz-1-ene-1,3-di­yl)bis­(3-nitro-1H-1,2,4-triazole)–tri­ethylammonium nitrate
Source: Acta Crystallogr E Crystallogr Commun. 2024 Nov 22;80(Pt 12):1302–7. doi: 10.1107/S205698902401096X (PMC11789187; doi:10.1107/S205698902401096X)
Supplement: Supplementary file 2 [file e-80-01302-Isup2.hkl]

data_I                                                                          
_shelx_title ' 100mg_ANTA_Br2CH2_0m_a.res in P-1'                               
_shelx_refln_list_code          4                                               
_shelx_F_calc_maximum      187.64                                               
_exptl_crystal_F_000      1808.00                                               
_reflns_d_resolution_high  0.7500                                               
                                                                                
loop_                                                                           
 _space_group_symop_operation_xyz                                               
 'x, y, z'                                                                      
 '-x, -y, -z'                                                                   
                                                                                
_cell_length_a    13.2412                                                       
_cell_length_b    14.3856                                                       
_cell_length_c    21.3601                                                       
_cell_angle_alpha 108.186                                                       
_cell_angle_beta   99.785                                                       
_cell_angle_gamma  91.272                                                       
                                                                                
_shelx_F_squared_multiplier     1.000                                           
                                                                                
loop_                                                                           
 _refln_index_h                                                                 
 _refln_index_k                                                                 
 _refln_index_l                                                                 
 _refln_F_squared_calc                                                          
 _refln_F_squared_meas                                                          
 _refln_F_squared_sigma                                                         
 _refln_observed_status                                                         
   2   0   0        510.16        399.09        17.48 o                         
   3   0   0         83.59         67.12        12.07 o                         
   5   0   0         33.58         22.44        12.02 o                         
   6   0   0         45.95         32.11         7.23 o                         
   7   0   0        103.68         94.55         9.82 o                         
   8   0   0       2374.52       2590.23        96.47 o                         
   9   0   0          5.44          1.62        10.26 o                         
  10   0   0        399.03        425.08        20.06 o                         
  11   0   0          5.42         -1.11         5.66 o                         
  12   0   0         48.02         60.88         9.17 o                         
  13   0   0          5.12          4.00         5.96 o                         
  14   0   0        501.28        507.03        29.58 o                         
  15   0   0          8.52          4.30        14.71 o                         
  16   0   0         76.91         68.05        10.84 o                         
  17   0   0          3.59        -17.19        22.38 o                         
 -17   1   0          7.82          4.58        13.02 o                         
 -16   1   0          0.35         -0.96         9.50 o                         
 -15   1   0          4.64         -1.37         8.80 o                         
 -14   1   0         77.36         68.25         8.61 o                         
 -13   1   0        367.25        331.62        18.06 o                         
 -12   1   0         57.30         45.30        11.28 o                         
 -11   1   0         48.10         24.95         6.77 o                         
 -10   1   0        220.93        208.25        12.06 o                         
  -9   1   0        303.71        324.55        15.68 o                         
  -8   1   0          8.33         39.92         9.18 o                         
  -7   1   0        154.11        138.80         8.69 o                         
  -6   1   0       2178.91       2275.21        94.82 o                         
  -5   1   0          5.47         42.77         3.95 o                         
  -4   1   0       7986.36       6289.33       300.65 o                         
  -3   1   0       2533.81       1929.67       120.02 o                         
  -2   1   0         35.74         42.03         5.25 o                         
  -1   1   0         72.24          6.99         1.47 o                         
   1   1   0         64.94         10.95         7.24 o                         
   2   1   0          8.19         10.49         3.97 o                         
   3   1   0        381.93        276.46        15.49 o                         
   4   1   0       5038.74       4012.04       146.62 o                         
   5   1   0        175.43        228.11        11.02 o                         
   6   1   0       5105.30       4620.79       169.37 o                         
   7   1   0        480.25        407.25        18.30 o                         
   8   1   0         10.20         37.80         4.57 o                         
   9   1   0        119.92        169.31        10.47 o                         
  10   1   0         22.10         21.39         4.88 o                         
  11   1   0          0.82          2.06         8.67 o                         
  12   1   0         16.63         10.59         5.76 o                         
  13   1   0         20.61         32.62        14.08 o                         
  14   1   0        625.38        643.83        37.81 o                         
  15   1   0          0.00          4.48        18.15 o                         
  16   1   0         54.86         66.45        12.54 o                         
  17   1   0         43.37         27.50        34.69 o                         
 -17   2   0         41.80         41.46        24.57 o                         
 -16   2   0         10.04         21.42        16.25 o                         
 -15   2   0          3.26         -8.97         8.97 o                         
 -14   2   0        184.64        205.03        18.43 o                         
 -13   2   0          5.16         11.94        10.19 o                         
 -12   2   0        277.91        325.35        17.69 o                         
 -11   2   0         96.21         74.85         6.78 o                         
 -10   2   0          6.69          7.37         7.00 o                         
  -9   2   0        734.55        768.08        31.27 o                         
  -8   2   0         31.21         37.69         7.56 o                         
  -7   2   0        508.26        482.15        23.58 o                         
  -6   2   0       2047.94       2511.77       104.14 o                         
  -5   2   0        659.31        738.14        84.99 o                         
  -4   2   0       8618.85       8520.86       698.81 o                         
  -3   2   0       1628.31       1756.03        82.96 o                         
  -1   2   0        116.29        275.51        29.54 o                         
   0   2   0      17523.18      17888.08      1447.09 o                         
   1   2   0      10771.99      11766.09       954.04 o                         
   2   2   0         46.39         92.40         5.53 o                         
   4   2   0       8451.94       9080.02       524.41 o                         
   5   2   0       2630.47       2618.50        96.84 o                         
   6   2   0       1389.34       1348.95        52.82 o                         
   7   2   0       1427.88       1412.91        54.40 o                         
   8   2   0       2112.48       2449.90        92.05 o                         
   9   2   0       1197.19       1330.87        52.53 o                         
  10   2   0          5.85          5.59         4.95 o                         
  11   2   0        651.95        791.52        33.94 o                         
  12   2   0        108.14        109.04        12.79 o                         
  13   2   0         61.43         71.56         8.88 o                         
  14   2   0          3.01         -0.50        14.40 o                         
  15   2   0         30.65         64.35        10.60 o                         
  16   2   0          0.32          3.62        13.00 o                         
  17   2   0         77.18        109.43        23.86 o                         
 -17   3   0          3.76         13.79        23.02 o                         
 -16   3   0          3.29         -2.97         9.48 o                         
 -15   3   0          0.84         -1.45        15.20 o                         
 -14   3   0         70.69         40.10         9.04 o                         
 -13   3   0        240.84        286.06        17.15 o                         
 -12   3   0         12.84         16.69         8.74 o                         
 -11   3   0          7.85         -1.38         4.94 o                         
 -10   3   0         67.74         41.15         8.45 o                         
  -9   3   0         35.74         44.90         5.18 o                         
  -8   3   0         88.10        101.78        14.20 o                         
  -7   3   0        581.51        528.47        27.75 o                         
  -6   3   0          4.53          8.78         5.11 o                         
  -5   3   0        913.44       1049.97        51.08 o                         
  -4   3   0       2564.72       2162.47       102.23 o                         
  -3   3   0         60.93         53.14         4.43 o                         
  -2   3   0        612.48        513.32        25.32 o                         
  -1   3   0         80.86         47.33         4.58 o                         
   0   3   0        600.89        418.91        28.10 o                         
   1   3   0         99.01         55.06        15.89 o                         
   2   3   0        364.12        260.73        20.61 o                         
   3   3   0         54.61         39.10        14.22 o                         
   4   3   0         16.41          9.38         3.05 o                         
   5   3   0         59.32         52.14         4.34 o                         
   6   3   0        622.90        587.16        24.43 o                         
   7   3   0         32.89         39.51        14.15 o                         
   8   3   0         17.68          7.24         5.89 o                         
   9   3   0         63.98         78.57         6.83 o                         
  10   3   0          9.76          7.24         5.64 o                         
  11   3   0         19.11         14.15         6.39 o                         
  12   3   0          0.08          3.58         5.91 o                         
  13   3   0          9.18          1.11        11.06 o                         
  14   3   0          2.65         -8.37         8.37 o                         
  15   3   0          1.70         10.82        16.82 o                         
  16   3   0         16.94          1.76        19.17 o                         
 -17   4   0         55.01         33.79        13.28 o                         
 -16   4   0          0.33         -4.57         8.84 o                         
 -15   4   0          4.20          3.35        11.74 o                         
 -14   4   0        265.44        316.26        23.39 o                         
 -13   4   0        100.88         97.39         9.72 o                         
 -12   4   0        334.01        387.69        20.50 o                         
 -11   4   0        255.43        293.62        16.65 o                         
 -10   4   0          0.07         -4.77         4.77 o                         
  -9   4   0        330.76        412.20        20.17 o                         
  -8   4   0        600.28        691.95        48.43 o                         
  -7   4   0       2383.79       2728.34       130.20 o                         
  -6   4   0          3.82          3.49         5.49 o                         
  -5   4   0       3453.84       3868.33       182.40 o                         
  -4   4   0       6345.95       7131.81       408.74 o                         
  -3   4   0         10.78         15.59         3.27 o                         
  -2   4   0       1747.08       2050.31       101.81 o                         
  -1   4   0         16.65          3.50         2.92 o                         
   0   4   0      31324.17      31274.17      1789.23 o                         
   1   4   0       1002.14       1126.86        99.31 o                         
   2   4   0       1794.68       1579.77        79.43 o                         
   3   4   0        932.84        818.27        36.08 o                         
   4   4   0        287.29        350.18        15.75 o                         
   5   4   0        903.60       1013.26        39.47 o                         
   6   4   0       4882.83       5362.12       218.11 o                         
   7   4   0          7.34          8.99         5.72 o                         
   8   4   0         17.50         41.17         6.32 o                         
   9   4   0         59.27         60.94         6.00 o                         
  10   4   0        164.95        183.46        12.23 o                         
  11   4   0         96.42         88.19        16.07 o                         
  12   4   0        110.46        104.08         8.66 o                         
  13   4   0         18.88         14.65         6.72 o                         
  14   4   0          5.09          3.20         8.36 o                         
  15   4   0        139.91        159.27        37.29 o                         
  16   4   0          6.97         35.87        11.25 o                         
 -17   5   0          1.27          4.57        10.28 o                         
 -16   5   0         23.88         19.72        20.71 o                         
 -15   5   0          3.28          3.46         8.88 o                         
 -14   5   0          2.38         -6.78         8.01 o                         
 -13   5   0          7.30          4.79         6.26 o                         
 -12   5   0        180.95        251.04        15.87 o                         
 -11   5   0          0.51          3.80         5.41 o                         
 -10   5   0          6.11          5.54         5.07 o                         
  -9   5   0        100.39        120.08         8.85 o                         
  -8   5   0         75.76         75.99         6.84 o                         
  -7   5   0         24.13         22.74         9.85 o                         
  -6   5   0         60.52         78.30        18.82 o                         
  -5   5   0        221.51        205.31        18.12 o                         
  -4   5   0         17.54         39.71         4.96 o                         
  -3   5   0       1391.30       1339.86        87.20 o                         
  -2   5   0        605.36        555.06        70.95 o                         
  -1   5   0         11.89         15.35         7.19 o                         
   0   5   0        170.95        196.75        13.56 o                         
   1   5   0         56.53         84.55        14.24 o                         
   2   5   0        167.74        164.37        19.17 o                         
   3   5   0        174.22        195.16        28.50 o                         
   4   5   0        620.05        594.46        28.33 o                         
   5   5   0        870.47        885.48        35.48 o                         
   6   5   0       2565.51       2423.92        91.43 o                         
   7   5   0        581.23        584.32        25.63 o                         
   8   5   0       1440.42       1386.05        54.51 o                         
   9   5   0        142.46        141.53         9.92 o                         
  10   5   0         19.87         14.09        10.20 o                         
  11   5   0        197.02        203.40        12.82 o                         
  12   5   0          1.62         -0.66         7.01 o                         
  13   5   0        379.95        456.43        27.77 o                         
  14   5   0        111.74         82.54        11.87 o                         
  15   5   0          5.16         -0.79         9.30 o                         
  16   5   0         31.68         42.55        19.89 o                         
 -16   6   0         25.36         18.05         9.94 o                         
 -15   6   0        419.77        421.45        27.24 o                         
 -14   6   0        189.96        189.91        17.58 o                         
 -13   6   0        136.32        140.82        15.92 o                         
 -12   6   0        670.73        676.04        32.27 o                         
 -11   6   0        409.52        426.60        22.04 o                         
 -10   6   0        123.49        128.77        10.46 o                         
  -9   6   0        423.68        468.08        21.44 o                         
  -8   6   0        951.77        968.56        43.66 o                         
  -7   6   0       1238.89       1437.81        62.12 o                         
  -6   6   0          8.74         -0.47         7.98 o                         
  -5   6   0        113.35        172.25        18.60 o                         
  -4   6   0        765.79        699.77        35.28 o                         
  -3   6   0       1479.45       1421.53        68.35 o                         
  -2   6   0        489.28        640.23        28.40 o                         
  -1   6   0       7620.97       7523.22       353.56 o                         
   0   6   0       3340.07       3512.22       167.01 o                         
   1   6   0        138.87        139.79        18.74 o                         
   2   6   0        207.37        329.86        33.54 o                         
   3   6   0       2834.29       3044.61       144.43 o                         
   4   6   0       8446.74       9636.47       392.15 o                         
   5   6   0        993.77       1100.37        49.29 o                         
   6   6   0       2637.72       2841.65       105.76 o                         
   7   6   0        382.46        384.80        18.44 o                         
   8   6   0       1551.12       1569.90        62.14 o                         
   9   6   0        286.31        300.61        16.16 o                         
  10   6   0       1015.64       1090.25        45.19 o                         
  11   6   0       1259.00       1239.92        50.83 o                         
  12   6   0         50.52         60.43         8.08 o                         
  13   6   0        774.70        746.09        39.90 o                         
  14   6   0         75.85         76.01        11.48 o                         
  15   6   0         29.71         22.15        17.56 o                         
 -16   7   0         34.42         59.88        16.88 o                         
 -15   7   0         32.62         14.92        13.77 o                         
 -14   7   0         82.57         79.51        11.11 o                         
 -13   7   0          1.94          2.45        13.56 o                         
 -12   7   0         72.73         68.27         7.44 o                         
 -11   7   0        225.12        148.87        10.08 o                         
 -10   7   0        560.45        504.55        23.42 o                         
  -9   7   0        178.97        225.67        12.61 o                         
  -8   7   0         67.04         54.95         6.94 o                         
  -7   7   0        315.86        328.08        28.71 o                         
  -6   7   0       1068.77       1019.35        50.85 o                         
  -5   7   0        198.51        177.83        16.10 o                         
  -4   7   0       1260.93       1273.29        62.13 o                         
  -3   7   0          3.71         16.23         8.51 o                         
  -2   7   0       2268.53       2506.09       120.28 o                         
  -1   7   0        271.88        289.53        25.27 o                         
   0   7   0        271.93        285.10        51.19 o                         
   1   7   0        115.41         49.18        15.86 o                         
   2   7   0        655.40        761.05        41.52 o                         
   3   7   0        113.57         79.44        18.13 o                         
   4   7   0         90.62         89.95        10.30 o                         
   5   7   0        113.52        104.02        23.69 o                         
   6   7   0          1.16          1.94         5.34 o                         
   7   7   0         41.29         58.17        14.80 o                         
   8   7   0         10.22         21.39         6.94 o                         
   9   7   0        318.38        304.32        16.52 o                         
  10   7   0          6.04          5.54         6.91 o                         
  11   7   0        312.89        328.68        25.33 o                         
  12   7   0          8.17         -3.90        14.13 o                         
  13   7   0          3.74         -4.78         8.80 o                         
  14   7   0          2.65        -12.76        13.09 o                         
  15   7   0          1.80        -11.62        13.16 o                         
 -16   8   0         11.05          5.76        10.39 o                         
 -15   8   0         18.63         28.08        11.03 o                         
 -14   8   0         11.72          2.32        21.21 o                         
 -13   8   0          1.61         15.54         9.03 o                         
 -12   8   0         68.17         41.22         9.33 o                         
 -11   8   0         51.49         43.95         9.52 o                         
 -10   8   0         27.68          8.10        12.02 o                         
  -9   8   0          9.22          9.86         6.64 o                         
  -8   8   0         19.25          1.41         5.59 o                         
  -7   8   0        293.20        340.84        18.96 o                         
  -6   8   0       1263.87       1528.57        74.67 o                         
  -5   8   0       4291.27       5305.63       250.28 o                         
  -4   8   0       1547.73       1756.15        84.92 o                         
  -3   8   0         18.47         34.17        10.73 o                         
  -2   8   0          0.09          6.63         6.49 o                         
  -1   8   0       4402.76       4878.72       232.95 o                         
   0   8   0       1456.76       1638.85        80.92 o                         
   1   8   0         66.43        126.65        24.67 o                         
   2   8   0        258.44        267.48        29.58 o                         
   3   8   0       3536.59       3601.69       173.88 o                         
   4   8   0        586.66        549.17        29.77 o                         
   5   8   0        108.66        138.78        10.00 o                         
   6   8   0         32.93         34.21         6.23 o                         
   7   8   0         20.81         37.99         9.15 o                         
   8   8   0         16.56         27.70         7.25 o                         
   9   8   0         20.94         31.29         7.86 o                         
  10   8   0        278.92        282.06        19.38 o                         
  11   8   0         79.75         82.34        10.83 o                         
  12   8   0          0.86         -3.47        18.07 o                         
  13   8   0          0.28         -8.97         8.97 o                         
  14   8   0          5.47          6.12         9.82 o                         
 -15   9   0         69.27         61.04        11.99 o                         
 -14   9   0         20.55         16.29        14.39 o                         
 -13   9   0        113.89         94.02        11.86 o                         
 -12   9   0         98.28         72.62        10.70 o                         
 -11   9   0         54.01         63.06        16.16 o                         
 -10   9   0          4.99          1.13         8.94 o                         
  -9   9   0       1391.47       1315.02        58.99 o                         
  -8   9   0         11.25         17.34         7.29 o                         
  -7   9   0        447.39        469.98        26.71 o                         
  -6   9   0          5.80         -2.06         5.48 o                         
  -5   9   0          8.49          7.57         5.48 o                         
  -4   9   0         36.34         33.71         6.83 o                         
  -3   9   0        337.94        310.76        23.78 o                         
  -2   9   0        339.00        281.35        20.59 o                         
  -1   9   0        264.76        239.68        38.76 o                         
   0   9   0         33.24         12.56         7.89 o                         
   1   9   0        366.82        441.01        74.29 o                         
   2   9   0        119.84         88.57        10.61 o                         
   3   9   0         40.22         46.57         9.59 o                         
   4   9   0         29.15         44.07        18.55 o                         
   5   9   0         76.93         57.70         9.44 o                         
   6   9   0        281.48        311.04        30.66 o                         
   7   9   0         67.81         44.03        10.39 o                         
   8   9   0        117.14        107.69        16.99 o                         
   9   9   0          5.75         -0.35        12.44 o                         
  10   9   0         66.27         58.33        12.44 o                         
  11   9   0         62.84         45.78         9.31 o                         
  12   9   0          4.25          2.47         8.49 o                         
  13   9   0         16.65         -2.40        11.80 o                         
  14   9   0          8.19         15.50         9.68 o                         
 -15  10   0          1.47         -4.52        17.62 o                         
 -14  10   0          3.15         -1.84        11.15 o                         
 -13  10   0         30.92         11.92         9.44 o                         
 -12  10   0        742.42        762.31        40.38 o                         
 -11  10   0         53.97         26.90         9.49 o                         
 -10  10   0        811.04        801.89        41.19 o                         
  -9  10   0        718.83        663.69        31.47 o                         
  -8  10   0       2708.00       2744.13       104.60 o                         
  -7  10   0         58.55         44.34         7.48 o                         
  -6  10   0       2144.84       2311.60       111.72 o                         
  -5  10   0        620.10        669.07        36.46 o                         
  -4  10   0        102.46         76.87        11.04 o                         
  -3  10   0        407.05        373.12        25.49 o                         
  -2  10   0        705.35        848.74        47.02 o                         
  -1  10   0        732.99        710.15        39.55 o                         
   0  10   0         23.49         22.11         8.28 o                         
   1  10   0       2010.29       2370.81       142.12 o                         
   2  10   0        984.41        862.46        40.10 o                         
   3  10   0       1908.09       1844.00        93.58 o                         
   4  10   0        327.77        378.00        26.90 o                         
   5  10   0        357.35        223.47        20.46 o                         
   6  10   0       1753.28       1762.15        87.53 o                         
   7  10   0        307.83        347.37        20.89 o                         
   8  10   0         73.37         63.34         8.51 o                         
   9  10   0         94.49        102.65        17.08 o                         
  10  10   0         77.61         52.65        17.28 o                         
  11  10   0         20.43         20.36        10.32 o                         
  12  10   0         22.03         25.19        11.67 o                         
  13  10   0          0.26          7.14         9.82 o                         
 -14  11   0         44.33         30.33        16.32 o                         
 -13  11   0         32.43         25.38        12.19 o                         
 -12  11   0         11.26         13.19        11.14 o                         
 -11  11   0         25.59         20.34         9.01 o                         
 -10  11   0         17.61         18.63         8.81 o                         
  -9  11   0         85.52        100.27        13.88 o                         
  -8  11   0         36.34         27.55         6.52 o                         
  -7  11   0        692.82        688.95        31.81 o                         
  -6  11   0         86.82         76.37         7.96 o                         
  -5  11   0          8.11          1.56         6.46 o                         
  -4  11   0        445.63        517.03        37.54 o                         
  -3  11   0        323.25        301.57        58.64 o                         
  -2  11   0        452.22        491.82        30.15 o                         
  -1  11   0          0.29         -4.68         7.52 o                         
   0  11   0         38.77         34.78         8.65 o                         
   1  11   0        146.30        141.54        38.13 o                         
   2  11   0         16.28         12.88         7.12 o                         
   3  11   0          4.53         -0.12        10.04 o                         
   4  11   0         31.63         34.44        14.91 o                         
   5  11   0        411.99        501.07        35.41 o                         
   6  11   0        279.31        294.55        64.32 o                         
   7  11   0         69.56         72.30        48.12 o                         
   8  11   0          3.28         16.70         7.10 o                         
   9  11   0         33.34         30.76         8.01 o                         
  10  11   0          3.45          0.50         7.99 o                         
  11  11   0          3.33         11.42        24.36 o                         
  12  11   0          9.20         -6.74        12.91 o                         
 -13  12   0        111.13        126.35        29.15 o                         
 -12  12   0        112.88         95.15        13.21 o                         
 -11  12   0          0.29         -8.18         9.15 o                         
 -10  12   0          4.73         11.71         8.94 o                         
  -9  12   0         11.45          7.62         8.20 o                         
  -8  12   0        410.49        424.10        26.54 o                         
  -7  12   0        150.17        128.75        11.96 o                         
  -6  12   0         11.21         -0.98         5.78 o                         
  -5  12   0       3789.66       4027.80       191.95 o                         
  -4  12   0        100.72         84.09        20.73 o                         
  -3  12   0        432.77        525.51        43.21 o                         
  -2  12   0       1223.25       1469.99        63.48 o                         
  -1  12   0         69.36         72.99        20.70 o                         
   0  12   0         21.31         33.71        14.13 o                         
   1  12   0        322.40        295.01        24.48 o                         
   2  12   0        952.37       1043.38        54.52 o                         
   3  12   0        640.54        722.94        40.11 o                         
   4  12   0         45.62         64.27        18.55 o                         
   5  12   0       1632.34       1640.05        86.99 o                         
   6  12   0        230.79        185.64        18.32 o                         
   7  12   0         10.27         14.82        11.88 o                         
   8  12   0         13.26         12.26        12.54 o                         
   9  12   0         43.27         28.27         7.66 o                         
  10  12   0         58.28         94.05        30.08 o                         
  11  12   0         51.46         36.96        18.17 o                         
  12  12   0          2.81         -5.51         8.71 o                         
 -13  13   0         37.38         38.85        12.20 o                         
 -12  13   0          6.04        -16.62        16.62 o                         
 -11  13   0         71.35         77.99        11.46 o                         
 -10  13   0         14.56         32.64        10.32 o                         
  -9  13   0         17.01          4.77        13.65 o                         
  -8  13   0         61.99         62.40        13.11 o                         
  -7  13   0        749.79        703.54        49.47 o                         
  -6  13   0        140.27        133.45        19.13 o                         
  -5  13   0         38.91         38.08        15.17 o                         
  -4  13   0        215.76        205.30        29.72 o                         
  -3  13   0         11.69         10.75         5.00 o                         
  -2  13   0         76.33         75.14        16.77 o                         
  -1  13   0        742.58        822.95        61.61 o                         
   0  13   0         34.63         22.67        14.23 o                         
   1  13   0          7.53         -3.52        16.35 o                         
   2  13   0        198.62        231.59        42.05 o                         
   3  13   0          0.65         18.55        12.21 o                         
   4  13   0          0.01        -11.44        11.44 o                         
   5  13   0        111.27        132.93        16.21 o                         
   6  13   0          0.11        -11.51        11.51 o                         
   7  13   0          3.53         10.40        12.36 o                         
   8  13   0          3.51         19.39        24.24 o                         
   9  13   0         29.98         15.49        13.62 o                         
  10  13   0          3.65         27.00        14.26 o                         
  11  13   0          0.04          3.93        42.49 o                         
 -12  14   0          9.92         19.23        19.96 o                         
 -11  14   0         31.59         52.47        32.71 o                         
 -10  14   0          8.24         31.13        10.38 o                         
  -9  14   0          3.35          3.62        11.35 o                         
  -8  14   0        102.17         97.49        16.89 o                         
  -7  14   0         82.29        120.70        19.19 o                         
  -6  14   0        368.33        412.52        71.84 o                         
  -5  14   0        115.69         93.57        61.72 o                         
  -4  14   0          5.17          3.71         9.62 o                         
  -3  14   0        177.23        229.12        26.28 o                         
  -2  14   0         14.35          3.77        16.51 o                         
  -1  14   0        114.47         96.71        21.79 o                         
   0  14   0         96.42         89.63        25.84 o                         
   1  14   0          1.19          1.66        22.75 o                         
   2  14   0        707.93        744.72        45.38 o                         
   3  14   0         28.62         17.63        19.09 o                         
   4  14   0         86.30         73.36        13.30 o                         
   5  14   0         11.33         12.96        14.34 o                         
   6  14   0          4.99          0.21        25.41 o                         
   7  14   0         41.45         19.05        14.64 o                         
   8  14   0          0.05        -20.73        23.95 o                         
   9  14   0         26.02         18.91        42.09 o                         
  10  14   0          4.09         11.66        15.87 o                         
 -10  15   0          0.38         -8.33        12.76 o                         
  -9  15   0         19.82         43.77        12.32 o                         
  -8  15   0         10.46          9.33        10.76 o                         
  -7  15   0         88.26         62.78        12.15 o                         
  -6  15   0          9.12         16.42         9.20 o                         
  -5  15   0          2.63          4.25        11.43 o                         
  -4  15   0        170.25        125.13        17.20 o                         
  -3  15   0         28.14         28.28        32.07 o                         
  -2  15   0         37.47         -5.54        29.48 o                         
  -1  15   0         20.95         -6.03        17.04 o                         
   0  15   0         55.93         46.78        20.56 o                         
   1  15   0         24.84         24.17        12.43 o                         
   2  15   0         43.26         50.99        13.85 o                         
   3  15   0         13.34         23.90        15.07 o                         
   4  15   0         64.28         72.10        19.58 o                         
   5  15   0         28.68         32.12        13.65 o                         
   6  15   0         13.48         21.27        12.59 o                         
   7  15   0          8.27         22.49        18.68 o                         
   8  15   0          1.66         13.42        31.33 o                         
  -9  16   0         14.59         23.26        17.51 o                         
  -8  16   0         38.06         40.42        11.88 o                         
  -7  16   0         15.26         23.94        26.31 o                         
  -6  16   0         28.47         57.35        36.45 o                         
  -5  16   0         84.46         87.16        13.57 o                         
  -4  16   0         30.57          3.57        32.58 o                         
  -3  16   0        135.05        162.56        43.32 o                         
  -2  16   0          9.98          6.08        32.09 o                         
  -1  16   0          1.30         -1.15        32.45 o                         
   0  16   0         26.90         27.73        36.88 o                         
   1  16   0         97.70        140.71        21.15 o                         
   2  16   0          0.31        -25.92        25.92 o                         
   3  16   0         16.28         16.65        12.75 o                         
   4  16   0          2.65         15.75        13.66 o                         
   5  16   0         72.85         74.80        14.96 o                         
   6  16   0          0.06          4.52        13.01 o                         
   7  16   0          1.37          0.22        20.43 o                         
  -7  17   0         11.76          8.10         8.67 o                         
  -6  17   0         21.26         11.43         7.83 o                         
  -5  17   0          3.79         77.51        40.46 o                         
  -4  17   0         38.72         86.16        40.54 o                         
  -3  17   0         24.40         48.69        37.31 o                         
  -2  17   0         13.79          5.14        35.75 o                         
  -1  17   0          4.27         56.63        37.73 o                         
   0  17   0         39.95         20.83        15.24 o                         
   1  17   0          3.04          7.17        30.25 o                         
   2  17   0          0.02         -3.66        18.36 o                         
   3  17   0          8.11        -11.10        18.34 o                         
   4  17   0         16.52         11.34        13.63 o                         
  -4  18   0          0.43        -10.27        38.31 o                         
  -3  18   0          0.65         32.27        39.83 o                         
  -2  18   0         64.37         29.08        43.05 o                         
  -1  18   0          1.18        -25.39        38.18 o                         
   0  18   0         70.87         90.36        14.40 o                         
   1  18   0          7.61         13.98        23.44 o                         
  -2 -18   1          8.19          8.82        13.12 o                         
  -1 -18   1          0.08          7.71        12.01 o                         
   0 -18   1          1.80        -17.68        24.05 o                         
   1 -18   1         24.54         21.34        39.16 o                         
   2 -18   1          1.57        -15.32        37.02 o                         
   3 -18   1         21.06         42.10        40.16 o                         
   4 -18   1          0.21         27.69        36.76 o                         
  -5 -17   1          9.63          7.24        13.77 o                         
  -4 -17   1         11.68         15.06        13.98 o                         
  -3 -17   1         13.29          5.60        18.79 o                         
  -2 -17   1         34.98         38.31        34.71 o                         
  -1 -17   1         34.98         64.53        17.03 o                         
   0 -17   1         50.23         50.04        21.86 o                         
   1 -17   1          5.63         -4.55        32.63 o                         
   2 -17   1         10.97         -9.23        34.55 o                         
   3 -17   1         29.00         67.64        38.92 o                         
   4 -17   1         18.68         29.08        35.99 o                         
   5 -17   1         10.27          1.87        19.62 o                         
   6 -17   1         23.41         65.81        37.56 o                         
   7 -17   1          0.27          2.09        35.91 o                         
  -7 -16   1          9.82         25.68        13.67 o                         
  -6 -16   1         57.18         80.29        15.84 o                         
  -5 -16   1          6.29        -12.05        12.05 o                         
  -4 -16   1         32.12         30.21        13.47 o                         
  -3 -16   1         71.04         68.17        14.50 o                         
  -2 -16   1        205.76        187.90        18.80 o                         
  -1 -16   1         44.51         85.87        16.10 o                         
   0 -16   1          6.99         39.75        35.69 o                         
   1 -16   1          3.01         17.60        32.17 o                         
   2 -16   1          9.23        -21.28        30.48 o                         
   3 -16   1          7.93         58.31        33.88 o                         
   4 -16   1          3.74         -2.74         5.24 o                         
   5 -16   1          9.55         21.23        20.35 o                         
   6 -16   1         33.52         22.49         9.55 o                         
   7 -16   1         58.48        113.55        15.03 o                         
   8 -16   1          3.13         15.48        10.83 o                         
   9 -16   1         13.68          8.43        12.51 o                         
  -9 -15   1          0.02         11.42        14.32 o                         
  -8 -15   1          9.15         -0.31        14.46 o                         
  -7 -15   1         16.65         17.54        13.64 o                         
  -6 -15   1          1.79         -0.43        20.88 o                         
  -5 -15   1          9.66         -5.06        14.91 o                         
  -4 -15   1         26.99          1.78        12.38 o                         
  -3 -15   1          7.79          4.98        17.10 o                         
  -2 -15   1         47.39         43.13        12.39 o                         
  -1 -15   1         71.85         54.08        12.91 o                         
   0 -15   1          2.63         10.05        16.90 o                         
   1 -15   1          6.05        -21.51        21.51 o                         
   2 -15   1          3.23          9.10        29.03 o                         
   3 -15   1         20.05          2.04        20.02 o                         
   4 -15   1         10.82          8.09         6.73 o                         
   5 -15   1          0.10         11.88        29.22 o                         
   6 -15   1         93.81         87.16        16.95 o                         
   7 -15   1         15.84         10.50        10.60 o                         
   8 -15   1          4.39          6.60        17.44 o                         
   9 -15   1         20.02         32.04        12.58 o                         
  10 -15   1         15.57         -1.39        13.39 o                         
  11 -15   1         57.52         64.12        11.94 o                         
 -10 -14   1         14.72         13.85        14.22 o                         
  -9 -14   1         21.43         12.41        13.77 o                         
  -8 -14   1        196.36        230.46        22.34 o                         
  -7 -14   1         68.84         62.12        19.51 o                         
  -6 -14   1        202.44        205.67        20.03 o                         
  -5 -14   1         20.68         15.58        14.02 o                         
  -4 -14   1          0.03          8.17        13.89 o                         
  -3 -14   1        111.94        120.60        15.06 o                         
  -2 -14   1        261.30        329.51        41.28 o                         
  -1 -14   1         50.96         77.50        19.52 o                         
   0 -14   1         88.07        127.13        23.30 o                         
   1 -14   1          3.14        -10.92        15.23 o                         
   2 -14   1         80.87        110.39        35.69 o                         
   3 -14   1        224.14        256.67        20.83 o                         
   4 -14   1        105.45        107.03        13.25 o                         
   5 -14   1        289.48        341.96        27.51 o                         
   6 -14   1         32.63         67.64        12.15 o                         
   7 -14   1         73.25        103.59        17.56 o                         
   8 -14   1          2.48         21.94        11.47 o                         
   9 -14   1        139.73        193.34        18.39 o                         
  10 -14   1        192.21        262.58        19.12 o                         
  11 -14   1        143.48        126.90        17.61 o                         
  12 -14   1          0.48         -1.84        10.46 o                         
 -11 -13   1          0.43        -10.80        24.86 o                         
 -10 -13   1          6.87         -4.54        12.97 o                         
  -9 -13   1          0.87        -11.48        11.48 o                         
  -8 -13   1          8.31         25.51        12.55 o                         
  -7 -13   1          7.74         -5.32        11.46 o                         
  -6 -13   1          0.66         -4.21        13.89 o                         
  -5 -13   1          7.33        -11.19        11.59 o                         
  -4 -13   1          1.75         13.91        16.14 o                         
  -3 -13   1          8.17         -3.20        11.67 o                         
  -2 -13   1        311.77        340.44        28.66 o                         
  -1 -13   1        190.52        123.26        46.38 o                         
   0 -13   1         49.17         35.25        19.58 o                         
   1 -13   1          2.79         10.42         8.80 o                         
   2 -13   1         71.45         70.21        13.93 o                         
   3 -13   1          2.84         10.52        11.67 o                         
   4 -13   1          3.77         15.61         9.90 o                         
   5 -13   1         31.45         55.68        29.09 o                         
   6 -13   1        386.14        374.77        69.09 o                         
   7 -13   1         14.86          7.36        10.73 o                         
   8 -13   1          3.47          1.05         8.06 o                         
   9 -13   1         18.72         29.08         8.87 o                         
  10 -13   1         14.50         11.94         9.80 o                         
  11 -13   1         11.60        -14.10        14.10 o                         
  12 -13   1         58.54         54.88        11.50 o                         
  13 -13   1         22.85         10.72        11.94 o                         
 -12 -12   1         24.78         41.40         9.83 o                         
 -11 -12   1          3.73          1.88         8.82 o                         
 -10 -12   1         15.59         17.11        13.37 o                         
  -9 -12   1         79.37         85.06        14.67 o                         
  -8 -12   1          6.01        -10.55        10.55 o                         
  -7 -12   1         31.03         57.21        32.31 o                         
  -6 -12   1       1130.93       1230.50        68.38 o                         
  -5 -12   1          0.08         -3.05        12.81 o                         
  -4 -12   1        117.14         54.60        19.02 o                         
  -3 -12   1         28.00         49.99         8.78 o                         
  -2 -12   1       1413.46       1442.76        64.17 o                         
  -1 -12   1        212.12        227.42        29.32 o                         
   0 -12   1       2006.67       2279.71       112.70 o                         
   1 -12   1       1282.51       1294.83        66.86 o                         
   2 -12   1        150.12        156.54        15.09 o                         
   3 -12   1        298.59        262.08        26.57 o                         
   4 -12   1         36.14         57.38        11.05 o                         
   5 -12   1        289.80        284.44        29.66 o                         
   6 -12   1         10.77         29.68         9.91 o                         
   7 -12   1          0.28          2.42         7.10 o                         
   8 -12   1        697.94        822.75        39.27 o                         
   9 -12   1         77.62         54.96         9.50 o                         
  10 -12   1          4.88          6.14         8.43 o                         
  11 -12   1          3.88         -2.88         9.17 o                         
  12 -12   1         34.71         71.73        12.42 o                         
  13 -12   1          7.99        -12.04        12.04 o                         
  14 -12   1         31.17         23.68        23.47 o                         
 -13 -11   1          0.38         11.59        10.93 o                         
 -12 -11   1         34.72         32.15        13.67 o                         
 -11 -11   1         19.35         14.91        10.23 o                         
 -10 -11   1         55.15         52.42         9.17 o                         
  -9 -11   1          7.20         -1.96         7.39 o                         
  -8 -11   1         25.64          8.40         9.35 o                         
  -7 -11   1         10.58         -1.42        10.63 o                         
  -6 -11   1          2.62         -4.61         9.87 o                         
  -5 -11   1          1.95         18.72        14.04 o                         
  -4 -11   1         77.23        131.58        14.68 o                         
  -3 -11   1         39.17         49.76        10.96 o                         
  -2 -11   1         31.53         39.21        24.59 o                         
  -1 -11   1         47.23         45.03        11.94 o                         
   0 -11   1        360.01        323.73        23.21 o                         
   1 -11   1        819.40        809.52        46.11 o                         
   2 -11   1         77.47         72.94        14.76 o                         
   3 -11   1          6.46         15.58        22.82 o                         
   4 -11   1         53.62         29.97         9.03 o                         
   5 -11   1         80.36         75.05        11.49 o                         
   6 -11   1        147.40        142.69        22.33 o                         
   7 -11   1          2.64         13.16         7.26 o                         
   8 -11   1         25.93         18.96         7.76 o                         
   9 -11   1        198.35        148.99        19.96 o                         
  10 -11   1        189.19        177.93        14.47 o                         
  11 -11   1         18.87          8.69         9.26 o                         
  12 -11   1         65.29         70.06        17.74 o                         
  13 -11   1         12.03          7.06        11.41 o                         
  14 -11   1         86.61         90.98        12.59 o                         
 -13 -10   1         51.02         40.02        18.91 o                         
 -12 -10   1         14.70         39.87        13.67 o                         
 -11 -10   1        136.74        149.78        22.10 o                         
 -10 -10   1         32.04         60.52         9.30 o                         
  -9 -10   1        240.66        240.37        17.14 o                         
  -8 -10   1         13.72         13.82         7.20 o                         
  -7 -10   1        291.78        333.39        23.48 o                         
  -6 -10   1          3.26         -8.92         8.92 o                         
  -5 -10   1          6.91         -1.46        13.27 o                         
  -4 -10   1        102.56         68.25        11.09 o                         
  -3 -10   1          6.88          0.80         8.67 o                         
  -2 -10   1       3288.52       3617.95       175.10 o                         
  -1 -10   1         78.28         85.28        37.38 o                         
   0 -10   1        747.87        804.26        43.51 o                         
   1 -10   1        337.48        319.79        22.04 o                         
   2 -10   1       2006.25       2346.06       137.16 o                         
   3 -10   1       2819.16       3198.44       187.39 o                         
   4 -10   1        205.43        192.56        28.23 o                         
   5 -10   1       3136.03       3404.63       161.88 o                         
   6 -10   1        958.63       1003.26        50.79 o                         
   7 -10   1         67.43         39.46         7.38 o                         
   8 -10   1       1673.69       1708.16        74.16 o                         
   9 -10   1       1136.21       1278.67        57.33 o                         
  10 -10   1        389.98        486.94        23.18 o                         
  11 -10   1          4.25         19.20         9.71 o                         
  12 -10   1          0.03         -3.64         8.71 o                         
  13 -10   1          3.34         21.94         9.87 o                         
  14 -10   1          0.49        -10.19        10.19 o                         
  15 -10   1         10.56          4.64        11.12 o                         
 -14  -9   1         46.22         43.94        10.90 o                         
 -13  -9   1          3.63         -0.77        11.99 o                         
 -12  -9   1          7.42         16.04         8.74 o                         
 -11  -9   1          0.29         -4.26         8.57 o                         
 -10  -9   1          0.08          3.63        22.63 o                         
  -9  -9   1        184.68        229.31        30.70 o                         
  -8  -9   1         46.41         35.35        11.65 o                         
  -7  -9   1         71.12         72.96         8.30 o                         
  -6  -9   1        284.15        275.35        18.95 o                         
  -5  -9   1         48.68         40.23         9.48 o                         
  -4  -9   1          2.99         -1.24         7.48 o                         
  -3  -9   1         31.53         -1.31         8.11 o                         
  -2  -9   1        292.20        272.27        23.13 o                         
  -1  -9   1          2.13         -6.83         6.83 o                         
   0  -9   1         15.72          4.14         6.75 o                         
   1  -9   1        913.64        979.21        66.26 o                         
   2  -9   1        131.55        108.23        16.33 o                         
   3  -9   1         25.19          8.13        12.18 o                         
   4  -9   1        228.02        220.52        15.26 o                         
   5  -9   1        184.95        198.91        19.19 o                         
   6  -9   1        125.46        114.29         9.68 o                         
   7  -9   1        486.61        491.76        27.46 o                         
   8  -9   1          0.66         -6.08         6.08 o                         
   9  -9   1        504.03        485.43        28.74 o                         
  10  -9   1         13.09         21.00         6.96 o                         
  11  -9   1        417.72        404.97        20.95 o                         
  12  -9   1          0.13         -9.79         9.79 o                         
  13  -9   1         15.71          4.80         9.01 o                         
  14  -9   1          9.08          7.41         9.63 o                         
  15  -9   1         77.56         86.02        12.75 o                         
 -15  -8   1         11.80         13.86        10.08 o                         
 -14  -8   1         22.23         25.15        10.62 o                         
 -13  -8   1         14.77         -6.26        12.62 o                         
 -12  -8   1          3.94         -9.45        20.36 o                         
 -11  -8   1         84.00         98.65        11.28 o                         
 -10  -8   1         25.20         37.52         7.22 o                         
  -9  -8   1         43.00         30.75         7.69 o                         
  -8  -8   1        573.32        614.33        31.53 o                         
  -7  -8   1        523.78        490.45        26.35 o                         
  -6  -8   1        339.43        351.46        19.54 o                         
  -5  -8   1          0.93         -4.73         4.73 o                         
  -4  -8   1         71.66         97.37        11.60 o                         
  -3  -8   1       1464.02       1745.13        87.28 o                         
  -2  -8   1         47.10         46.39         8.83 o                         
  -1  -8   1        648.46        761.14        53.42 o                         
   0  -8   1       2181.19       2351.16       115.08 o                         
   1  -8   1       2246.45       2428.70       116.71 o                         
   2  -8   1       2705.83       3041.22       145.61 o                         
   3  -8   1        815.41        890.78        55.39 o                         
   4  -8   1      10047.73      11329.18       530.34 o                         
   5  -8   1       1295.63       1197.73        59.13 o                         
   6  -8   1        230.03        227.96        15.11 o                         
   7  -8   1        133.96        105.85        15.19 o                         
   8  -8   1        856.13        988.26        44.26 o                         
   9  -8   1        299.56        296.90        17.44 o                         
  10  -8   1        434.74        496.72        26.40 o                         
  11  -8   1          0.99          4.46         5.87 o                         
  12  -8   1        664.56        718.58        37.29 o                         
  13  -8   1        121.82        116.96        15.70 o                         
  14  -8   1          1.84         -4.31        17.54 o                         
  15  -8   1         53.61         35.58        18.24 o                         
  16  -8   1          3.97          1.02         9.63 o                         
 -15  -7   1         27.22         25.72        15.45 o                         
 -14  -7   1          6.07          9.67        20.63 o                         
 -13  -7   1          3.92        -13.42        13.42 o                         
 -12  -7   1        158.19        141.19        12.99 o                         
 -11  -7   1        314.10        311.97        28.14 o                         
 -10  -7   1          4.70         -6.74         6.74 o                         
  -9  -7   1         21.88         29.88         6.38 o                         
  -8  -7   1        151.42        122.21        15.35 o                         
  -7  -7   1        390.36        375.22        37.27 o                         
  -6  -7   1         44.98         44.69         6.46 o                         
  -5  -7   1        209.37        216.30        34.60 o                         
  -4  -7   1       1306.02       1255.50        77.93 o                         
  -3  -7   1        710.70        617.40        35.28 o                         
  -2  -7   1         55.55        138.91        12.91 o                         
  -1  -7   1        170.68        180.50        23.42 o                         
   0  -7   1         22.10         16.93         6.03 o                         
   1  -7   1         39.28         29.04         7.02 o                         
   2  -7   1         97.39         65.93         9.76 o                         
   3  -7   1          4.92          1.44         4.71 o                         
   4  -7   1          7.15         -8.25         8.25 o                         
   5  -7   1        181.20        139.87        20.38 o                         
   6  -7   1        493.55        444.49        35.23 o                         
   7  -7   1        646.77        620.15        29.55 o                         
   8  -7   1        328.74        284.42        16.53 o                         
   9  -7   1         28.77         22.60         5.86 o                         
  10  -7   1          8.53         12.25         5.82 o                         
  11  -7   1         35.48         48.70         9.77 o                         
  12  -7   1         80.35         51.39         7.11 o                         
  13  -7   1         16.79         27.70        10.97 o                         
  14  -7   1          9.20         -4.75         9.41 o                         
  15  -7   1         53.83         34.50        16.66 o                         
  16  -7   1          8.83         11.95        31.97 o                         
 -16  -6   1          8.10          7.98        10.40 o                         
 -15  -6   1         65.86         60.23        12.06 o                         
 -14  -6   1        729.97        783.97        42.80 o                         
 -13  -6   1        288.87        335.53        23.08 o                         
 -12  -6   1         19.50         13.67         8.86 o                         
 -11  -6   1        211.11        260.31        15.66 o                         
 -10  -6   1        977.23        969.57        40.64 o                         
  -9  -6   1        876.81       1075.34        44.25 o                         
  -8  -6   1        259.71        261.51        14.16 o                         
  -7  -6   1        284.84        280.57        22.06 o                         
  -6  -6   1       2097.44       2147.11        80.97 o                         
  -5  -6   1        141.08        240.01        14.29 o                         
  -4  -6   1       3378.35       4006.17       189.65 o                         
  -3  -6   1       3738.43       3747.22       177.31 o                         
  -2  -6   1         61.22         83.90         9.31 o                         
  -1  -6   1        839.52       1039.50        66.23 o                         
   0  -6   1       1000.48        939.15        47.03 o                         
   1  -6   1        789.92        707.68        36.01 o                         
   2  -6   1         36.64         62.22         5.97 o                         
   3  -6   1        465.98        654.71        32.73 o                         
   4  -6   1        821.66        637.07        32.19 o                         
   5  -6   1          1.28         14.34         4.78 o                         
   6  -6   1        630.03        845.03        50.14 o                         
   7  -6   1         10.70          2.55         4.88 o                         
   8  -6   1        989.51       1087.56        54.56 o                         
   9  -6   1         22.52          8.40         8.96 o                         
  10  -6   1         19.84          5.23         5.74 o                         
  11  -6   1        130.60        140.54        17.35 o                         
  12  -6   1        905.69        864.82        39.57 o                         
  13  -6   1          0.16         -6.31         6.31 o                         
  14  -6   1        174.61        137.06        25.20 o                         
  15  -6   1         45.12         40.17        19.91 o                         
  16  -6   1        162.50        167.51        21.48 o                         
 -16  -5   1         13.30         16.28        10.14 o                         
 -15  -5   1         38.06         16.95        13.45 o                         
 -14  -5   1        112.08         95.86        15.69 o                         
 -13  -5   1         39.77         11.97         8.61 o                         
 -12  -5   1        194.96        172.60        16.61 o                         
 -11  -5   1        274.23        257.02        15.53 o                         
 -10  -5   1          4.91         -0.02        11.66 o                         
  -9  -5   1        226.82        207.00        17.71 o                         
  -8  -5   1          1.34         11.28         6.74 o                         
  -7  -5   1        114.13         95.31        13.71 o                         
  -6  -5   1         11.07          1.63         5.00 o                         
  -5  -5   1         15.13         10.83         4.34 o                         
  -4  -5   1        284.69        288.51        18.25 o                         
  -3  -5   1        405.82        321.47        18.06 o                         
  -2  -5   1         18.36         14.25         4.06 o                         
  -1  -5   1        121.51         85.49        13.29 o                         
   0  -5   1        297.79        223.02        19.60 o                         
   1  -5   1        685.71        606.71        69.09 o                         
   2  -5   1        127.23         95.93         7.03 o                         
   3  -5   1        335.33        293.68        21.02 o                         
   4  -5   1       2426.78       2210.45       104.92 o                         
   5  -5   1        357.79        414.45        34.94 o                         
   6  -5   1          5.38         -0.32         6.22 o                         
   7  -5   1        119.84        129.55        13.27 o                         
   8  -5   1        269.12        241.04        21.57 o                         
   9  -5   1         56.84         25.18         5.33 o                         
  10  -5   1         53.71         40.28         6.11 o                         
  11  -5   1        511.34        438.71        22.20 o                         
  12  -5   1         72.09         65.10        17.24 o                         
  13  -5   1          0.41          5.31         6.02 o                         
  14  -5   1         82.64         45.32        12.72 o                         
  15  -5   1         40.94         27.71         9.14 o                         
  16  -5   1          0.00         -2.65        10.07 o                         
 -16  -4   1         12.58         40.35        11.28 o                         
 -15  -4   1         15.10         -0.36         9.50 o                         
 -14  -4   1         39.43         53.41        10.68 o                         
 -13  -4   1          3.06         -1.83         8.47 o                         
 -12  -4   1         16.04         23.71         8.79 o                         
 -11  -4   1          5.64          7.18         7.88 o                         
 -10  -4   1          1.00         -1.89         6.23 o                         
  -9  -4   1         21.89         19.42        10.79 o                         
  -8  -4   1         58.57         53.04         5.57 o                         
  -7  -4   1        585.37        790.31        32.61 o                         
  -6  -4   1         31.48         71.16        12.83 o                         
  -5  -4   1       1166.16       1160.31        44.86 o                         
  -4  -4   1        210.41        172.71        17.82 o                         
  -3  -4   1       1032.94       1225.51        46.73 o                         
  -2  -4   1        592.48        435.19        22.44 o                         
  -1  -4   1       6124.56       6712.56       387.03 o                         
   0  -4   1       6484.35       6509.50       374.11 o                         
   1  -4   1        380.15        197.78        17.67 o                         
   2  -4   1       3025.51       2801.00       131.68 o                         
   3  -4   1       1851.55       1439.37        82.70 o                         
   4  -4   1       7949.25       8196.05       668.06 o                         
   5  -4   1       5307.20       5535.57       259.83 o                         
   6  -4   1        220.58        218.39        13.49 o                         
   7  -4   1       1920.19       1877.15        90.03 o                         
   8  -4   1        776.84        951.20       112.48 o                         
   9  -4   1        736.46        738.22        50.12 o                         
  10  -4   1        599.19        674.62        31.13 o                         
  11  -4   1       1652.51       1793.32        76.74 o                         
  12  -4   1         43.13         68.59         9.09 o                         
  13  -4   1         18.58         28.89         6.51 o                         
  14  -4   1        210.58        199.80        17.49 o                         
  15  -4   1        329.31        359.72        38.63 o                         
  16  -4   1         94.02        101.19        13.32 o                         
  17  -4   1         49.59         58.62        18.21 o                         
 -17  -3   1          1.84        -10.29        10.29 o                         
 -16  -3   1        152.81        134.43        15.70 o                         
 -15  -3   1          6.75          4.85        13.86 o                         
 -14  -3   1          0.85          1.05         8.86 o                         
 -13  -3   1         82.56         87.32         8.16 o                         
 -12  -3   1          1.57          2.68         8.17 o                         
 -11  -3   1        247.07        208.95        13.23 o                         
 -10  -3   1        312.24        344.28        17.48 o                         
  -9  -3   1         74.89         68.55         6.12 o                         
  -8  -3   1        372.71        355.95        17.08 o                         
  -7  -3   1        127.18        128.81        15.12 o                         
  -6  -3   1         10.64         -1.93         6.35 o                         
  -5  -3   1         28.90         23.79         5.61 o                         
  -4  -3   1        218.25        225.95        14.83 o                         
  -3  -3   1        877.88        924.61        35.26 o                         
  -2  -3   1         43.22         27.37         4.93 o                         
  -1  -3   1         44.35         68.02         7.58 o                         
   0  -3   1         10.52          4.18         5.71 o                         
   1  -3   1        325.12        219.72        21.55 o                         
   2  -3   1         20.85         13.03         2.79 o                         
   3  -3   1       2044.25       1876.00       135.17 o                         
   4  -3   1       1228.23       1302.69        63.31 o                         
   5  -3   1        130.77        103.51         7.99 o                         
   6  -3   1        128.56        168.75        15.17 o                         
   7  -3   1         43.24         54.02         8.17 o                         
   8  -3   1         90.21         87.97         6.93 o                         
   9  -3   1        297.69        274.69        15.93 o                         
  10  -3   1         22.37         21.49         4.70 o                         
  11  -3   1        115.47        112.90         8.10 o                         
  12  -3   1          6.27          6.71         6.85 o                         
  13  -3   1          1.07          0.37         6.03 o                         
  14  -3   1         50.25         36.44         9.53 o                         
  15  -3   1         38.45         67.94        17.72 o                         
  16  -3   1         22.09          8.75        10.20 o                         
  17  -3   1          0.42         -2.19         9.75 o                         
 -17  -2   1          3.13        -12.04        13.31 o                         
 -16  -2   1          1.09         12.82        16.93 o                         
 -15  -2   1         77.66         70.26        11.96 o                         
 -14  -2   1         56.50         55.62         9.95 o                         
 -13  -2   1          0.12          5.83         6.25 o                         
 -12  -2   1         24.41         13.50         5.94 o                         
 -11  -2   1        318.57        354.75        18.06 o                         
 -10  -2   1        837.11        869.65        36.02 o                         
  -9  -2   1          0.11          0.08         5.05 o                         
  -8  -2   1          0.00          6.92         5.51 o                         
  -7  -2   1        284.41        279.25        13.55 o                         
  -6  -2   1        944.33       1193.42        46.22 o                         
  -5  -2   1        170.51        156.36        15.60 o                         
  -4  -2   1      31087.08      36301.40      2940.47 o                         
  -2  -2   1       8840.97       8391.11       481.68 o                         
  -1  -2   1          5.51         11.25         2.88 o                         
   0  -2   1         24.99         16.52        12.70 o                         
   1  -2   1        107.47         88.65        17.64 o                         
   2  -2   1       8407.08       8408.05       681.79 o                         
   4  -2   1      17778.50      21042.21      1207.49 o                         
   5  -2   1       1208.41       1062.38        45.57 o                         
   6  -2   1        207.60        338.97        17.22 o                         
   7  -2   1        153.99        240.74        21.55 o                         
   8  -2   1         12.35         11.21         8.78 o                         
   9  -2   1         18.02          9.40         4.74 o                         
  10  -2   1        683.10        619.38        26.88 o                         
  11  -2   1          0.14          3.83         6.14 o                         
  12  -2   1         10.25          2.69         6.35 o                         
  13  -2   1         39.13         41.31         7.26 o                         
  14  -2   1        207.65        202.59        13.48 o                         
  15  -2   1         29.64         28.78         9.31 o                         
  16  -2   1        106.75        111.59        13.24 o                         
  17  -2   1          0.95         -2.37        19.52 o                         
 -17  -1   1          0.05          7.26        15.70 o                         
 -16  -1   1          7.18          7.02         9.97 o                         
 -15  -1   1          9.65         15.60        12.29 o                         
 -14  -1   1         39.08         42.66         9.61 o                         
 -13  -1   1         23.50         44.39         7.87 o                         
 -12  -1   1          1.22          4.23         5.56 o                         
 -11  -1   1          7.26         16.62         5.42 o                         
 -10  -1   1          4.54          4.86         4.85 o                         
  -9  -1   1        202.39        226.17        23.23 o                         
  -8  -1   1        974.15        991.57        65.03 o                         
  -7  -1   1         59.27         76.29         5.50 o                         
  -6  -1   1         59.04        130.65        18.74 o                         
  -5  -1   1        840.40        685.67        28.18 o                         
  -4  -1   1       2538.53       2678.36        98.37 o                         
  -3  -1   1        233.94        235.74        14.45 o                         
  -2  -1   1         27.02         35.53         6.70 o                         
  -1  -1   1         17.89          0.76         1.61 o                         
   1  -1   1         61.98          0.05         1.01 o                         
   2  -1   1         81.00         98.55         5.45 o                         
   3  -1   1        374.67        325.02        15.64 o                         
   4  -1   1       7090.75       5706.10       309.72 o                         
   5  -1   1       1387.94       1345.74        75.07 o                         
   6  -1   1       1239.44       1319.04        56.64 o                         
   7  -1   1        506.45        546.34        26.21 o                         
   8  -1   1       1150.27       1114.64       100.33 o                         
   9  -1   1        393.23        408.98        38.01 o                         
  10  -1   1        122.58         83.34         6.52 o                         
  11  -1   1          3.83         -4.06         4.72 o                         
  12  -1   1          0.09          9.36        10.13 o                         
  13  -1   1         18.74          6.79         7.52 o                         
  14  -1   1          4.80         24.33        13.03 o                         
  15  -1   1          0.01          3.54         7.98 o                         
  16  -1   1          2.61          5.28        12.50 o                         
  17  -1   1         41.99         31.36        10.99 o                         
 -17   0   1         89.26         59.92        16.90 o                         
 -16   0   1          3.81          3.26         9.37 o                         
 -15   0   1         58.15         49.26        10.76 o                         
 -14   0   1          5.59         10.43         8.14 o                         
 -13   0   1         38.46         52.91         7.06 o                         
 -12   0   1          2.24          3.48         6.51 o                         
 -11   0   1       2249.34       2466.42        93.80 o                         
 -10   0   1         60.19         73.35         7.02 o                         
  -9   0   1       1346.00       1366.90        68.03 o                         
  -8   0   1        153.75        151.28         9.32 o                         
  -7   0   1      12198.13      13768.55       646.97 o                         
  -6   0   1         10.74         11.88         5.38 o                         
  -5   0   1      12029.81      13989.01       804.74 o                         
  -4   0   1          3.43          6.13         3.05 o                         
  -2   0   1          4.99         14.65         2.10 o                         
   2   0   1         60.15        105.68         5.79 o                         
   3   0   1      16399.47      17753.84      1017.90 o                         
   4   0   1        160.57        182.16        18.69 o                         
   5   0   1       7927.43      10368.75       604.93 o                         
   6   0   1         42.40         20.73        10.75 o                         
   7   0   1       3170.68       3214.00       133.76 o                         
   8   0   1        233.21        209.43        20.38 o                         
   9   0   1        611.56        663.33        32.36 o                         
  10   0   1         48.86         41.41         8.72 o                         
  11   0   1        965.27       1169.39        47.40 o                         
  12   0   1         24.36         18.36         5.72 o                         
  13   0   1          3.57          1.57        10.86 o                         
  14   0   1         11.55          7.79        12.88 o                         
  15   0   1         55.67         53.15        12.87 o                         
  16   0   1          4.01         -5.33         8.83 o                         
  17   0   1        210.75        253.07        21.29 o                         
 -17   1   1          4.58         -5.91        12.72 o                         
 -16   1   1        228.00        243.14        21.71 o                         
 -15   1   1         82.76         92.99        24.00 o                         
 -14   1   1         46.26         35.85        15.88 o                         
 -13   1   1        141.26        132.84         9.86 o                         
 -12   1   1         67.98         86.28        10.78 o                         
 -11   1   1        124.03        101.97         7.95 o                         
 -10   1   1          9.84         19.31         4.71 o                         
  -9   1   1         39.09         50.55         5.09 o                         
  -8   1   1        817.46        816.13        38.10 o                         
  -7   1   1         38.27         49.27        15.06 o                         
  -6   1   1        966.33        945.71        36.89 o                         
  -5   1   1        164.46        138.71        13.91 o                         
  -4   1   1       4234.95       4184.72       170.14 o                         
  -3   1   1         57.92        119.91        11.40 o                         
  -2   1   1         40.54         85.32         8.66 o                         
  -1   1   1          5.94          7.16         5.90 o                         
   0   1   1         44.23          9.52        19.21 o                         
   1   1   1        400.64        336.26        32.83 o                         
   2   1   1          2.03          6.25         2.43 o                         
   3   1   1       1717.62       1395.03        58.60 o                         
   4   1   1       2522.77       2513.42       104.09 o                         
   5   1   1       2666.15       2241.34        93.70 o                         
   6   1   1       1538.08       1619.93        69.38 o                         
   7   1   1        674.99        625.91        26.29 o                         
   8   1   1        401.63        402.48        18.63 o                         
   9   1   1        842.87        846.66        34.94 o                         
  10   1   1        412.45        358.47        17.69 o                         
  11   1   1          5.17          4.20         6.19 o                         
  12   1   1          1.32          8.30         5.63 o                         
  13   1   1         28.05         23.91         6.42 o                         
  14   1   1        165.62        175.80        31.41 o                         
  15   1   1         67.07         70.30        10.92 o                         
  16   1   1          2.76         10.23        12.07 o                         
  17   1   1        125.41        104.32        14.38 o                         
 -17   2   1         31.99         23.24        16.41 o                         
 -16   2   1        157.01        181.22        16.61 o                         
 -15   2   1        239.53        269.85        22.16 o                         
 -14   2   1        148.37        135.60        12.94 o                         
 -13   2   1          5.49         15.22         5.93 o                         
 -12   2   1        336.58        365.56        22.38 o                         
 -11   2   1        361.05        379.01        19.74 o                         
 -10   2   1        132.14        123.88         8.39 o                         
  -9   2   1          2.28          0.77         4.21 o                         
  -8   2   1         38.56         45.13         6.53 o                         
  -7   2   1        886.73        830.75        33.01 o                         
  -6   2   1        506.44        610.36        26.98 o                         
  -5   2   1        504.53        450.49        20.13 o                         
  -4   2   1         41.75         65.22         7.41 o                         
  -2   2   1       8473.82       9657.57       784.18 o                         
  -1   2   1       5793.16       6108.26       496.86 o                         
   0   2   1        120.27         99.21        14.88 o                         
   1   2   1         39.51         39.92        10.10 o                         
   4   2   1       5713.51       6765.71       319.43 o                         
   5   2   1       1000.17       1419.11        55.32 o                         
   6   2   1       1422.11       1629.48        62.21 o                         
   7   2   1       7526.04       8645.31       314.33 o                         
   8   2   1        129.14        156.90        10.03 o                         
   9   2   1        115.91        113.65        13.81 o                         
  10   2   1       1770.16       1840.53        71.16 o                         
  11   2   1         40.13         45.04         6.09 o                         
  12   2   1          0.23          1.99         5.75 o                         
  13   2   1         70.95         81.71         9.25 o                         
  14   2   1        364.69        408.10        25.92 o                         
  15   2   1          5.01          5.66         9.06 o                         
  16   2   1         27.32         22.01         9.91 o                         
 -17   3   1         17.58         16.25        10.40 o                         
 -16   3   1         17.66          9.30        25.99 o                         
 -15   3   1        199.15        237.95        19.35 o                         
 -14   3   1         11.01          5.01         7.91 o                         
 -13   3   1        215.29        214.21        14.43 o                         
 -12   3   1         90.48         92.09        10.89 o                         
 -11   3   1          6.04          9.38         5.89 o                         
 -10   3   1          4.21         10.71         4.65 o                         
  -9   3   1         20.02         11.27         6.33 o                         
  -8   3   1         10.12         16.26         5.39 o                         
  -7   3   1        159.55        117.28        10.16 o                         
  -6   3   1        272.76        247.07        24.50 o                         
  -5   3   1          7.86          7.03         3.52 o                         
  -4   3   1          2.89          8.88         4.22 o                         
  -3   3   1        305.35        311.52        16.60 o                         
  -2   3   1        417.09        381.03        34.68 o                         
  -1   3   1        942.69        619.23        46.17 o                         
   0   3   1        102.10          6.09        14.11 o                         
   1   3   1        178.61        102.51        65.84 o                         
   2   3   1       2422.96       2147.61       110.00 o                         
   3   3   1       4552.10       4067.06       148.76 o                         
   4   3   1        404.92        337.85        15.49 o                         
   5   3   1         23.99         21.63         6.48 o                         
   6   3   1        697.44        859.97        35.36 o                         
   7   3   1       3228.96       3365.19       124.79 o                         
   8   3   1        185.02        183.61        13.34 o                         
   9   3   1       1476.56       1579.27        61.86 o                         
  10   3   1        522.30        498.35        23.19 o                         
  11   3   1        459.22        436.81        26.41 o                         
  12   3   1         24.97         19.19         7.68 o                         
  13   3   1        276.14        260.38        16.38 o                         
  14   3   1         21.40         16.63        10.63 o                         
  15   3   1          3.05          1.55         8.72 o                         
  16   3   1         31.75         14.63        18.67 o                         
 -17   4   1         43.05         40.11        11.82 o                         
 -16   4   1          0.89         11.09        29.90 o                         
 -15   4   1          5.39          2.44         9.07 o                         
 -14   4   1         10.26         13.08         8.45 o                         
 -13   4   1         44.56         39.28         8.41 o                         
 -12   4   1          1.75         -4.37         7.15 o                         
 -11   4   1          2.36         -3.93         5.10 o                         
 -10   4   1        200.52        240.19        14.09 o                         
  -9   4   1        177.85        182.96        12.91 o                         
  -8   4   1        382.44        450.49        21.23 o                         
  -7   4   1        775.77        875.01        37.92 o                         
  -6   4   1        234.16        294.66        17.07 o                         
  -5   4   1       2605.24       2805.28       133.02 o                         
  -4   4   1       5647.77       6185.48       356.34 o                         
  -3   4   1         76.73         76.13         5.71 o                         
  -2   4   1         99.48        104.20         7.92 o                         
  -1   4   1        965.01       1349.89        56.35 o                         
   0   4   1      35210.39      25810.69      2090.24 o                         
   1   4   1       3743.92       4393.99       362.75 o                         
   2   4   1      13061.11      14113.49       819.32 o                         
   3   4   1       5401.33       5877.74       239.97 o                         
   4   4   1       4157.32       4131.78       151.24 o                         
   5   4   1        834.77        869.32        34.68 o                         
   6   4   1        141.70        122.41        12.62 o                         
   7   4   1       1977.19       2015.32        76.49 o                         
   8   4   1         18.64         13.99         4.76 o                         
   9   4   1       2076.60       2241.05        85.44 o                         
  10   4   1         61.33         58.82         6.59 o                         
  11   4   1         91.77        111.65        13.83 o                         
  12   4   1          3.92          4.14         6.24 o                         
  13   4   1        313.61        335.66        23.29 o                         
  14   4   1         45.83         91.97        20.32 o                         
  15   4   1         18.88          2.69         8.95 o                         
  16   4   1          2.53         12.48        10.59 o                         
 -17   5   1         37.65         44.97        20.13 o                         
 -16   5   1         37.94         29.73        11.10 o                         
 -15   5   1          3.80         16.69         9.53 o                         
 -14   5   1         22.93         31.20        11.08 o                         
 -13   5   1         44.66         13.43        10.65 o                         
 -12   5   1        255.29        257.40        15.94 o                         
 -11   5   1         80.05         58.05         6.63 o                         
 -10   5   1         48.43         49.41         8.52 o                         
  -9   5   1          0.47         -0.01         4.43 o                         
  -8   5   1         70.21         43.25         6.98 o                         
  -7   5   1         49.13         37.32         5.63 o                         
  -6   5   1          1.59         17.68        12.41 o                         
  -5   5   1         71.17         26.98        12.18 o                         
  -4   5   1         97.67         71.01        18.65 o                         
  -3   5   1         36.33         27.75         6.45 o                         
  -2   5   1       1717.97       1622.35        67.71 o                         
  -1   5   1         50.85         18.84         5.16 o                         
   0   5   1        239.05        191.66        25.85 o                         
   1   5   1        608.74        512.96        56.45 o                         
   2   5   1        273.99        262.99        29.52 o                         
   3   5   1          8.24         10.13         3.71 o                         
   4   5   1          3.94         16.97         4.57 o                         
   5   5   1        511.02        404.62        34.47 o                         
   6   5   1        127.43         87.09        11.26 o                         
   7   5   1         31.94         42.13        10.34 o                         
   8   5   1         92.43        107.86        18.72 o                         
   9   5   1         52.74         71.62        10.16 o                         
  10   5   1        235.05        232.49        14.08 o                         
  11   5   1         52.09         55.35         9.25 o                         
  12   5   1        215.88        243.30        15.29 o                         
  13   5   1          1.87         -9.39        12.38 o                         
  14   5   1         71.07         68.84        10.63 o                         
  15   5   1         13.37         13.09         9.59 o                         
  16   5   1          1.21         -1.71        13.94 o                         
 -16   6   1         43.55         63.54        22.96 o                         
 -15   6   1          0.17          1.71         8.81 o                         
 -14   6   1        224.01        136.48        13.27 o                         
 -13   6   1         44.28         66.29        10.22 o                         
 -12   6   1        204.67        207.27        13.62 o                         
 -11   6   1        336.20        336.85        17.85 o                         
 -10   6   1        119.55        129.35        16.89 o                         
  -9   6   1       1231.39       1526.62        59.12 o                         
  -8   6   1          3.41          8.51         4.51 o                         
  -7   6   1        263.43        260.18        13.58 o                         
  -6   6   1       5478.33       5648.98       266.15 o                         
  -5   6   1       1110.44       1596.57        95.20 o                         
  -4   6   1       8611.59       9178.98       526.93 o                         
  -3   6   1         19.83         35.27         4.82 o                         
  -2   6   1       2404.84       2512.23       103.79 o                         
  -1   6   1       1546.34       1733.37        84.04 o                         
   0   6   1         23.65         23.00         5.94 o                         
   1   6   1       3593.34       3901.15       229.24 o                         
   2   6   1       4756.34       5638.15       467.48 o                         
   3   6   1        665.73        649.86        31.08 o                         
   4   6   1       3026.91       3140.01       130.53 o                         
   5   6   1        201.13        285.00        17.84 o                         
   6   6   1        309.82        456.43        25.90 o                         
   7   6   1        140.27        125.48        13.71 o                         
   8   6   1         39.15         27.20         5.58 o                         
   9   6   1        931.93       1056.51        57.72 o                         
  10   6   1          1.55         -3.87         6.73 o                         
  11   6   1        132.43        152.57        10.41 o                         
  12   6   1        243.61        278.40        16.88 o                         
  13   6   1        235.31        189.82        26.70 o                         
  14   6   1         59.70         84.58        11.89 o                         
  15   6   1         30.55         31.51        12.26 o                         
 -16   7   1        138.59        128.89        19.13 o                         
 -15   7   1          0.00         21.72        28.39 o                         
 -14   7   1         91.69        131.81        19.75 o                         
 -13   7   1        174.00        157.18        13.59 o                         
 -12   7   1          8.26         42.19         9.65 o                         
 -11   7   1          6.58         11.83         5.87 o                         
 -10   7   1        164.42        131.21         9.43 o                         
  -9   7   1         26.74         26.82         5.33 o                         
  -8   7   1          0.12         -2.62         4.74 o                         
  -7   7   1         12.40          0.22         5.17 o                         
  -6   7   1       1137.09       1029.33        52.22 o                         
  -5   7   1       2187.12       2255.35       108.06 o                         
  -4   7   1         23.00          7.56         5.56 o                         
  -3   7   1         19.22         13.81         5.14 o                         
  -2   7   1         97.15         94.39        29.77 o                         
  -1   7   1        147.74        126.67        12.44 o                         
   0   7   1       1262.30       1382.04       134.71 o                         
   1   7   1        315.93        321.38        51.85 o                         
   2   7   1          6.89          9.27        11.48 o                         
   3   7   1         49.50         36.97        12.05 o                         
   4   7   1         55.46         31.97         7.19 o                         
   5   7   1          1.75         -1.36         4.66 o                         
   6   7   1          3.48         10.81         5.27 o                         
   7   7   1         36.57         25.99         7.91 o                         
   8   7   1        154.85        173.48        15.64 o                         
   9   7   1        227.83        243.75        23.17 o                         
  10   7   1        147.60        152.30        12.62 o                         
  11   7   1         93.99         97.93        15.43 o                         
  12   7   1         18.46          3.34         8.19 o                         
  13   7   1         37.30         28.15        12.41 o                         
  14   7   1         15.85         23.93        17.87 o                         
  15   7   1         11.13          9.14         9.70 o                         
 -16   8   1          0.55          1.59        10.55 o                         
 -15   8   1         18.98         37.05        10.26 o                         
 -14   8   1          0.17        -10.48        10.48 o                         
 -13   8   1         95.20        124.95        22.92 o                         
 -12   8   1        753.02        712.80        37.01 o                         
 -11   8   1        347.97        297.69        16.67 o                         
 -10   8   1         44.73         34.55         6.17 o                         
  -9   8   1       1615.55       1748.52        67.24 o                         
  -8   8   1          0.18         -1.13         4.98 o                         
  -7   8   1          2.06          3.78         4.81 o                         
  -6   8   1         62.40         44.13         5.47 o                         
  -5   8   1        444.20        510.16        27.62 o                         
  -4   8   1        646.10        701.81        46.22 o                         
  -3   8   1          5.77         -2.04         5.04 o                         
  -2   8   1        735.45        788.52        50.82 o                         
  -1   8   1         70.84         73.05         8.59 o                         
   0   8   1        207.16        199.73        15.63 o                         
   1   8   1          7.37         11.50         6.68 o                         
   2   8   1        762.29        786.54        57.52 o                         
   3   8   1        137.35        108.07        42.44 o                         
   4   8   1         16.95          7.14         4.18 o                         
   5   8   1        207.61        210.50        13.56 o                         
   6   8   1         48.47         30.06         5.93 o                         
   7   8   1          1.15          2.29         8.73 o                         
   8   8   1        370.39        433.80        24.84 o                         
   9   8   1        233.55        240.42        17.39 o                         
  10   8   1        321.97        290.55        19.76 o                         
  11   8   1          3.93          9.34         7.91 o                         
  12   8   1         56.99         74.36        10.41 o                         
  13   8   1          0.72          8.95        14.41 o                         
  14   8   1          0.95         -4.14        10.90 o                         
 -15   9   1          0.00         -7.78        15.85 o                         
 -14   9   1         28.28         19.46        14.20 o                         
 -13   9   1         14.34         12.45         9.16 o                         
 -12   9   1          4.48          7.65        19.87 o                         
 -11   9   1          8.28         -2.74         8.62 o                         
 -10   9   1        100.31         60.28         7.33 o                         
  -9   9   1          4.51          7.60         5.99 o                         
  -8   9   1         27.46         40.92         6.31 o                         
  -7   9   1          5.70         16.73         5.38 o                         
  -6   9   1        136.87        117.00        13.95 o                         
  -5   9   1         34.10         34.08         5.86 o                         
  -4   9   1          3.19          2.52         4.21 o                         
  -3   9   1        528.11        462.35        25.17 o                         
  -2   9   1         12.74         11.60         5.00 o                         
  -1   9   1        194.67        181.87        29.70 o                         
   0   9   1        194.09        208.73        19.44 o                         
   1   9   1        171.17        143.37        17.58 o                         
   2   9   1         15.06          5.74         7.50 o                         
   3   9   1          6.30         15.85        19.76 o                         
   4   9   1        193.12        220.66        24.57 o                         
   5   9   1        101.63         90.90         8.67 o                         
   6   9   1         37.99         42.25         9.33 o                         
   7   9   1          8.49         -0.11         8.18 o                         
   8   9   1         35.84         50.09        20.60 o                         
   9   9   1         98.77         90.61        18.19 o                         
  10   9   1         26.50         32.20        17.74 o                         
  11   9   1          8.40          6.85         9.02 o                         
  12   9   1          0.07         -8.41         8.41 o                         
  13   9   1         11.07         30.99        17.28 o                         
  14   9   1          8.73         13.56        10.39 o                         
 -15  10   1         12.20         17.75        15.69 o                         
 -14  10   1         39.87         63.02        10.99 o                         
 -13  10   1         47.35         78.24        25.70 o                         
 -12  10   1        223.76        194.31        27.16 o                         
 -11  10   1          0.33         -1.62         8.90 o                         
 -10  10   1        485.21        462.88        37.61 o                         
  -9  10   1        156.29        146.07        12.03 o                         
  -8  10   1        190.08        237.13        14.80 o                         
  -7  10   1        250.07        337.97        18.58 o                         
  -6  10   1        588.99        504.08        23.97 o                         
  -5  10   1        333.55        352.53        17.89 o                         
  -4  10   1         53.97         54.76         5.56 o                         
  -3  10   1         65.84         67.68         7.93 o                         
  -2  10   1         20.58          8.82         3.94 o                         
  -1  10   1       2523.77       2972.43       144.32 o                         
   0  10   1        359.19        379.64        29.45 o                         
   1  10   1         19.42         30.33         9.13 o                         
   2  10   1       2682.99       2773.33       136.37 o                         
   3  10   1        180.11        184.23        32.18 o                         
   4  10   1         37.37         25.75         9.68 o                         
   5  10   1       1200.71       1210.65        79.99 o                         
   6  10   1       1970.65       2038.65        89.10 o                         
   7  10   1        104.26         85.22        20.02 o                         
   8  10   1        181.25        205.10        14.66 o                         
   9  10   1        146.82        154.47        15.53 o                         
  10  10   1          4.66         22.18        11.77 o                         
  11  10   1         11.78         10.07         8.82 o                         
  12  10   1         14.62          6.45        34.95 o                         
  13  10   1         15.53         15.57         9.32 o                         
 -14  11   1        162.51        128.84        15.14 o                         
 -13  11   1          2.86         15.74        10.53 o                         
 -12  11   1          4.48        -17.62        26.97 o                         
 -11  11   1         66.19         20.30        14.58 o                         
 -10  11   1         19.47         12.89        11.17 o                         
  -9  11   1        136.85        106.87        16.99 o                         
  -8  11   1         44.26         30.88         8.21 o                         
  -7  11   1        194.00        205.77        13.40 o                         
  -6  11   1        196.72        159.65        16.45 o                         
  -5  11   1        119.41         94.98         9.63 o                         
  -4  11   1         69.15         52.53        21.81 o                         
  -3  11   1         97.13         68.71         6.88 o                         
  -2  11   1        133.67        152.89        15.38 o                         
  -1  11   1        193.80        223.24        27.54 o                         
   0  11   1          6.67         16.17         9.13 o                         
   1  11   1        106.05         91.85        32.64 o                         
   2  11   1         11.60         -8.03         8.03 o                         
   3  11   1         25.48         18.97        12.23 o                         
   4  11   1         63.35         61.64        24.70 o                         
   5  11   1        126.15        115.79        18.42 o                         
   6  11   1         12.36          8.79        11.09 o                         
   7  11   1         36.23         29.98        11.45 o                         
   8  11   1          0.89          9.81         7.03 o                         
   9  11   1          6.57         -7.36         8.61 o                         
  10  11   1          6.12          6.97         9.63 o                         
  11  11   1          0.42         10.65        13.87 o                         
  12  11   1          0.17          1.24         8.66 o                         
 -13  12   1         28.24         25.33        10.61 o                         
 -12  12   1         28.83         43.42        11.66 o                         
 -11  12   1          5.78          8.17        11.55 o                         
 -10  12   1          0.02          0.90         8.82 o                         
  -9  12   1        145.25        125.12        11.72 o                         
  -8  12   1         82.27         93.36        10.90 o                         
  -7  12   1        103.15        114.50        13.66 o                         
  -6  12   1       1382.81       1357.34        58.98 o                         
  -5  12   1       1318.55       1340.54        96.13 o                         
  -4  12   1          1.84         -2.78         5.67 o                         
  -3  12   1         35.86         22.32         7.54 o                         
  -2  12   1        250.39        217.51        19.07 o                         
  -1  12   1          4.08         -3.03         9.01 o                         
   0  12   1        828.15        943.17        71.88 o                         
   1  12   1        242.50        281.05        25.17 o                         
   2  12   1        611.96        518.66        28.96 o                         
   3  12   1        472.60        508.52        28.02 o                         
   4  12   1        402.50        362.43        26.09 o                         
   5  12   1        130.71        114.63        18.72 o                         
   6  12   1         19.55         41.54        28.56 o                         
   7  12   1         51.54         64.17        14.43 o                         
   8  12   1         39.30         54.67        18.49 o                         
   9  12   1          7.39         22.17         7.46 o                         
  10  12   1         10.35         -2.47        14.20 o                         
  11  12   1         16.78         27.27        20.35 o                         
 -13  13   1          2.17        -15.51        16.12 o                         
 -12  13   1         47.67         34.81        10.63 o                         
 -11  13   1          6.22          7.53         9.39 o                         
 -10  13   1         52.07         46.69        11.22 o                         
  -9  13   1        147.68        142.96        17.55 o                         
  -8  13   1         35.74         52.68        15.52 o                         
  -7  13   1         18.16         35.23         8.75 o                         
  -6  13   1        818.32        703.78        49.32 o                         
  -5  13   1        195.96        174.86        17.86 o                         
  -4  13   1         16.93          5.67         6.91 o                         
  -3  13   1         28.35         37.73        19.56 o                         
  -2  13   1         71.90         26.76        12.41 o                         
  -1  13   1          2.96         -7.37        10.65 o                         
   0  13   1         11.29         17.93        11.85 o                         
   1  13   1         46.17         73.68        24.16 o                         
   2  13   1         49.88         47.98        11.88 o                         
   3  13   1         10.79          6.76        10.95 o                         
   4  13   1          0.26          4.16        11.55 o                         
   5  13   1         27.03         20.19        19.10 o                         
   6  13   1          5.31        -12.39        14.92 o                         
   7  13   1          1.68         -1.00        24.25 o                         
   8  13   1          0.33         14.25        15.28 o                         
   9  13   1         11.68          9.90        13.82 o                         
  10  13   1          4.37         -2.95        12.82 o                         
 -12  14   1          9.94          1.60        15.15 o                         
 -11  14   1          3.88        -12.40        12.40 o                         
 -10  14   1         13.09          6.86         9.51 o                         
  -9  14   1         61.08         66.05        10.06 o                         
  -8  14   1          0.12          8.45        11.42 o                         
  -7  14   1          3.06         -2.26        15.12 o                         
  -6  14   1         31.92         14.22        22.93 o                         
  -5  14   1        854.65        845.26        57.03 o                         
  -4  14   1          7.91         -8.94        15.37 o                         
  -3  14   1        135.55        105.74        39.67 o                         
  -2  14   1        228.60        216.77        29.35 o                         
  -1  14   1         79.32        112.54        30.46 o                         
   0  14   1          2.87          7.05        19.94 o                         
   1  14   1          5.06        -22.19        29.00 o                         
   2  14   1        156.65        184.72        17.93 o                         
   3  14   1         23.60         36.19        12.04 o                         
   4  14   1         75.11         74.42        29.58 o                         
   5  14   1         33.57         31.11        14.38 o                         
   6  14   1         57.31         63.32        27.00 o                         
   7  14   1         17.67         10.32        13.38 o                         
   8  14   1        126.64        101.20        15.88 o                         
   9  14   1         11.44        -12.70        12.70 o                         
 -10  15   1        131.66        163.03        20.29 o                         
  -9  15   1          2.90         17.34        13.21 o                         
  -8  15   1          6.04         14.95        29.95 o                         
  -7  15   1         42.44         41.54        11.65 o                         
  -6  15   1          2.51         50.63        32.17 o                         
  -5  15   1          2.01         -9.91        17.55 o                         
  -4  15   1         23.76         67.14        35.92 o                         
  -3  15   1         17.38         48.54        35.62 o                         
  -2  15   1         67.69         29.53        20.13 o                         
  -1  15   1         25.97         29.43        20.55 o                         
   0  15   1          0.17         25.91        27.41 o                         
   1  15   1         11.91          4.55        14.56 o                         
   2  15   1         31.01          7.79        12.15 o                         
   3  15   1         42.07         54.24        15.28 o                         
   4  15   1         55.43         59.77        17.16 o                         
   5  15   1         43.63         41.46        13.42 o                         
   6  15   1          9.93         -2.67        13.96 o                         
   7  15   1          2.79         11.76        14.62 o                         
   8  15   1          1.31        -11.56        49.87 o                         
  -9  16   1          2.88          3.66        11.06 o                         
  -8  16   1          1.62         -2.32        23.23 o                         
  -7  16   1         15.50         22.00         9.17 o                         
  -6  16   1         20.80         27.38         7.64 o                         
  -5  16   1          2.52         23.74        35.27 o                         
  -4  16   1         13.64         -8.44        34.53 o                         
  -3  16   1          2.17        -27.25        31.85 o                         
  -2  16   1         46.29         33.25        36.10 o                         
  -1  16   1          0.40         30.43        21.06 o                         
   0  16   1          5.82         -3.01        21.70 o                         
   1  16   1        108.07        104.45        16.81 o                         
   2  16   1         33.08         25.03        13.64 o                         
   3  16   1         71.92         68.99        14.60 o                         
   4  16   1          0.10        -10.47        12.55 o                         
   5  16   1        171.83        217.29        36.55 o                         
   6  16   1          5.72         21.81        13.24 o                         
  -7  17   1          3.05         11.29        39.82 o                         
  -6  17   1          0.86         29.45        39.42 o                         
  -5  17   1          2.66        -34.28        34.28 o                         
  -4  17   1         17.78         51.39        39.13 o                         
  -3  17   1          0.04        -33.35        33.35 o                         
  -2  17   1          2.59        -33.17        33.17 o                         
  -1  17   1         22.40        -17.00        19.14 o                         
   0  17   1         22.63         30.41        15.88 o                         
   1  17   1         30.70         18.09        16.31 o                         
   2  17   1          0.62        -14.57        32.51 o                         
   3  17   1          0.10          0.45        13.25 o                         
   4  17   1          2.55        -12.48        21.81 o                         
  -3 -18   2          2.57          5.42        13.69 o                         
  -2 -18   2          4.72          4.57        12.59 o                         
  -1 -18   2         10.05         -5.77        15.53 o                         
   0 -18   2          0.27         -2.60        14.14 o                         
   1 -18   2          0.45        -17.72        35.62 o                         
   2 -18   2         17.33        -11.98        36.18 o                         
   3 -18   2         16.66         42.59        37.07 o                         
   5 -18   2          0.13          6.58        35.44 o                         
  -6 -17   2          0.63        -11.51        15.15 o                         
  -5 -17   2         14.84         20.72        13.19 o                         
  -4 -17   2         28.31         35.05        16.80 o                         
  -3 -17   2          4.36          3.68        43.56 o                         
  -2 -17   2         12.21          0.24        12.91 o                         
  -1 -17   2         53.09         54.43        12.60 o                         
   0 -17   2          8.27         20.49        14.45 o                         
   1 -17   2         17.44         14.95        34.30 o                         
   2 -17   2          0.67          6.94        30.72 o                         
   3 -17   2          2.03          9.90        32.96 o                         
   4 -17   2          9.18          0.13         6.53 o                         
   5 -17   2         12.07         14.79         9.53 o                         
   6 -17   2         11.70        -13.58        45.70 o                         
   7 -17   2          6.70          3.25        36.27 o                         
   8 -17   2          8.11         13.24        17.29 o                         
  -7 -16   2         15.03          4.41        31.56 o                         
  -6 -16   2         70.94         83.17        14.74 o                         
  -5 -16   2         48.07         13.57        13.50 o                         
  -4 -16   2         31.13         16.16        20.46 o                         
  -3 -16   2         48.69         33.16        13.26 o                         
  -2 -16   2         99.50        108.66        16.31 o                         
  -1 -16   2         16.49         27.80        32.76 o                         
   0 -16   2         19.83         -7.28        12.62 o                         
   1 -16   2          4.52        -27.38        27.38 o                         
   2 -16   2          0.01        -14.07        30.88 o                         
   3 -16   2        145.70        145.30        40.34 o                         
   4 -16   2        158.39        215.69        19.14 o                         
   5 -16   2        124.14        138.73        15.90 o                         
   6 -16   2         19.76         15.47         9.65 o                         
   7 -16   2          7.66         -5.01        10.14 o                         
   8 -16   2         66.51         64.59        17.87 o                         
   9 -16   2          0.32         -3.31        12.78 o                         
  -9 -15   2          0.46          6.12        18.47 o                         
  -8 -15   2          3.92        -14.83        14.83 o                         
  -7 -15   2         39.85         65.55        19.42 o                         
  -6 -15   2          2.56         -6.77        12.49 o                         
  -5 -15   2         28.60         54.06        25.64 o                         
  -4 -15   2          4.31         15.15        12.36 o                         
  -3 -15   2         34.30         30.54        21.34 o                         
  -2 -15   2         32.71         30.10        12.01 o                         
  -1 -15   2         28.64         35.38        11.52 o                         
   0 -15   2         43.78         43.04        16.28 o                         
   1 -15   2         10.00         39.21        30.83 o                         
   2 -15   2          4.55          1.08         5.84 o                         
   3 -15   2         21.25        -25.98        25.98 o                         
   4 -15   2         79.52         68.12        32.52 o                         
   5 -15   2          0.10         -1.83        11.46 o                         
   6 -15   2         44.32         49.30        24.47 o                         
   7 -15   2        217.93        175.50        33.21 o                         
   8 -15   2          3.60        -10.16        10.16 o                         
   9 -15   2         43.08         18.01        11.60 o                         
  10 -15   2         11.27        -13.18        13.18 o                         
  11 -15   2         22.25         29.86        15.70 o                         
 -10 -14   2          5.84         42.72        19.23 o                         
  -9 -14   2         46.63         22.72        16.83 o                         
  -8 -14   2         88.63         61.12        25.72 o                         
  -7 -14   2          0.15          8.91        18.38 o                         
  -6 -14   2          8.02         -3.03        13.06 o                         
  -5 -14   2          2.99         -4.51        11.43 o                         
  -4 -14   2          0.61         -5.88        10.56 o                         
  -3 -14   2          1.89         10.86        12.89 o                         
  -2 -14   2        176.60        166.77        17.41 o                         
  -1 -14   2         20.81         -9.95         9.95 o                         
   0 -14   2         99.78         63.25        27.10 o                         
   1 -14   2         33.44         22.47        31.21 o                         
   2 -14   2        255.71        272.55        45.69 o                         
   3 -14   2         58.93         79.16        31.70 o                         
   4 -14   2          0.68          7.41        25.05 o                         
   5 -14   2         35.43         24.63        27.98 o                         
   6 -14   2        379.16        474.33        64.63 o                         
   7 -14   2         69.98        173.93        39.64 o                         
   8 -14   2        245.74        267.06        23.41 o                         
   9 -14   2         23.35         27.67        13.53 o                         
  10 -14   2          0.01          1.06         9.12 o                         
  11 -14   2          0.70          3.70         9.92 o                         
  12 -14   2          0.59          8.13        10.52 o                         
 -11 -13   2         17.39        -11.59        14.71 o                         
 -10 -13   2         15.71         10.40        32.21 o                         
  -9 -13   2         23.94         19.41        17.86 o                         
  -8 -13   2          9.70         -5.88        11.36 o                         
  -7 -13   2          8.38          7.67        11.85 o                         
  -6 -13   2          0.39        -11.50        12.29 o                         
  -5 -13   2         21.79         52.46        13.38 o                         
  -4 -13   2          5.50         21.81        11.41 o                         
  -3 -13   2         28.97         22.45         9.51 o                         
  -2 -13   2         10.29          4.26         7.53 o                         
  -1 -13   2         15.64         25.07        13.88 o                         
   0 -13   2          0.24          5.42        15.42 o                         
   1 -13   2          3.67          7.21         7.90 o                         
   2 -13   2         11.53          7.99         8.97 o                         
   3 -13   2        309.66        337.43        28.10 o                         
   4 -13   2         10.22         18.99         8.81 o                         
   5 -13   2          0.00         13.56        11.00 o                         
   6 -13   2        151.14        122.97        32.20 o                         
   7 -13   2         35.20         24.39        26.59 o                         
   8 -13   2         94.93         87.26        12.85 o                         
   9 -13   2        208.06        224.23        16.84 o                         
  10 -13   2          7.19         -4.57         8.93 o                         
  11 -13   2          0.04         -3.07        13.55 o                         
  12 -13   2          0.44        -10.17        12.47 o                         
  13 -13   2         40.21         62.69        14.55 o                         
 -12 -12   2         13.27         26.32        15.49 o                         
 -11 -12   2         56.53         44.36         9.83 o                         
 -10 -12   2          0.66         -0.15        13.84 o                         
  -9 -12   2        165.54        161.08        20.64 o                         
  -8 -12   2         49.33         78.03        13.07 o                         
  -7 -12   2         76.83         85.05        13.45 o                         
  -6 -12   2        238.48        265.65        23.95 o                         
  -5 -12   2          9.32         -1.51        10.63 o                         
  -4 -12   2        113.35        109.40        22.81 o                         
  -3 -12   2        363.56        345.81        26.87 o                         
  -2 -12   2        541.45        648.27        39.27 o                         
  -1 -12   2        247.48        274.20        52.39 o                         
   0 -12   2        206.39        267.27        20.42 o                         
   1 -12   2       1645.80       1756.89        86.82 o                         
   2 -12   2        559.47        625.91        42.96 o                         
   3 -12   2         13.61          3.43         8.95 o                         
   4 -12   2        421.95        446.69        35.94 o                         
   5 -12   2        210.19        212.26        19.12 o                         
   6 -12   2          5.11          4.25         8.03 o                         
   7 -12   2          3.90         -5.12        11.97 o                         
   8 -12   2        250.69        283.32        31.64 o                         
   9 -12   2         35.69         29.23        17.69 o                         
  10 -12   2         66.50         81.21        10.70 o                         
  11 -12   2         80.65         78.65        12.26 o                         
  12 -12   2         19.92         23.93        10.84 o                         
  13 -12   2         22.39         15.47        18.57 o                         
  14 -12   2        110.04        103.96        13.58 o                         
 -13 -11   2         31.03         15.87        15.20 o                         
 -12 -11   2          4.55          0.17         9.14 o                         
 -11 -11   2          0.54         -6.99         8.86 o                         
 -10 -11   2          0.00         11.07         8.13 o                         
  -9 -11   2          0.80         -1.09         7.55 o                         
  -8 -11   2         13.47          3.89         7.18 o                         
  -7 -11   2          1.86          9.31        10.53 o                         
  -6 -11   2          1.47         -6.47        10.55 o                         
  -5 -11   2         13.61         20.31        10.36 o                         
  -4 -11   2         40.23         37.45        16.89 o                         
  -3 -11   2          0.81          3.65         9.53 o                         
  -2 -11   2        267.04        245.39        16.28 o                         
  -1 -11   2         24.51         21.40        17.32 o                         
   0 -11   2        161.53        107.84        38.01 o                         
   1 -11   2        206.19        205.66        16.49 o                         
   2 -11   2          3.03         -2.27         8.63 o                         
   3 -11   2        131.33        107.07        19.20 o                         
   4 -11   2         39.36         26.10         8.98 o                         
   5 -11   2         37.32         33.64        22.87 o                         
   6 -11   2        205.99        239.41        16.42 o                         
   7 -11   2        122.94        140.11        12.22 o                         
   8 -11   2          0.13         -4.73         7.40 o                         
   9 -11   2         66.44         71.72        16.47 o                         
  10 -11   2         29.83         16.47        14.97 o                         
  11 -11   2          1.69         -0.82         8.29 o                         
  12 -11   2          0.79         -8.78         9.14 o                         
  13 -11   2          0.92        -11.27        11.59 o                         
  14 -11   2          1.07         -2.41        14.22 o                         
 -14 -10   2         27.97          5.76        20.99 o                         
 -13 -10   2         10.16          9.73        12.17 o                         
 -12 -10   2         75.64         87.55        16.14 o                         
 -11 -10   2         54.29         52.86         9.78 o                         
 -10 -10   2         43.41         43.59        12.31 o                         
  -9 -10   2          4.76          6.05         7.52 o                         
  -8 -10   2         89.35         95.89        16.46 o                         
  -7 -10   2        252.73        290.33        27.51 o                         
  -6 -10   2        908.65        954.71        53.22 o                         
  -5 -10   2        262.33        260.43        21.55 o                         
  -4 -10   2         48.42         24.70         9.12 o                         
  -3 -10   2       2619.98       2803.35       137.12 o                         
  -2 -10   2         84.36        119.23        23.01 o                         
  -1 -10   2        909.90        896.80        48.27 o                         
   0 -10   2        236.62        230.11        19.33 o                         
   1 -10   2       4197.21       4504.88       214.71 o                         
   2 -10   2        287.07        281.40        49.89 o                         
   3 -10   2        260.66        300.82        49.05 o                         
   4 -10   2        833.87        872.01        55.02 o                         
   5 -10   2        717.64        870.20        44.34 o                         
   6 -10   2        573.42        680.52        35.76 o                         
   7 -10   2       1118.30       1222.32        53.65 o                         
   8 -10   2       2355.68       2384.37       100.81 o                         
   9 -10   2         17.65         11.94         6.75 o                         
  10 -10   2        281.11        250.63        16.79 o                         
  11 -10   2         97.50         77.16        17.73 o                         
  12 -10   2         12.09          1.19         9.12 o                         
  13 -10   2          2.44          7.84         9.35 o                         
  14 -10   2         26.21         12.05        20.04 o                         
  15 -10   2        151.73        145.41        17.60 o                         
 -14  -9   2          7.67         -9.90         9.90 o                         
 -13  -9   2          3.48         -4.34        13.56 o                         
 -12  -9   2          2.95          3.13         9.21 o                         
 -11  -9   2          1.49          9.10         8.21 o                         
 -10  -9   2         11.06          9.55         9.99 o                         
  -9  -9   2         10.43         -6.31         9.33 o                         
  -8  -9   2         59.24         62.23         8.61 o                         
  -7  -9   2        161.15        176.22        13.60 o                         
  -6  -9   2         19.26         34.40         8.37 o                         
  -5  -9   2          9.64         14.72        21.90 o                         
  -4  -9   2         22.79         11.58        11.56 o                         
  -3  -9   2          1.20          4.88         7.71 o                         
  -2  -9   2        109.46         78.30         9.99 o                         
  -1  -9   2         37.42         48.22        15.51 o                         
   0  -9   2          1.84          1.88         6.14 o                         
   1  -9   2         98.55         76.15         8.29 o                         
   2  -9   2        429.30        407.93        62.67 o                         
   3  -9   2        307.37        296.67       101.92 o                         
   4  -9   2         82.12         42.02         6.02 o                         
   5  -9   2         17.21          3.58         5.30 o                         
   6  -9   2        141.12        102.08        20.81 o                         
   7  -9   2        108.89        115.65         9.31 o                         
   8  -9   2         15.01         11.24         6.27 o                         
   9  -9   2        349.96        309.60        19.73 o                         
  10  -9   2        370.19        403.60        23.05 o                         
  11  -9   2          0.08         -6.12         6.12 o                         
  12  -9   2        114.43        100.88        11.76 o                         
  13  -9   2          5.87          1.85        12.17 o                         
  14  -9   2         45.74         28.70         9.62 o                         
  15  -9   2         51.41         28.00        10.73 o                         
 -15  -8   2          1.74         10.40        22.13 o                         
 -14  -8   2          4.25         -7.20        17.94 o                         
 -13  -8   2         90.22         91.13        14.41 o                         
 -12  -8   2          0.62          0.87        11.02 o                         
 -11  -8   2          4.17         -2.54         7.97 o                         
 -10  -8   2         69.44         58.97         7.42 o                         
  -9  -8   2        332.03        311.13        19.93 o                         
  -8  -8   2         22.94         23.10        17.03 o                         
  -7  -8   2        255.40        221.40        15.16 o                         
  -6  -8   2        829.28        894.07        41.66 o                         
  -5  -8   2          9.85          6.12         5.13 o                         
  -4  -8   2        765.79        845.48        61.63 o                         
  -3  -8   2          5.07          1.02         7.20 o                         
  -2  -8   2         56.82         27.51        15.01 o                         
  -1  -8   2       3413.26       3298.97       195.33 o                         
   0  -8   2        215.00        226.51        16.23 o                         
   1  -8   2          5.06         20.34        11.49 o                         
   2  -8   2       3792.81       3872.19       225.32 o                         
   3  -8   2        484.01        482.27        58.22 o                         
   4  -8   2         88.00        106.25         9.61 o                         
   5  -8   2        237.98        261.41        16.90 o                         
   6  -8   2        449.35        414.06        48.90 o                         
   7  -8   2        766.56        986.29        90.18 o                         
   8  -8   2       1716.99       1844.55        78.74 o                         
   9  -8   2        825.32        806.21        38.09 o                         
  10  -8   2        168.85        195.11        20.23 o                         
  11  -8   2       1252.62       1114.73        51.38 o                         
  12  -8   2       1047.53       1085.97        45.36 o                         
  13  -8   2        695.21        762.42        39.80 o                         
  14  -8   2         35.08         62.22        11.50 o                         
  15  -8   2         34.79         19.94        12.53 o                         
  16  -8   2         16.17         32.94        14.66 o                         
 -15  -7   2        104.18        114.12        13.79 o                         
 -14  -7   2          5.26         11.47        17.65 o                         
 -13  -7   2          0.22          3.39         8.81 o                         
 -12  -7   2        372.71        420.36        30.80 o                         
 -11  -7   2        313.02        269.00        16.20 o                         
 -10  -7   2          5.38         -6.94         6.94 o                         
  -9  -7   2         97.84        138.32        32.54 o                         
  -8  -7   2         13.10         -2.56         5.04 o                         
  -7  -7   2          2.65         -2.36         5.54 o                         
  -6  -7   2        204.29        171.64        15.53 o                         
  -5  -7   2        329.06        340.47        70.98 o                         
  -4  -7   2         14.92         16.63         5.50 o                         
  -3  -7   2        497.91        442.82        27.41 o                         
  -2  -7   2          1.46         18.55         7.94 o                         
  -1  -7   2         93.51         96.97        15.49 o                         
   0  -7   2        867.90        687.50        75.54 o                         
   1  -7   2         30.03         23.58         5.62 o                         
   2  -7   2         26.07         21.14         6.52 o                         
   3  -7   2         28.18         25.73         4.74 o                         
   4  -7   2       1659.37       1677.97       207.23 o                         
   5  -7   2        229.75        201.00        24.05 o                         
   6  -7   2         85.31         60.00        12.67 o                         
   7  -7   2        259.00        182.08        11.78 o                         
   8  -7   2         98.28         63.87         8.64 o                         
   9  -7   2         13.52          8.90         5.38 o                         
  10  -7   2        116.91         85.71         8.30 o                         
  11  -7   2         49.66         51.40         8.07 o                         
  12  -7   2        463.63        432.27        22.59 o                         
  13  -7   2         20.69         37.38         9.58 o                         
  14  -7   2         98.41        115.53        38.77 o                         
  15  -7   2          4.13         -6.51        14.31 o                         
  16  -7   2          6.20          3.20        10.19 o                         
 -16  -6   2         27.72         10.40        11.18 o                         
 -15  -6   2        265.31        287.41        22.67 o                         
 -14  -6   2         25.21         23.37        12.45 o                         
 -13  -6   2        139.61        110.60        12.08 o                         
 -12  -6   2        111.55        129.17        28.48 o                         
 -11  -6   2        128.92        131.25         9.62 o                         
 -10  -6   2        348.57        358.91        18.32 o                         
  -9  -6   2        140.01        113.20        14.05 o                         
  -8  -6   2          0.30          7.54         4.84 o                         
  -7  -6   2          0.15          7.65         4.75 o                         
  -6  -6   2         65.89         80.78        12.44 o                         
  -5  -6   2       3349.51       3290.73       121.75 o                         
  -4  -6   2        253.12        149.47        11.00 o                         
  -3  -6   2       2715.67       2576.66       106.52 o                         
  -2  -6   2       6570.37       6530.68       307.91 o                         
  -1  -6   2       1070.71       1334.16        81.77 o                         
   0  -6   2        622.19        576.18        38.19 o                         
   1  -6   2      14296.28      14655.20       839.08 o                         
   2  -6   2       1658.21       1830.30       127.42 o                         
   3  -6   2       2153.32       2607.60       122.82 o                         
   4  -6   2        360.88        298.22        29.43 o                         
   5  -6   2       2911.58       3184.49       150.25 o                         
   6  -6   2        608.06        664.84        53.60 o                         
   7  -6   2       4001.97       4462.18       259.50 o                         
   8  -6   2       2235.98       2565.73       123.19 o                         
   9  -6   2        246.26        254.89        16.37 o                         
  10  -6   2        286.65        352.69        27.61 o                         
  11  -6   2         93.93        112.12        11.44 o                         
  12  -6   2         56.07         48.15         8.99 o                         
  13  -6   2         31.99         15.01         6.22 o                         
  14  -6   2          0.01          1.02         8.33 o                         
  15  -6   2          5.50          0.69        12.54 o                         
  16  -6   2         42.05         39.73        22.81 o                         
 -16  -5   2          5.67          6.57         9.97 o                         
 -15  -5   2        257.78        250.27        26.45 o                         
 -14  -5   2        149.66        172.29        16.45 o                         
 -13  -5   2        109.96        121.78        12.70 o                         
 -12  -5   2         11.68         14.69         8.04 o                         
 -11  -5   2        123.52        103.31         9.06 o                         
 -10  -5   2        279.43        298.87        16.18 o                         
  -9  -5   2          3.49          6.48         5.93 o                         
  -8  -5   2          4.88         -3.02         4.67 o                         
  -7  -5   2          0.22         -4.23         4.23 o                         
  -6  -5   2        137.01        101.96         8.12 o                         
  -5  -5   2         10.00         12.55         3.84 o                         
  -4  -5   2        633.51        521.71        22.12 o                         
  -3  -5   2        171.83        134.34        10.80 o                         
  -2  -5   2        339.88        256.37        16.71 o                         
  -1  -5   2        117.37         80.59        12.22 o                         
   0  -5   2          0.16          2.87         7.10 o                         
   1  -5   2         88.84         49.36        18.43 o                         
   2  -5   2        235.26        192.41        11.74 o                         
   3  -5   2        908.85        781.07        81.67 o                         
   4  -5   2        286.20        229.89        25.24 o                         
   5  -5   2         71.69         56.44         5.18 o                         
   6  -5   2        114.46         96.22         7.52 o                         
   7  -5   2         18.10         21.16         4.31 o                         
   8  -5   2        100.90        116.81        16.34 o                         
   9  -5   2         17.35          7.98         5.59 o                         
  10  -5   2         44.37         37.32        17.42 o                         
  11  -5   2         14.32          2.85         5.74 o                         
  12  -5   2          4.58          7.43         8.43 o                         
  13  -5   2         24.28         34.56         8.03 o                         
  14  -5   2         95.82         99.50        11.50 o                         
  15  -5   2          8.65         -6.50        15.74 o                         
  16  -5   2          5.78          6.17         9.68 o                         
 -16  -4   2         11.57         20.15        10.89 o                         
 -15  -4   2          5.32         -8.00        11.98 o                         
 -14  -4   2        497.97        576.12        33.57 o                         
 -13  -4   2          4.44          7.39         9.42 o                         
 -12  -4   2          6.63          6.23         5.98 o                         
 -11  -4   2        328.50        382.07        36.69 o                         
 -10  -4   2        331.44        365.12        20.24 o                         
  -9  -4   2          0.08         -4.91         4.91 o                         
  -8  -4   2       4595.25       4503.60       167.47 o                         
  -7  -4   2       1787.51       2069.47        78.43 o                         
  -6  -4   2        589.80        626.29        26.15 o                         
  -5  -4   2        676.73       1017.09        39.38 o                         
  -4  -4   2       6241.71       6145.70       223.71 o                         
  -3  -4   2       1451.43       1811.32        74.53 o                         
  -2  -4   2       1312.53       1508.82        95.29 o                         
  -1  -4   2        213.64        114.44        11.86 o                         
   0  -4   2      14171.63      14510.45       830.30 o                         
   1  -4   2        335.12        534.65        31.89 o                         
   2  -4   2       3946.65       4448.23       254.40 o                         
   3  -4   2       7114.85       7142.71       409.41 o                         
   4  -4   2       2427.55       2408.03       119.22 o                         
   5  -4   2        114.94        146.59         9.82 o                         
   6  -4   2        741.39        697.12        35.21 o                         
   7  -4   2       2602.61       2843.47       135.45 o                         
   8  -4   2       1934.55       2020.84       102.57 o                         
   9  -4   2          8.75          5.30         4.97 o                         
  10  -4   2          5.17         10.11         4.93 o                         
  11  -4   2        263.04        370.97        23.92 o                         
  12  -4   2          0.80         -5.78         6.68 o                         
  13  -4   2        249.64        213.30        18.32 o                         
  14  -4   2        595.84        671.31        33.40 o                         
  15  -4   2         72.14         61.45        10.44 o                         
  16  -4   2          4.72         -8.83         8.83 o                         
  17  -4   2         80.87         46.77        10.78 o                         
 -17  -3   2         10.30         -2.21        12.25 o                         
 -16  -3   2         94.31        102.25        13.92 o                         
 -15  -3   2         10.85          1.41        18.70 o                         
 -14  -3   2         50.39         37.73        14.62 o                         
 -13  -3   2        213.10        219.06        14.21 o                         
 -12  -3   2          0.06         -2.09         8.54 o                         
 -11  -3   2         43.51         22.56         5.65 o                         
 -10  -3   2        355.70        424.26        20.52 o                         
  -9  -3   2        315.40        299.61        16.74 o                         
  -8  -3   2        556.15        466.97        20.87 o                         
  -7  -3   2        339.74        266.99        18.21 o                         
  -6  -3   2         29.11         29.82         4.13 o                         
  -5  -3   2        376.64        363.63        37.34 o                         
  -4  -3   2          0.15          8.73         3.02 o                         
  -3  -3   2         48.51         64.34        18.06 o                         
  -2  -3   2        257.63        274.15        12.50 o                         
  -1  -3   2         77.46         72.11         6.26 o                         
   0  -3   2        787.15        493.23        50.89 o                         
   1  -3   2          0.74          4.04         2.40 o                         
   2  -3   2        201.32        266.53        34.45 o                         
   3  -3   2        116.48         45.29         4.75 o                         
   4  -3   2       2323.34       1604.91       128.13 o                         
   5  -3   2         92.02        115.72        26.10 o                         
   6  -3   2         70.69         57.14         7.83 o                         
   7  -3   2        117.45        111.06         8.37 o                         
   8  -3   2        414.77        298.77        22.92 o                         
   9  -3   2         57.84         57.33        12.13 o                         
  10  -3   2        233.58        229.20        14.25 o                         
  11  -3   2         40.67         47.87         5.98 o                         
  12  -3   2         12.88         30.24         5.71 o                         
  13  -3   2         15.06         21.77        14.05 o                         
  14  -3   2         26.01          8.15        10.00 o                         
  15  -3   2         17.48          4.26        10.72 o                         
  16  -3   2         32.69          5.11        13.55 o                         
  17  -3   2          0.05         -3.67         9.86 o                         
 -17  -2   2          0.33         -2.14        13.13 o                         
 -16  -2   2         93.15        123.21        35.42 o                         
 -15  -2   2          1.04          1.77         8.85 o                         
 -14  -2   2        211.54        200.12        22.69 o                         
 -13  -2   2          1.24          4.53         6.09 o                         
 -12  -2   2        448.96        497.32        23.88 o                         
 -11  -2   2        196.04        193.72        12.53 o                         
 -10  -2   2         20.76         16.13         4.92 o                         
  -9  -2   2        412.96        435.50        20.25 o                         
  -8  -2   2         89.61         66.98         8.11 o                         
  -7  -2   2        524.32        509.14        22.22 o                         
  -6  -2   2       2795.93       2998.70       111.69 o                         
  -5  -2   2         55.67         66.31        14.41 o                         
  -4  -2   2       8429.61       9146.58       528.16 o                         
  -3  -2   2          0.02         17.00        11.15 o                         
  -2  -2   2       6681.32       7034.36       403.36 o                         
  -1  -2   2         38.92        134.35         9.15 o                         
   0  -2   2       9698.19      10025.87       572.76 o                         
   1  -2   2      14924.00      16970.23      1371.41 o                         
   2  -2   2        550.04        628.74        26.39 o                         
   4  -2   2       8435.82       8488.72       718.90 o                         
   5  -2   2       1729.32       1667.69        88.41 o                         
   6  -2   2        206.99        222.60        12.32 o                         
   7  -2   2        744.37        759.43        34.96 o                         
   8  -2   2       2189.02       2526.04       106.22 o                         
   9  -2   2       1470.22       1604.25        82.63 o                         
  10  -2   2         87.64        159.25        12.32 o                         
  11  -2   2        690.09        744.84        32.03 o                         
  12  -2   2         39.41         68.96         8.99 o                         
  13  -2   2         17.85         12.21         6.50 o                         
  14  -2   2         50.84         42.04         6.68 o                         
  15  -2   2          9.74        -14.85        16.97 o                         
  16  -2   2          0.01          5.06        10.11 o                         
  17  -2   2        155.02        123.22        14.53 o                         
 -17  -1   2         50.53         30.24        15.67 o                         
 -16  -1   2         66.55         95.73        19.08 o                         
 -15  -1   2          4.79         13.68         9.76 o                         
 -14  -1   2         32.48         45.29         9.90 o                         
 -13  -1   2          0.00          2.18        15.76 o                         
 -12  -1   2         22.71         22.85         8.02 o                         
 -11  -1   2         80.42         84.64         7.20 o                         
 -10  -1   2        281.00        269.20        14.24 o                         
  -9  -1   2        569.34        607.19        35.42 o                         
  -8  -1   2        791.62        741.98        30.62 o                         
  -7  -1   2        105.56         94.11        15.13 o                         
  -6  -1   2       1815.26       1911.09        72.42 o                         
  -5  -1   2          8.44         15.21         5.95 o                         
  -4  -1   2        179.94        312.26        18.50 o                         
  -3  -1   2       1894.61       1372.73        50.84 o                         
  -2  -1   2        931.90        691.79        50.69 o                         
  -1  -1   2        131.05         45.84        14.39 o                         
   0  -1   2         21.57          2.82         5.66 o                         
   1  -1   2         36.81         40.49         6.64 o                         
   2  -1   2          0.01         13.51         3.33 o                         
   3  -1   2       1253.22       1137.38        74.88 o                         
   4  -1   2       1829.11       1843.81        87.85 o                         
   5  -1   2       1324.75       1165.08       107.32 o                         
   6  -1   2        703.20        633.81        29.60 o                         
   7  -1   2        295.02        287.87        20.59 o                         
   8  -1   2        133.37        140.40         9.94 o                         
   9  -1   2        257.63        278.46        18.66 o                         
  10  -1   2          0.46         16.43        10.08 o                         
  11  -1   2        123.25         99.02         7.50 o                         
  12  -1   2         29.78         56.99         6.64 o                         
  13  -1   2         34.42         33.38        10.31 o                         
  14  -1   2        210.45        243.95        15.33 o                         
  15  -1   2          0.04         12.34         8.52 o                         
  16  -1   2          6.75         14.55        18.83 o                         
  17  -1   2         32.76         18.06        24.49 o                         
 -17   0   2         23.27         25.06        14.41 o                         
 -16   0   2        461.10        474.53        31.72 o                         
 -15   0   2         45.12         33.68         9.33 o                         
 -14   0   2          5.47          2.26         8.11 o                         
 -13   0   2         14.77         19.34         9.08 o                         
 -12   0   2        357.59        271.20        15.42 o                         
 -11   0   2         34.56         32.00         6.79 o                         
 -10   0   2         15.51         25.75         4.92 o                         
  -9   0   2         28.61         38.56         5.32 o                         
  -8   0   2       4018.95       4385.45       160.68 o                         
  -7   0   2          0.00         -1.51         3.62 o                         
  -6   0   2       1134.87       1050.37        40.85 o                         
  -5   0   2        406.65        434.21        18.38 o                         
  -4   0   2       2614.19       2687.08        98.53 o                         
  -3   0   2          5.76          0.97         2.38 o                         
  -2   0   2       1091.34       1051.68        38.83 o                         
  -1   0   2         25.89         11.10        10.07 o                         
   1   0   2         34.10         57.48         7.55 o                         
   2   0   2      17201.46      19271.65      1103.51 o                         
   3   0   2        129.18        120.48         7.45 o                         
   4   0   2      20064.26      21823.27      1252.07 o                         
   5   0   2          6.37          8.18         6.25 o                         
   6   0   2       6646.14       7692.36       447.84 o                         
   7   0   2         75.00         64.98         6.31 o                         
   8   0   2          0.30         15.83         4.05 o                         
   9   0   2         27.34         35.98         5.46 o                         
  10   0   2         74.59         83.64         9.95 o                         
  11   0   2         67.43         66.01        11.38 o                         
  12   0   2        142.50        138.84         9.39 o                         
  13   0   2          0.69         -1.86         7.28 o                         
  14   0   2        244.62        265.01        16.39 o                         
  15   0   2          2.50          8.77        15.20 o                         
  16   0   2          0.03         13.92        11.26 o                         
  17   0   2          3.93          3.29        17.35 o                         
 -17   1   2          9.77         -2.25        12.23 o                         
 -16   1   2        137.49         92.33        30.74 o                         
 -15   1   2         54.16         47.67        10.44 o                         
 -14   1   2          1.52          7.65         9.30 o                         
 -13   1   2          0.87         -2.73         5.86 o                         
 -12   1   2          2.29          4.16         5.56 o                         
 -11   1   2        271.96        272.60        14.80 o                         
 -10   1   2          0.70          3.17         4.53 o                         
  -9   1   2        216.70        224.59        24.43 o                         
  -8   1   2        129.53        104.54        22.45 o                         
  -7   1   2        218.51        279.96        27.69 o                         
  -6   1   2       1880.67       1878.20        70.34 o                         
  -5   1   2        149.68        173.04        21.04 o                         
  -4   1   2          5.26         15.89         2.69 o                         
  -3   1   2         47.75        124.43        33.22 o                         
  -2   1   2        459.25        451.63        35.78 o                         
  -1   1   2        112.47         73.19         8.46 o                         
   0   1   2        215.16        141.03        23.46 o                         
   1   1   2        311.93        203.35        18.25 o                         
   2   1   2        274.81        231.38        11.75 o                         
   3   1   2        527.45        797.86        35.01 o                         
   4   1   2       1480.43       1076.49        48.26 o                         
   5   1   2        129.26        155.06        20.74 o                         
   6   1   2         14.64         30.16         4.14 o                         
   7   1   2        164.47        143.98        11.04 o                         
   8   1   2        857.81        789.73        45.73 o                         
   9   1   2        201.22        215.62        14.68 o                         
  10   1   2        283.72        271.07        15.09 o                         
  11   1   2        441.50        406.32        19.99 o                         
  12   1   2        104.79         83.07        10.12 o                         
  13   1   2         53.80         49.01        17.74 o                         
  14   1   2          0.15          1.45         6.17 o                         
  15   1   2          7.94         28.01         8.73 o                         
  16   1   2         23.75         10.80        15.20 o                         
 -17   2   2          1.75         -2.75         9.34 o                         
 -16   2   2        105.48         85.17        13.16 o                         
 -15   2   2         13.31          7.50         8.62 o                         
 -14   2   2        488.28        481.36        30.57 o                         
 -13   2   2        106.57        159.61        23.32 o                         
 -12   2   2         29.62         32.36         6.19 o                         
 -11   2   2       1357.89       1513.11        64.92 o                         
 -10   2   2          4.43         -6.16         9.19 o                         
  -9   2   2        500.52        499.21        28.26 o                         
  -8   2   2          0.00          5.54         6.80 o                         
  -7   2   2         18.29         23.33         6.30 o                         
  -6   2   2        863.68        779.11        33.35 o                         
  -5   2   2       7959.01       8723.74       501.51 o                         
  -4   2   2       6536.71       7864.31       452.35 o                         
  -3   2   2       6137.65       6134.08       352.91 o                         
  -1   2   2      16232.94      16415.59      1330.50 o                         
   1   2   2       4380.97       4707.87       272.91 o                         
   4   2   2       7463.83       7953.93       461.72 o                         
   5   2   2       7240.45       8293.51       391.86 o                         
   6   2   2       8203.88       8920.98       421.53 o                         
   7   2   2        629.66        709.63        29.45 o                         
   8   2   2        671.86        843.31        34.81 o                         
   9   2   2         34.43         25.22         4.76 o                         
  10   2   2         12.36         22.56         5.19 o                         
  11   2   2        320.59        286.09        16.80 o                         
  12   2   2          0.65         -1.50         5.71 o                         
  13   2   2        414.92        412.77        21.11 o                         
  14   2   2         98.33        107.74        11.47 o                         
  15   2   2          3.12          0.63         9.28 o                         
  16   2   2          0.71          7.52        12.46 o                         
 -17   3   2          1.45        -11.07        11.07 o                         
 -16   3   2         26.55         22.32        13.45 o                         
 -15   3   2          3.90         -0.42        16.50 o                         
 -14   3   2         38.88         22.03        14.83 o                         
 -13   3   2         23.30         49.83        10.39 o                         
 -12   3   2         20.95          4.90         6.62 o                         
 -11   3   2        482.17        498.68        24.47 o                         
 -10   3   2         56.06         57.50        16.90 o                         
  -9   3   2          4.48          8.45         4.31 o                         
  -8   3   2        288.65        291.35        18.79 o                         
  -7   3   2        301.01        323.89        25.07 o                         
  -6   3   2          5.69          2.20         3.56 o                         
  -5   3   2        451.20        396.32        17.10 o                         
  -4   3   2        539.88        391.98        19.29 o                         
  -3   3   2        891.90        885.45        73.06 o                         
  -2   3   2         12.56         11.94         3.37 o                         
  -1   3   2         33.13         19.74         2.25 o                         
   0   3   2       1355.97        917.94        55.45 o                         
   1   3   2       1131.45        970.78        62.50 o                         
   2   3   2        295.02        223.43        42.37 o                         
   3   3   2       9428.52       8287.23       390.48 o                         
   4   3   2        154.12         93.16        11.22 o                         
   5   3   2        188.85        181.41         9.74 o                         
   6   3   2        378.52        401.17        20.07 o                         
   7   3   2        851.32       1004.58        46.48 o                         
   8   3   2         17.86         19.95         8.39 o                         
   9   3   2        300.16        299.25        18.33 o                         
  10   3   2          6.09         -4.67         5.05 o                         
  11   3   2         70.28         69.69         6.91 o                         
  12   3   2         15.57          9.84         7.28 o                         
  13   3   2        274.51        289.04        16.94 o                         
  14   3   2          3.25         -1.54         8.73 o                         
  15   3   2          8.19         -8.85        29.36 o                         
  16   3   2         96.60        111.41        13.41 o                         
 -17   4   2          0.01          5.64        10.30 o                         
 -16   4   2          1.52         16.42        12.18 o                         
 -15   4   2        201.54        204.28        17.19 o                         
 -14   4   2          0.87         -5.15        15.72 o                         
 -13   4   2        188.75        180.84        12.85 o                         
 -12   4   2        240.25        237.45        15.10 o                         
 -11   4   2          1.36         13.42         6.82 o                         
 -10   4   2        145.64        151.19        13.93 o                         
  -9   4   2        337.49        347.12        17.62 o                         
  -8   4   2       2685.67       2950.77       109.92 o                         
  -7   4   2        341.05        371.89        17.25 o                         
  -6   4   2       1640.45       1799.21        67.61 o                         
  -5   4   2       4424.37       5083.93       207.01 o                         
  -4   4   2       5064.57       5537.82       225.08 o                         
  -3   4   2        458.36        617.29        27.43 o                         
  -2   4   2       9351.31       9322.65       811.82 o                         
  -1   4   2      10226.15       9529.62       546.89 o                         
   0   4   2        470.68        618.96        39.34 o                         
   1   4   2        690.46        577.35        61.43 o                         
   2   4   2         13.00         -3.31         3.53 o                         
   3   4   2         81.48         69.28         5.70 o                         
   4   4   2          4.41          5.74         5.00 o                         
   5   4   2       6058.13       6579.56       266.70 o                         
   6   4   2       7606.74       8745.86       356.12 o                         
   7   4   2       1243.93       1310.93        70.23 o                         
   8   4   2       2222.02       2497.65        94.26 o                         
   9   4   2        153.09        125.05        14.97 o                         
  10   4   2       1001.05        948.51        39.78 o                         
  11   4   2         66.66         97.53         9.62 o                         
  12   4   2        658.91        718.07        37.88 o                         
  13   4   2         98.48        155.26        11.03 o                         
  14   4   2         69.50         46.36         9.83 o                         
  15   4   2          0.84        -13.64        19.03 o                         
  16   4   2         91.48         55.71        12.43 o                         
 -17   5   2         39.83         28.35        11.06 o                         
 -16   5   2         89.67         85.69        12.02 o                         
 -15   5   2         14.69         13.67         8.89 o                         
 -14   5   2         95.65        119.37        17.01 o                         
 -13   5   2         40.86         31.75        11.27 o                         
 -12   5   2          4.10          9.30         6.23 o                         
 -11   5   2          0.18          2.28         7.29 o                         
 -10   5   2          5.55         -1.40         5.18 o                         
  -9   5   2        943.14        939.20        38.33 o                         
  -8   5   2          4.12          7.04         5.04 o                         
  -7   5   2        516.37        452.98        20.11 o                         
  -6   5   2        850.32        802.56        34.97 o                         
  -5   5   2        316.77        294.56        14.83 o                         
  -4   5   2        155.71        130.80         8.32 o                         
  -3   5   2          1.07          3.07         3.15 o                         
  -2   5   2        378.47        347.10        20.32 o                         
  -1   5   2        814.48        624.85        24.34 o                         
   0   5   2         20.21         14.53         6.82 o                         
   1   5   2        632.34        565.80        60.49 o                         
   2   5   2          0.87         15.70         7.04 o                         
   3   5   2        150.98        170.36        34.35 o                         
   4   5   2         52.01         65.27         6.33 o                         
   5   5   2        431.39        474.02        57.36 o                         
   6   5   2        940.21        944.41        44.09 o                         
   7   5   2        150.98        146.24         9.65 o                         
   8   5   2         91.74         71.25         8.35 o                         
   9   5   2        211.29        215.99        15.38 o                         
  10   5   2          5.50         11.30         7.80 o                         
  11   5   2         17.09         11.17         6.11 o                         
  12   5   2          2.86          6.08         9.47 o                         
  13   5   2         73.43         61.35         9.82 o                         
  14   5   2        239.71        228.65        19.57 o                         
  15   5   2        146.96        213.88        38.38 o                         
 -16   6   2         98.27         95.63        12.83 o                         
 -15   6   2         59.23         43.66        10.29 o                         
 -14   6   2         42.29         62.82        10.89 o                         
 -13   6   2          0.93         -7.45         9.77 o                         
 -12   6   2        186.03        151.93        11.24 o                         
 -11   6   2         38.43         71.18         7.67 o                         
 -10   6   2        905.65        974.68        40.24 o                         
  -9   6   2        191.92        268.52        15.65 o                         
  -8   6   2       1777.53       1992.61        75.66 o                         
  -7   6   2          2.39         -1.36         4.20 o                         
  -6   6   2        439.46        390.99        19.58 o                         
  -5   6   2        831.77        912.70        39.09 o                         
  -4   6   2        935.26       1216.25        51.95 o                         
  -3   6   2       1087.05       1136.16        53.39 o                         
  -2   6   2       2614.94       2499.47        91.75 o                         
  -1   6   2       1662.69       1868.75        77.75 o                         
   0   6   2        803.84        674.23        36.56 o                         
   1   6   2        656.96        827.17        53.60 o                         
   2   6   2       2098.37       2627.71       154.81 o                         
   3   6   2        589.34        641.30        30.25 o                         
   4   6   2       1711.02       1690.51        72.54 o                         
   5   6   2       3181.91       3426.37       143.17 o                         
   6   6   2         70.04         64.11         8.18 o                         
   7   6   2       1014.43        990.10        47.00 o                         
   8   6   2        151.03        165.44        14.11 o                         
   9   6   2        105.26        120.33         9.77 o                         
  10   6   2          8.31         -3.72         5.76 o                         
  11   6   2         11.97          1.57         7.59 o                         
  12   6   2        278.19        275.16        16.93 o                         
  13   6   2         32.55          3.88        27.32 o                         
  14   6   2          1.66         -1.36        22.25 o                         
  15   6   2         30.25         50.76        13.46 o                         
 -16   7   2          4.62         16.46        13.39 o                         
 -15   7   2          1.57          8.35        12.88 o                         
 -14   7   2         10.63         18.33        11.37 o                         
 -13   7   2         13.31         -1.93         8.72 o                         
 -12   7   2        536.27        530.05        30.07 o                         
 -11   7   2        281.17        295.61        16.31 o                         
 -10   7   2         16.24         12.95         5.95 o                         
  -9   7   2          0.82          0.46         5.04 o                         
  -8   7   2        182.47        155.86        10.09 o                         
  -7   7   2         75.83         75.12         8.04 o                         
  -6   7   2        770.77        722.97        42.91 o                         
  -5   7   2         13.04         -0.81         4.44 o                         
  -4   7   2        766.80        699.76        34.81 o                         
  -3   7   2       2152.47       2171.23       177.92 o                         
  -2   7   2        169.11        186.92        18.91 o                         
  -1   7   2        331.94        368.20        48.42 o                         
   0   7   2         24.30         75.19        21.27 o                         
   1   7   2          0.54         -4.29        13.14 o                         
   2   7   2         53.05         78.84        30.20 o                         
   3   7   2        600.16        520.05        26.60 o                         
   4   7   2          0.06         23.06         6.91 o                         
   5   7   2        122.46        152.70        11.76 o                         
   6   7   2         65.68         80.52        13.49 o                         
   7   7   2         53.78         74.72        18.61 o                         
   8   7   2        314.76        332.59        20.43 o                         
   9   7   2        188.61        164.16        23.40 o                         
  10   7   2          0.76         -1.61         7.60 o                         
  11   7   2         11.77         13.66        10.54 o                         
  12   7   2          0.24         -3.18        10.57 o                         
  13   7   2         52.29         51.12        12.34 o                         
  14   7   2          5.68          7.19        10.54 o                         
  15   7   2         10.49         -1.09        10.13 o                         
 -16   8   2          7.69         23.05        10.70 o                         
 -15   8   2          4.43         -8.84        13.29 o                         
 -14   8   2         32.24         41.41        10.04 o                         
 -13   8   2         33.33         25.29         9.19 o                         
 -12   8   2        226.23        218.07        16.70 o                         
 -11   8   2        569.66        594.29        27.74 o                         
 -10   8   2         39.83         45.31         6.57 o                         
  -9   8   2       1278.27       1215.29        48.03 o                         
  -8   8   2         81.47         51.21         6.08 o                         
  -7   8   2         14.26          3.43         4.91 o                         
  -6   8   2        249.93        217.92        12.56 o                         
  -5   8   2        575.12        661.93        29.62 o                         
  -4   8   2        695.90        766.62        30.92 o                         
  -3   8   2       1667.37       1775.39        66.82 o                         
  -2   8   2          1.40          3.17         3.28 o                         
  -1   8   2       2561.20       2843.44       137.75 o                         
   0   8   2        398.34        450.82        27.77 o                         
   1   8   2       2186.84       2106.62       104.23 o                         
   2   8   2        717.72        834.52        68.11 o                         
   3   8   2          0.90        -10.86        28.29 o                         
   4   8   2        160.52        111.35        13.21 o                         
   5   8   2        584.92        721.65        56.44 o                         
   6   8   2        247.76        357.99        25.99 o                         
   7   8   2        234.45        239.02        28.83 o                         
   8   8   2        390.14        395.30        28.43 o                         
   9   8   2          0.19         -0.43        13.61 o                         
  10   8   2         14.34          0.94         7.62 o                         
  11   8   2         15.88         19.23        11.88 o                         
  12   8   2          3.07          4.72        10.60 o                         
  13   8   2          9.92         32.50        15.30 o                         
  14   8   2          7.39          4.96         9.49 o                         
 -15   9   2          0.79          1.02        10.53 o                         
 -14   9   2          3.82         14.18        11.15 o                         
 -13   9   2         25.18         16.13         9.36 o                         
 -12   9   2          9.07         17.58         9.13 o                         
 -11   9   2          0.71         -5.12         8.36 o                         
 -10   9   2        524.48        538.15        46.27 o                         
  -9   9   2         29.84         17.98         6.08 o                         
  -8   9   2          0.34          4.97         6.39 o                         
  -7   9   2          3.90          1.09         5.32 o                         
  -6   9   2         41.46         48.95         7.61 o                         
  -5   9   2          1.31          5.04         4.44 o                         
  -4   9   2         83.10         69.83         8.83 o                         
  -3   9   2         51.59         64.65         6.65 o                         
  -2   9   2          1.37         -4.82         6.67 o                         
  -1   9   2        292.22        236.68        40.26 o                         
   0   9   2          6.75          0.88         8.88 o                         
   1   9   2        336.13        414.67        38.06 o                         
   2   9   2         60.74         68.34        14.24 o                         
   3   9   2          1.54          2.52         7.65 o                         
   4   9   2        178.82        211.27        22.16 o                         
   5   9   2         29.08         20.94        11.09 o                         
   6   9   2        217.41        217.29        22.35 o                         
   7   9   2        154.49        191.95        18.02 o                         
   8   9   2         17.34         74.93        19.93 o                         
   9   9   2          1.09         -8.31         8.31 o                         
  10   9   2          5.49          1.80        17.66 o                         
  11   9   2         65.84         86.05        10.30 o                         
  12   9   2         18.20         21.02         9.03 o                         
  13   9   2          7.13         24.38        11.85 o                         
 -15  10   2          1.57          2.14        11.54 o                         
 -14  10   2         96.85        102.90        12.75 o                         
 -13  10   2         25.03         32.21        12.49 o                         
 -12  10   2          0.32          4.27         9.03 o                         
 -11  10   2        365.98        423.32        25.25 o                         
 -10  10   2        272.35        322.86        20.94 o                         
  -9  10   2        108.57        108.59        15.70 o                         
  -8  10   2        593.54        534.43        25.72 o                         
  -7  10   2         45.43         37.87        15.23 o                         
  -6  10   2        651.63        778.32        35.11 o                         
  -5  10   2          4.25          4.64         4.79 o                         
  -4  10   2          8.38          8.47         4.37 o                         
  -3  10   2          4.42          8.74         4.41 o                         
  -2  10   2        181.23        183.16        16.50 o                         
  -1  10   2         74.95         54.66         9.87 o                         
   0  10   2         51.44         60.12         9.73 o                         
   1  10   2        686.90        657.81        38.70 o                         
   2  10   2        298.69        336.18        33.52 o                         
   3  10   2        506.66        458.53        25.05 o                         
   4  10   2        298.93        243.47        27.23 o                         
   5  10   2        208.44        201.15        22.96 o                         
   6  10   2         90.19        106.70        11.30 o                         
   7  10   2         50.29         32.19         6.85 o                         
   8  10   2         45.64         31.61         9.42 o                         
   9  10   2        147.90        161.74        16.74 o                         
  10  10   2         15.48         27.60        12.24 o                         
  11  10   2         11.25         -1.38         8.62 o                         
  12  10   2         41.78         55.11        12.02 o                         
  13  10   2          4.79         -3.37        15.66 o                         
 -14  11   2        108.35        137.18        14.81 o                         
 -13  11   2         29.16         15.96        10.74 o                         
 -12  11   2         10.99          9.29        16.54 o                         
 -11  11   2        265.83        364.55        25.39 o                         
 -10  11   2         61.01         51.60        10.32 o                         
  -9  11   2         22.78         27.01         8.47 o                         
  -8  11   2          1.95          5.31         7.90 o                         
  -7  11   2        131.13         92.16         8.19 o                         
  -6  11   2        941.33        896.58        39.76 o                         
  -5  11   2        298.52        330.41        18.68 o                         
  -4  11   2       1331.23       1294.59        57.38 o                         
  -3  11   2          2.97         -3.58         4.12 o                         
  -2  11   2         28.84         16.35         8.16 o                         
  -1  11   2        293.29        292.20        30.05 o                         
   0  11   2        269.10        244.96        22.88 o                         
   1  11   2         23.17         17.91        11.88 o                         
   2  11   2        100.48         57.73        19.18 o                         
   3  11   2        381.38        504.56        54.88 o                         
   4  11   2        189.04        287.36        24.50 o                         
   5  11   2         19.27         -5.99         8.51 o                         
   6  11   2          0.02         12.04        13.02 o                         
   7  11   2         76.89         66.01        15.09 o                         
   8  11   2         10.88         12.46        18.56 o                         
   9  11   2         13.46          8.93         8.10 o                         
  10  11   2          4.13         -4.32        14.64 o                         
  11  11   2          2.69         10.54        16.19 o                         
  12  11   2         11.84          9.83         9.35 o                         
 -13  12   2        112.36        121.80        34.95 o                         
 -12  12   2          1.14          8.12        10.25 o                         
 -11  12   2         29.63         30.95        10.92 o                         
 -10  12   2        144.55        156.40        13.51 o                         
  -9  12   2        258.77        262.33        20.08 o                         
  -8  12   2         25.62         12.73         8.67 o                         
  -7  12   2       1253.54       1438.20        72.51 o                         
  -6  12   2          4.56          3.14         8.46 o                         
  -5  12   2       1538.99       1580.76        92.43 o                         
  -4  12   2        184.15        167.50        16.53 o                         
  -3  12   2       4300.17       4665.15       224.15 o                         
  -2  12   2        285.11        235.71        39.82 o                         
  -1  12   2        115.85        131.50        29.53 o                         
   0  12   2          2.50         -2.57        15.45 o                         
   1  12   2         37.77         43.49        10.60 o                         
   2  12   2         13.92         -2.52         7.38 o                         
   3  12   2         71.79         74.62         9.09 o                         
   4  12   2          4.43         -6.63         8.05 o                         
   5  12   2         34.06         60.32        15.20 o                         
   6  12   2        117.46         82.17        14.34 o                         
   7  12   2         19.67         25.59        13.25 o                         
   8  12   2          0.77          0.10        24.87 o                         
   9  12   2         18.50          7.60         6.94 o                         
  10  12   2          0.00          2.85         7.32 o                         
  11  12   2         38.19         30.46         9.45 o                         
 -12  13   2         15.51          8.79        10.36 o                         
 -11  13   2         29.09         13.79         9.46 o                         
 -10  13   2          0.09         -1.96         8.53 o                         
  -9  13   2         11.58          4.54         9.17 o                         
  -8  13   2        256.38        292.12        20.93 o                         
  -7  13   2        113.15        102.88        11.01 o                         
  -6  13   2          0.94          2.80        33.95 o                         
  -5  13   2          9.11          0.01         7.59 o                         
  -4  13   2        829.41        822.09       130.71 o                         
  -3  13   2         43.16         12.50        26.16 o                         
  -2  13   2          0.16          3.32        19.64 o                         
  -1  13   2        272.26        292.89        35.22 o                         
   0  13   2         69.28         53.68        23.39 o                         
   1  13   2         38.09         45.95        23.62 o                         
   2  13   2          1.91        -16.79        18.84 o                         
   3  13   2        144.76        173.22        19.26 o                         
   4  13   2         23.90         17.94        11.52 o                         
   5  13   2          0.92         -3.26        11.09 o                         
   6  13   2          6.30          3.52        17.81 o                         
   7  13   2          0.13        -10.70        12.61 o                         
   8  13   2         22.33         -5.99        45.64 o                         
   9  13   2          0.00         -7.01        20.42 o                         
  10  13   2          1.10         -7.05        13.15 o                         
 -11  14   2         26.54         30.03        15.72 o                         
 -10  14   2        118.20        149.42        13.69 o                         
  -9  14   2         62.71         66.40        20.66 o                         
  -8  14   2         26.58         32.53        11.27 o                         
  -7  14   2          1.62          7.23        11.13 o                         
  -6  14   2          0.13          2.52        10.87 o                         
  -5  14   2         60.29         60.66         8.86 o                         
  -4  14   2         72.30         62.99        37.62 o                         
  -3  14   2        225.74        326.36        54.94 o                         
  -2  14   2       1115.55       1192.88       114.78 o                         
  -1  14   2        234.03        232.99        32.78 o                         
   0  14   2        336.28        299.44        37.18 o                         
   1  14   2        257.15        267.38        36.24 o                         
   2  14   2        160.01        160.85        17.58 o                         
   3  14   2         62.37         37.26        13.42 o                         
   4  14   2         50.86         42.99        14.56 o                         
   5  14   2        126.44        166.99        19.21 o                         
   6  14   2          6.18          3.04        27.18 o                         
   7  14   2          6.16         17.61        12.75 o                         
   8  14   2        101.31         81.14        21.38 o                         
   9  14   2          0.32          3.18        18.84 o                         
 -10  15   2          0.03        -16.54        33.05 o                         
  -9  15   2          2.38         -7.79        10.52 o                         
  -8  15   2         21.03          5.08        15.14 o                         
  -7  15   2          1.23        -12.24        36.31 o                         
  -6  15   2         26.75          7.98        16.75 o                         
  -5  15   2         24.24         45.52        35.07 o                         
  -4  15   2        126.98        223.49        51.44 o                         
  -3  15   2          4.65         13.14        20.30 o                         
  -2  15   2         95.37        115.59        25.47 o                         
  -1  15   2          0.55         13.84        26.67 o                         
   0  15   2         48.16         31.48        23.16 o                         
   1  15   2         65.64         80.90        15.58 o                         
   2  15   2         10.96          3.32        13.87 o                         
   3  15   2         16.27         23.95        18.47 o                         
   4  15   2          6.89         -8.09        12.89 o                         
   5  15   2         10.10          4.55        14.57 o                         
   6  15   2          1.97          8.56        26.04 o                         
   7  15   2          0.51          4.10        20.18 o                         
  -8  16   2         35.60         36.30        26.35 o                         
  -7  16   2          0.01        -11.89        34.05 o                         
  -6  16   2         48.02         -0.07        35.25 o                         
  -5  16   2         87.43        140.59        45.10 o                         
  -4  16   2          1.34         72.61        36.91 o                         
  -3  16   2         98.12         77.39        42.13 o                         
  -2  16   2         94.62        107.48        29.28 o                         
  -1  16   2          0.71         20.74        22.79 o                         
   0  16   2        401.52        529.68        69.40 o                         
   1  16   2          8.84         -9.79        15.88 o                         
   2  16   2         29.89         16.77        13.88 o                         
   3  16   2         15.84         13.56        14.15 o                         
   4  16   2         18.86         21.76        13.56 o                         
   5  16   2         46.45         55.59        15.68 o                         
  -6  17   2          2.21        -27.50        38.85 o                         
  -5  17   2          0.06         21.64        41.02 o                         
  -4  17   2         10.35         -0.60        34.43 o                         
  -3  17   2          6.57        -15.88        35.34 o                         
  -2  17   2         60.59         14.39        39.04 o                         
  -1  17   2          0.86         13.99        24.99 o                         
   0  17   2         27.52        -11.06        14.74 o                         
   1  17   2          3.40          6.12        19.65 o                         
   2  17   2          4.90         -0.21        14.41 o                         
   3  17   2          2.39         17.89        25.10 o                         
  -3 -18   3         68.04         56.19        13.59 o                         
  -2 -18   3         86.94         90.58        13.59 o                         
  -1 -18   3         14.01         19.96        32.13 o                         
   0 -18   3         27.80         55.05        15.85 o                         
   1 -18   3         55.14         65.34        17.70 o                         
   2 -18   3          0.53         31.55        33.98 o                         
   4 -18   3          0.35         38.04        33.28 o                         
   5 -18   3         52.10        130.15        37.69 o                         
  -6 -17   3          0.25          4.66        17.50 o                         
  -5 -17   3          2.73         -4.21        13.63 o                         
  -4 -17   3         27.03         22.21        13.97 o                         
  -3 -17   3          4.90          3.98        12.70 o                         
  -2 -17   3         15.62         29.37        25.14 o                         
  -1 -17   3          1.10        -19.88        21.65 o                         
   0 -17   3         19.70         27.14        13.90 o                         
   1 -17   3          2.92        -25.02        29.88 o                         
   2 -17   3          0.05         16.59        30.08 o                         
   3 -17   3         19.04         19.77        24.23 o                         
   4 -17   3         22.96         39.70        35.37 o                         
   5 -17   3          0.91         -4.21         8.46 o                         
   6 -17   3          5.01         12.91        26.18 o                         
   7 -17   3          4.99         13.11        21.96 o                         
   8 -17   3          0.77         10.18        23.49 o                         
  -8 -16   3         24.64         43.16        14.62 o                         
  -7 -16   3          0.34         -2.76        28.47 o                         
  -6 -16   3          0.52          5.88        20.33 o                         
  -5 -16   3          0.00          1.26        12.19 o                         
  -4 -16   3         25.48         46.14        22.23 o                         
  -3 -16   3        128.10        143.79        16.83 o                         
  -2 -16   3         31.37         68.00        26.72 o                         
  -1 -16   3          0.91        -13.53        13.53 o                         
   0 -16   3         23.17         35.16        31.57 o                         
   1 -16   3        104.32        154.78        40.83 o                         
   2 -16   3          6.60         16.79        29.87 o                         
   3 -16   3         21.15         15.86        30.35 o                         
   4 -16   3          0.98        -19.11        26.87 o                         
   5 -16   3         48.89         62.60        32.17 o                         
   6 -16   3          7.45         30.18        13.76 o                         
   7 -16   3          0.21         21.94        65.08 o                         
   8 -16   3          2.11         11.18        16.53 o                         
   9 -16   3         35.31         13.03        13.23 o                         
  -9 -15   3         19.63         14.48        16.22 o                         
  -8 -15   3          0.34         -0.92        12.87 o                         
  -7 -15   3          6.99         -2.36        13.58 o                         
  -6 -15   3          2.09         -9.24        14.90 o                         
  -5 -15   3         59.26         37.98        16.17 o                         
  -4 -15   3          0.25        -10.86        10.86 o                         
  -3 -15   3          0.82         -3.80        11.92 o                         
  -2 -15   3         12.90          0.94        10.49 o                         
  -1 -15   3          5.94          3.19        10.62 o                         
   0 -15   3          0.88          1.77        28.53 o                         
   1 -15   3         63.27         62.45        32.06 o                         
   2 -15   3          0.59        -20.06        26.10 o                         
   3 -15   3         33.89         52.19        30.55 o                         
   4 -15   3        121.78        100.40        33.96 o                         
   5 -15   3         94.72         83.24        31.73 o                         
   6 -15   3         59.23         75.28        31.31 o                         
   7 -15   3         35.90         45.66        19.87 o                         
   8 -15   3          4.88         28.28        43.08 o                         
   9 -15   3         40.02         21.88        12.72 o                         
  10 -15   3         30.59         75.83        35.11 o                         
  11 -15   3         28.79         37.57        17.15 o                         
 -10 -14   3         54.22         54.14        14.19 o                         
  -9 -14   3         19.14         43.23        14.86 o                         
  -8 -14   3          9.13          3.91        16.10 o                         
  -7 -14   3         12.27          5.77        15.07 o                         
  -6 -14   3          2.07        -10.88        10.88 o                         
  -5 -14   3          1.61          3.35        16.52 o                         
  -4 -14   3        191.00        232.20        23.91 o                         
  -3 -14   3        601.42        614.28        38.27 o                         
  -2 -14   3          0.10         -8.12        10.55 o                         
  -1 -14   3        136.78        115.62        14.06 o                         
   0 -14   3          0.22         -8.31        19.45 o                         
   1 -14   3        219.69        200.94        40.67 o                         
   2 -14   3         15.78          4.59        26.08 o                         
   3 -14   3         53.72         78.03        29.75 o                         
   4 -14   3          3.29         13.16        24.56 o                         
   5 -14   3          0.85         16.23        25.20 o                         
   6 -14   3          1.59          4.51        26.17 o                         
   7 -14   3        194.92        191.50        26.68 o                         
   8 -14   3         84.91        191.34        27.99 o                         
   9 -14   3         89.08         60.47        27.78 o                         
  10 -14   3         16.63          3.05        10.32 o                         
  11 -14   3          5.87         -9.49         9.49 o                         
  12 -14   3          0.75          5.45        10.08 o                         
 -11 -13   3          4.10         12.43        34.68 o                         
 -10 -13   3         13.82         -9.14        22.21 o                         
  -9 -13   3          0.53         27.89        16.11 o                         
  -8 -13   3          3.43          5.90        12.35 o                         
  -7 -13   3         17.18         12.81        12.01 o                         
  -6 -13   3         13.50         18.66        11.57 o                         
  -5 -13   3          0.56          9.22        12.37 o                         
  -4 -13   3         48.53         60.25        12.38 o                         
  -3 -13   3          0.67         -3.92         7.19 o                         
  -2 -13   3        531.03        475.73        27.48 o                         
  -1 -13   3          0.49         -8.88         9.22 o                         
   0 -13   3          3.70          0.03         7.86 o                         
   1 -13   3        150.91        125.07        31.75 o                         
   2 -13   3          6.91          9.70         8.94 o                         
   3 -13   3          0.02         -8.51        15.55 o                         
   4 -13   3          3.92         17.17        17.02 o                         
   5 -13   3          5.20         -0.40        10.35 o                         
   6 -13   3          8.31         28.40        24.52 o                         
   7 -13   3         35.75         22.07        17.13 o                         
   8 -13   3        143.17        116.74        13.51 o                         
   9 -13   3         68.48         71.28        12.17 o                         
  10 -13   3          2.52          1.44        16.34 o                         
  11 -13   3          2.94        -13.95        13.95 o                         
  12 -13   3          2.99         -2.79        18.56 o                         
  13 -13   3          4.38         10.35        17.13 o                         
 -12 -12   3          8.37          2.44         9.49 o                         
 -11 -12   3         69.58         49.22        13.79 o                         
 -10 -12   3        122.92        127.54        14.43 o                         
  -9 -12   3         32.51         11.12        16.59 o                         
  -8 -12   3         14.00         19.11        13.02 o                         
  -7 -12   3         52.96         30.52        17.12 o                         
  -6 -12   3          6.36         -7.34        10.88 o                         
  -5 -12   3        588.57        691.79        50.41 o                         
  -4 -12   3       1100.10       1383.38        88.34 o                         
  -3 -12   3       3819.51       4143.32       199.90 o                         
  -2 -12   3       1019.09        998.74        45.78 o                         
  -1 -12   3        738.13        798.32        45.26 o                         
   0 -12   3       1046.62       1154.30        58.99 o                         
   1 -12   3         10.18         12.38        14.76 o                         
   2 -12   3        354.25        486.14        53.14 o                         
   3 -12   3        283.86        348.03        27.25 o                         
   4 -12   3          1.05          3.29         8.79 o                         
   5 -12   3        247.86        307.07        29.69 o                         
   6 -12   3         18.48          5.84        18.47 o                         
   7 -12   3         32.86         17.21         6.54 o                         
   8 -12   3         64.80         94.10         9.47 o                         
   9 -12   3          0.68          0.99         9.22 o                         
  10 -12   3        388.54        480.49        32.95 o                         
  11 -12   3          2.14         -4.23         8.77 o                         
  12 -12   3         38.57         32.98         9.94 o                         
  13 -12   3          3.47         -8.93        13.11 o                         
 -13 -11   3         10.17         14.34        15.60 o                         
 -12 -11   3          3.60          5.01         9.38 o                         
 -11 -11   3         46.49         44.57        16.06 o                         
 -10 -11   3         27.55         23.65         8.60 o                         
  -9 -11   3         55.40         48.69        15.72 o                         
  -8 -11   3         42.11         31.83        11.85 o                         
  -7 -11   3          0.23         -0.50        18.71 o                         
  -6 -11   3         28.51         16.51        17.39 o                         
  -5 -11   3          0.00         -5.26        11.79 o                         
  -4 -11   3         77.78         57.15        16.56 o                         
  -3 -11   3          2.77         -8.61         9.51 o                         
  -2 -11   3          7.50          2.27         9.13 o                         
  -1 -11   3         58.35         33.76        30.14 o                         
   0 -11   3          0.77          1.87        13.01 o                         
   1 -11   3        154.24        103.29        53.67 o                         
   2 -11   3          1.19          6.89        18.96 o                         
   3 -11   3          0.65         -0.47         8.26 o                         
   4 -11   3         11.54          1.20        15.52 o                         
   5 -11   3         27.87         24.09         8.75 o                         
   6 -11   3         22.49         34.78        10.57 o                         
   7 -11   3        133.70         93.79         8.86 o                         
   8 -11   3        197.64        224.12        14.78 o                         
   9 -11   3         90.77        129.53        19.75 o                         
  10 -11   3         18.13         18.12        12.30 o                         
  11 -11   3        150.48        158.34        18.32 o                         
  12 -11   3          9.63          5.70         9.64 o                         
  13 -11   3          0.90         -5.50         9.21 o                         
  14 -11   3          1.02         -3.21        11.39 o                         
 -14 -10   3         11.29          6.89        10.28 o                         
 -13 -10   3        227.13        317.94        25.25 o                         
 -12 -10   3          0.40         -5.09         9.59 o                         
 -11 -10   3          3.41          2.43         8.64 o                         
 -10 -10   3          2.31         -7.71         7.71 o                         
  -9 -10   3         45.05         41.88        18.34 o                         
  -8 -10   3         21.85         34.47         8.23 o                         
  -7 -10   3        351.15        301.53        19.80 o                         
  -6 -10   3        153.99        106.15        16.17 o                         
  -5 -10   3        561.21        720.29        42.72 o                         
  -4 -10   3        332.05        424.40        28.42 o                         
  -3 -10   3         51.03         52.01        10.31 o                         
  -2 -10   3        731.47        837.57        54.72 o                         
  -1 -10   3         51.82         58.02         8.75 o                         
   0 -10   3         17.05         26.97         7.50 o                         
   1 -10   3          0.06          2.11         7.54 o                         
   2 -10   3        106.11        110.88        14.03 o                         
   3 -10   3       2225.22       2483.89       145.43 o                         
   4 -10   3       1513.54       1538.70        91.80 o                         
   5 -10   3         18.28          6.53         9.88 o                         
   6 -10   3        188.46        205.17        13.35 o                         
   7 -10   3        160.32        134.87        21.77 o                         
   8 -10   3        695.45        774.42        36.53 o                         
   9 -10   3        120.81        146.75        16.17 o                         
  10 -10   3        128.86        166.32        15.91 o                         
  11 -10   3         84.79         96.24        16.87 o                         
  12 -10   3         40.88         26.77         9.16 o                         
  13 -10   3         42.88         70.58        11.60 o                         
  14 -10   3         16.58         12.35        11.70 o                         
  15 -10   3         13.43         13.59        10.52 o                         
 -14  -9   3        118.80        105.11        12.91 o                         
 -13  -9   3          5.85         15.35        19.44 o                         
 -12  -9   3         56.03         47.96         9.89 o                         
 -11  -9   3          0.11         -5.68         8.49 o                         
 -10  -9   3          8.19         -2.09         7.72 o                         
  -9  -9   3         73.08         69.25        14.36 o                         
  -8  -9   3        330.13        364.92        41.75 o                         
  -7  -9   3         26.00         22.69         7.91 o                         
  -6  -9   3         69.75         54.79        16.91 o                         
  -5  -9   3         62.87         49.90        16.41 o                         
  -4  -9   3          6.57          4.72         7.41 o                         
  -3  -9   3        250.51        274.66        20.50 o                         
  -2  -9   3          9.62         12.46        12.80 o                         
  -1  -9   3         78.32         74.04        24.05 o                         
   0  -9   3          4.20          3.19         6.22 o                         
   1  -9   3        432.48        421.12        29.15 o                         
   2  -9   3        229.41        294.08        41.20 o                         
   3  -9   3          4.74         -6.18         6.90 o                         
   4  -9   3         23.22         10.86         6.18 o                         
   5  -9   3       1082.54       1163.11        57.09 o                         
   6  -9   3          0.00         -2.18         6.03 o                         
   7  -9   3         60.42         61.06         6.96 o                         
   8  -9   3        691.88        649.54        33.80 o                         
   9  -9   3        438.44        460.99        24.47 o                         
  10  -9   3         47.72         18.54        11.30 o                         
  11  -9   3         58.89         57.32         8.18 o                         
  12  -9   3        471.03        507.89        35.95 o                         
  13  -9   3         13.13          9.53         8.93 o                         
  14  -9   3         62.40         68.49        11.67 o                         
  15  -9   3          4.93         18.01        12.25 o                         
 -15  -8   3          3.65         -4.36        17.03 o                         
 -14  -8   3         15.49          6.62        10.84 o                         
 -13  -8   3         37.02         51.61        18.66 o                         
 -12  -8   3          8.56         -3.61         8.53 o                         
 -11  -8   3          3.54         -8.11         8.46 o                         
 -10  -8   3        701.45        744.38        32.56 o                         
  -9  -8   3         75.77         83.12         9.73 o                         
  -8  -8   3       2418.47       2519.03        95.94 o                         
  -7  -8   3        137.81        126.45        12.45 o                         
  -6  -8   3       4919.46       5218.70       246.65 o                         
  -5  -8   3         66.44         84.54        12.75 o                         
  -4  -8   3         10.67          0.97        10.68 o                         
  -3  -8   3       2569.85       2883.18       139.33 o                         
  -2  -8   3        256.32        346.01        31.36 o                         
  -1  -8   3       2022.20       2582.29       154.40 o                         
   0  -8   3         36.94         36.03         9.23 o                         
   1  -8   3      11090.67      12777.26      1033.33 o                         
   2  -8   3         12.32         12.03         7.18 o                         
   3  -8   3       1333.22       1431.88        93.63 o                         
   4  -8   3       5836.81       6043.94       283.09 o                         
   5  -8   3        228.89        290.50        25.52 o                         
   6  -8   3       1850.15       2053.89        85.88 o                         
   7  -8   3        490.53        413.65        21.73 o                         
   8  -8   3       1794.05       1951.83        84.10 o                         
   9  -8   3        750.59        704.75        37.27 o                         
  10  -8   3       1139.24       1152.40        58.52 o                         
  11  -8   3        615.16        570.91        43.02 o                         
  12  -8   3       1178.32       1143.49        59.08 o                         
  13  -8   3         21.96          8.10        12.98 o                         
  14  -8   3          9.04         11.77        10.52 o                         
  15  -8   3         10.79          1.50        16.28 o                         
  16  -8   3          0.32         -8.00        10.99 o                         
 -15  -7   3          0.39        -11.26        11.26 o                         
 -14  -7   3         26.77         21.94        10.92 o                         
 -13  -7   3          0.33          2.08         9.57 o                         
 -12  -7   3         78.52         94.35        15.39 o                         
 -11  -7   3        100.78        105.93        15.55 o                         
 -10  -7   3         42.39         41.92        10.05 o                         
  -9  -7   3        174.47        185.67        19.62 o                         
  -8  -7   3         51.77         42.48         5.90 o                         
  -7  -7   3        250.00        254.00        13.63 o                         
  -6  -7   3         36.60         32.84        10.26 o                         
  -5  -7   3        971.33       1075.52        69.65 o                         
  -4  -7   3        114.99        122.39        10.11 o                         
  -3  -7   3          2.43         12.08         6.92 o                         
  -2  -7   3          6.32         10.31         6.59 o                         
  -1  -7   3        113.42        108.42        15.03 o                         
   0  -7   3         36.46         44.37        10.03 o                         
   1  -7   3         27.75         16.62         6.04 o                         
   2  -7   3        376.43        358.69        25.00 o                         
   3  -7   3         72.57         66.68        11.88 o                         
   4  -7   3        452.06        395.34        22.14 o                         
   5  -7   3       1187.15       1140.07        49.18 o                         
   6  -7   3         56.26         61.99        11.39 o                         
   7  -7   3        799.85        733.07        37.61 o                         
   8  -7   3         56.39         34.59         5.62 o                         
   9  -7   3         88.77         85.71        13.68 o                         
  10  -7   3         28.79         45.13        11.26 o                         
  11  -7   3         14.40          9.10         6.35 o                         
  12  -7   3        242.23        186.50        15.41 o                         
  13  -7   3         10.35         15.47         7.23 o                         
  14  -7   3         30.44         18.12         9.89 o                         
  15  -7   3         71.24         40.50        10.90 o                         
  16  -7   3         23.54         14.83        13.66 o                         
 -16  -6   3          5.72          6.65        19.46 o                         
 -15  -6   3          1.87         -9.88         9.88 o                         
 -14  -6   3          0.61         11.84        17.09 o                         
 -13  -6   3         73.09         87.61        17.22 o                         
 -12  -6   3         47.62         43.34        16.25 o                         
 -11  -6   3        203.67        219.45        14.21 o                         
 -10  -6   3        711.67        827.56        35.91 o                         
  -9  -6   3         31.25         17.55         5.98 o                         
  -8  -6   3        477.42        424.84        20.13 o                         
  -7  -6   3       2465.72       2827.23       105.14 o                         
  -6  -6   3       2485.91       2619.87        97.70 o                         
  -5  -6   3        310.14        376.79        17.26 o                         
  -4  -6   3      13101.90      14183.68       663.93 o                         
  -3  -6   3         26.29         27.72         6.56 o                         
  -2  -6   3      10357.62      11031.73       517.37 o                         
  -1  -6   3       2032.31       2416.90       142.35 o                         
   0  -6   3       2126.58       1989.28       165.79 o                         
   1  -6   3        568.33        764.95        88.26 o                         
   2  -6   3      10217.71      11063.03       896.57 o                         
   3  -6   3        561.90        560.62        28.04 o                         
   4  -6   3       8000.55       9006.45       421.21 o                         
   5  -6   3        327.41        353.93        19.34 o                         
   6  -6   3        316.49        320.47        19.55 o                         
   7  -6   3        261.26        265.44        31.41 o                         
   8  -6   3        517.10        527.93        28.38 o                         
   9  -6   3        111.42         52.87        15.92 o                         
  10  -6   3       1296.67       1265.30        63.36 o                         
  11  -6   3        939.19       1139.44        58.56 o                         
  12  -6   3         25.41         24.51         9.38 o                         
  13  -6   3         65.97        100.16        13.77 o                         
  14  -6   3        183.66        115.62        15.31 o                         
  15  -6   3        445.89        484.40        41.31 o                         
  16  -6   3         53.75         25.75        25.18 o                         
 -16  -5   3          2.42         17.23        10.25 o                         
 -15  -5   3         89.00         90.97        20.42 o                         
 -14  -5   3          5.82          4.09        10.29 o                         
 -13  -5   3         14.63         14.97         8.92 o                         
 -12  -5   3          3.07          4.91         5.98 o                         
 -11  -5   3        209.48        197.15        13.86 o                         
 -10  -5   3        626.39        670.86        29.61 o                         
  -9  -5   3         68.06         44.64         7.12 o                         
  -8  -5   3         40.58         37.33         5.36 o                         
  -7  -5   3        179.17        180.72        21.36 o                         
  -6  -5   3          0.70          0.11         5.39 o                         
  -5  -5   3         51.01         33.67         4.36 o                         
  -4  -5   3        316.80        298.27        14.59 o                         
  -3  -5   3        149.51        145.91        18.96 o                         
  -2  -5   3         41.08         57.87         6.71 o                         
  -1  -5   3       1060.77        766.48        40.27 o                         
   0  -5   3        106.49         52.82         8.06 o                         
   1  -5   3         68.81         41.07         4.87 o                         
   2  -5   3        681.84        596.92        35.02 o                         
   3  -5   3         21.22          9.59        12.70 o                         
   4  -5   3       1069.40        957.12        55.76 o                         
   5  -5   3         85.17         80.17        19.62 o                         
   6  -5   3        273.93        205.38        12.80 o                         
   7  -5   3         28.93          3.70         7.70 o                         
   8  -5   3       1659.64       1542.36        75.71 o                         
   9  -5   3         27.96         30.33         5.46 o                         
  10  -5   3         13.03         16.52         8.12 o                         
  11  -5   3         47.65         27.17         6.15 o                         
  12  -5   3         12.98          6.91         5.99 o                         
  13  -5   3         13.44          2.98         5.63 o                         
  14  -5   3          0.01         -3.32         9.66 o                         
  15  -5   3          6.69         -6.80        14.88 o                         
  16  -5   3         23.10         15.11        12.04 o                         
 -17  -4   3         89.19        112.81        14.22 o                         
 -16  -4   3         11.17         29.90        21.01 o                         
 -15  -4   3         87.29         68.95        17.13 o                         
 -14  -4   3          5.44         -3.02        11.87 o                         
 -13  -4   3         17.84         23.16         8.64 o                         
 -12  -4   3         32.84         44.90         6.94 o                         
 -11  -4   3       1355.16       1430.19        57.07 o                         
 -10  -4   3        337.75        386.86        30.24 o                         
  -9  -4   3        556.97        577.25        25.46 o                         
  -8  -4   3        153.90        175.33        13.17 o                         
  -7  -4   3       1934.51       1992.20        87.56 o                         
  -6  -4   3       2193.95       2177.17        87.30 o                         
  -5  -4   3        903.26       1025.60        39.65 o                         
  -4  -4   3       7293.56       7675.09       278.83 o                         
  -3  -4   3        495.91        461.96        20.27 o                         
  -2  -4   3       1968.41       2043.51        74.98 o                         
  -1  -4   3        150.50        101.09         7.81 o                         
   0  -4   3       5906.61       6106.77       495.27 o                         
   1  -4   3        722.96        971.25        79.23 o                         
   2  -4   3        329.75        455.13        26.76 o                         
   3  -4   3       5300.83       5551.86       259.64 o                         
   4  -4   3        565.43        481.71        24.31 o                         
   5  -4   3       1029.09       1297.63        62.49 o                         
   6  -4   3        550.98        536.52        27.75 o                         
   7  -4   3       3762.11       3874.89       159.61 o                         
   8  -4   3        287.00        234.22        13.65 o                         
   9  -4   3         58.05         71.86        14.73 o                         
  10  -4   3         14.05         17.25         5.32 o                         
  11  -4   3         78.30         73.26         7.17 o                         
  12  -4   3          2.87          1.62         7.51 o                         
  13  -4   3         13.24         31.43        12.09 o                         
  14  -4   3         72.37         59.63         7.68 o                         
  15  -4   3        154.31        200.28        17.34 o                         
  16  -4   3         33.84         55.10        11.20 o                         
 -17  -3   3         11.41          5.77        10.58 o                         
 -16  -3   3         28.84         15.84        10.53 o                         
 -15  -3   3        137.20        143.89        14.25 o                         
 -14  -3   3         85.84         88.94        13.14 o                         
 -13  -3   3        151.16        168.03        11.57 o                         
 -12  -3   3        368.90        388.00        20.04 o                         
 -11  -3   3        185.96        180.36        12.34 o                         
 -10  -3   3          8.04          7.81         5.06 o                         
  -9  -3   3         97.30         83.57        11.17 o                         
  -8  -3   3       1135.75       1161.13        45.67 o                         
  -7  -3   3         24.45          7.87         4.85 o                         
  -6  -3   3         10.69         32.24         9.54 o                         
  -5  -3   3        890.10        933.63        36.22 o                         
  -4  -3   3        309.45        349.66        15.13 o                         
  -3  -3   3        516.51        466.03        20.23 o                         
  -2  -3   3        215.00        179.21        20.61 o                         
  -1  -3   3        157.76        102.18        15.29 o                         
   0  -3   3         11.97          2.65         4.06 o                         
   1  -3   3        917.38        664.80        54.34 o                         
   2  -3   3       1698.49       1548.76       100.25 o                         
   3  -3   3       2843.27       2281.19       205.15 o                         
   4  -3   3        181.51         87.11        21.00 o                         
   5  -3   3        275.49        214.52        12.18 o                         
   6  -3   3        840.51        791.54        35.46 o                         
   7  -3   3       3325.39       2972.82       123.62 o                         
   8  -3   3         43.07         51.92        11.37 o                         
   9  -3   3        255.19        201.90        13.53 o                         
  10  -3   3         48.72         53.78        22.49 o                         
  11  -3   3        236.36        219.85        15.31 o                         
  12  -3   3          5.80          2.32         5.12 o                         
  13  -3   3         16.63         14.57         8.55 o                         
  14  -3   3         79.48         99.09         9.48 o                         
  15  -3   3          0.62          1.02         8.53 o                         
  16  -3   3         56.16         53.32        10.60 o                         
 -17  -2   3         21.71         31.96        15.87 o                         
 -16  -2   3         19.39         -1.85        14.53 o                         
 -15  -2   3        511.66        575.41        33.63 o                         
 -14  -2   3         75.73         80.06        17.36 o                         
 -13  -2   3          6.99         12.40         6.29 o                         
 -12  -2   3        103.63        117.01         9.93 o                         
 -11  -2   3        308.41        324.61        17.04 o                         
 -10  -2   3         10.89          5.31         7.67 o                         
  -9  -2   3        259.84        301.18        15.64 o                         
  -8  -2   3        306.72        279.01        14.66 o                         
  -7  -2   3        175.68        166.18        10.36 o                         
  -6  -2   3       1282.82       1257.71        52.61 o                         
  -5  -2   3         56.75         65.92         7.21 o                         
  -4  -2   3       2300.79       2233.68        82.10 o                         
  -3  -2   3       5744.12       7063.06       331.27 o                         
  -2  -2   3      13047.89      14003.51      1135.55 o                         
  -1  -2   3      10352.15       9322.48      1000.16 o                         
   0  -2   3         32.45         19.24         2.22 o                         
   1  -2   3        198.15        158.26        15.12 o                         
   2  -2   3      24849.76      26743.06      2163.17 o                         
   4  -2   3       9414.83       9788.99       564.02 o                         
   5  -2   3       2187.27       2394.13        99.32 o                         
   6  -2   3        360.06        555.67        26.27 o                         
   7  -2   3       9238.29      11034.30       639.31 o                         
   8  -2   3         72.89         83.56        19.66 o                         
   9  -2   3         17.99         24.11         4.86 o                         
  10  -2   3       1916.17       2030.17        87.23 o                         
  11  -2   3        182.03        228.02        16.29 o                         
  12  -2   3          4.77          8.40         5.85 o                         
  13  -2   3         14.39          6.47         5.57 o                         
  14  -2   3        363.11        328.86        18.31 o                         
  15  -2   3          2.68         -3.23        15.84 o                         
  16  -2   3         75.94         62.17        11.12 o                         
 -17  -1   3          4.26          5.85        10.83 o                         
 -16  -1   3         25.08         23.66        30.53 o                         
 -15  -1   3          1.66          7.99         9.27 o                         
 -14  -1   3          3.37         -8.25         8.25 o                         
 -13  -1   3        146.84        140.96        13.35 o                         
 -12  -1   3         22.79         13.98         5.78 o                         
 -11  -1   3        226.15        234.93        13.80 o                         
 -10  -1   3         70.64         57.09         5.83 o                         
  -9  -1   3         72.80         52.63        13.79 o                         
  -8  -1   3         81.05         63.52        13.02 o                         
  -7  -1   3       1012.50        788.61        31.96 o                         
  -6  -1   3       1770.94       1820.53        68.38 o                         
  -5  -1   3       1470.79       1344.89        67.03 o                         
  -4  -1   3        630.15        524.04        21.05 o                         
  -3  -1   3       4017.15       3227.28       117.44 o                         
  -2  -1   3         41.45         73.80         5.42 o                         
  -1  -1   3         98.08         76.10         9.29 o                         
   0  -1   3         31.05         29.31         3.76 o                         
   1  -1   3       1203.42        855.47        41.44 o                         
   2  -1   3       2424.21       1907.10        78.16 o                         
   3  -1   3       6287.50       6003.59       281.14 o                         
   4  -1   3        755.52        773.54        42.93 o                         
   5  -1   3        475.06        437.55        52.58 o                         
   6  -1   3        158.86        175.54        10.45 o                         
   7  -1   3         74.60        104.96         9.29 o                         
   8  -1   3        260.99        314.18        17.23 o                         
   9  -1   3          9.34          5.39         8.21 o                         
  10  -1   3        237.11        227.54        14.22 o                         
  11  -1   3         62.61         61.40         6.42 o                         
  12  -1   3         34.51         33.31        12.93 o                         
  13  -1   3          0.04         -0.97         5.99 o                         
  14  -1   3         12.16          2.74         7.01 o                         
  15  -1   3          4.68          4.49         8.10 o                         
  16  -1   3         10.55         20.14         9.03 o                         
 -17   0   3          1.62          0.81        11.48 o                         
 -16   0   3        139.56        169.46        20.53 o                         
 -15   0   3          3.50          7.21         8.92 o                         
 -14   0   3         10.09         27.16        13.18 o                         
 -13   0   3         51.83         65.74         8.89 o                         
 -12   0   3          0.13          1.14         7.00 o                         
 -11   0   3        333.10        372.36        18.32 o                         
 -10   0   3         26.74         29.46         5.38 o                         
  -9   0   3        486.05        503.57        25.99 o                         
  -8   0   3        305.18        318.74        18.02 o                         
  -7   0   3       5122.84       5381.34       196.52 o                         
  -6   0   3        130.29        126.37        17.56 o                         
  -5   0   3         59.70         55.43         6.41 o                         
  -4   0   3        145.96        107.63         9.38 o                         
  -2   0   3        128.56         83.94         4.63 o                         
   0   0   3          1.00         10.64         2.82 o                         
   1   0   3      14678.09      14945.38       856.57 o                         
   2   0   3         44.26         48.28         5.49 o                         
   3   0   3      24653.28      28889.19      1655.14 o                         
   4   0   3         24.18         35.66         3.29 o                         
   5   0   3      10071.63      10404.69       601.96 o                         
   6   0   3        128.16        146.91        15.23 o                         
   7   0   3       3105.74       3638.42       150.30 o                         
   8   0   3          0.10         -4.29         4.29 o                         
   9   0   3          7.08         10.38         8.47 o                         
  10   0   3         64.03         44.43         9.75 o                         
  11   0   3         81.14         89.50        13.02 o                         
  12   0   3         15.64          1.31         5.86 o                         
  13   0   3        112.00        127.39        12.30 o                         
  14   0   3         66.41         68.26         9.12 o                         
  15   0   3         14.57          5.97        18.85 o                         
  16   0   3          0.43         -8.15        16.05 o                         
 -17   1   3          7.66          1.00        10.63 o                         
 -16   1   3          3.26          3.79        10.21 o                         
 -15   1   3          0.01          1.76         9.18 o                         
 -14   1   3         54.75         42.49        20.81 o                         
 -13   1   3         87.91         64.11        11.52 o                         
 -12   1   3         12.45         10.48         5.84 o                         
 -11   1   3          7.41          9.39         5.46 o                         
 -10   1   3         33.33         40.33         5.35 o                         
  -9   1   3         19.06          6.72         6.99 o                         
  -8   1   3         61.42        122.39        16.81 o                         
  -7   1   3        538.60        521.51        23.91 o                         
  -6   1   3       1548.67       1564.53        65.31 o                         
  -5   1   3         11.26         14.02         3.50 o                         
  -4   1   3         16.95         28.70         4.73 o                         
  -3   1   3       1607.29       1331.66        68.96 o                         
  -2   1   3         10.69         30.05         6.40 o                         
  -1   1   3         98.49         62.29         7.15 o                         
   0   1   3        585.44        421.87        35.53 o                         
   1   1   3         33.55         13.95        10.42 o                         
   2   1   3        414.20        327.01        19.45 o                         
   3   1   3       2342.05       2265.21        94.01 o                         
   4   1   3        360.54        331.95        16.91 o                         
   5   1   3          0.01         43.32        10.94 o                         
   6   1   3         29.07         28.66         8.03 o                         
   7   1   3        271.69        270.13        29.66 o                         
   8   1   3         86.43        103.69        16.77 o                         
   9   1   3        120.56        121.74        10.23 o                         
  10   1   3         42.52         20.56         9.04 o                         
  11   1   3        715.37        764.87        38.19 o                         
  12   1   3          1.91         15.33         5.78 o                         
  13   1   3          4.35          2.36         8.00 o                         
  14   1   3         45.12         29.86        11.77 o                         
  15   1   3         21.74         18.57         9.33 o                         
  16   1   3         43.54         58.58        11.74 o                         
 -17   2   3         40.39         49.97        11.29 o                         
 -16   2   3        150.74        166.56        54.83 o                         
 -15   2   3         15.63         18.03         9.03 o                         
 -14   2   3        452.75        520.02        32.24 o                         
 -13   2   3        526.90        498.74        25.45 o                         
 -12   2   3          5.76          0.93         6.68 o                         
 -11   2   3          6.66         18.67         5.52 o                         
 -10   2   3          0.00          2.94         4.60 o                         
  -9   2   3        252.91        289.81        15.30 o                         
  -8   2   3       7134.82       7660.95       360.73 o                         
  -7   2   3        397.38        360.28        26.82 o                         
  -6   2   3       3502.49       3534.48       144.65 o                         
  -5   2   3       4787.37       5934.60       242.29 o                         
  -4   2   3      10736.08      13083.61      1065.34 o                         
  -3   2   3       1626.23       1682.73        62.31 o                         
  -1   2   3         72.47         79.00         7.21 o                         
   0   2   3       1856.68       2071.16        84.96 o                         
   1   2   3       3962.73       4605.83       268.04 o                         
   3   2   3      21687.00      25640.08      1470.88 o                         
   4   2   3       1010.29       1167.18        56.92 o                         
   5   2   3        344.18        515.93        26.68 o                         
   6   2   3        955.73       1313.30        57.87 o                         
   7   2   3         78.57         97.68         7.65 o                         
   8   2   3        190.51        189.38        12.36 o                         
   9   2   3        557.36        615.12        26.92 o                         
  10   2   3          8.41         12.65         8.23 o                         
  11   2   3         21.03         23.84         5.62 o                         
  12   2   3        154.03        140.36         9.67 o                         
  13   2   3         26.97         36.50        10.99 o                         
  14   2   3          2.79         -6.83         6.83 o                         
  15   2   3         26.32         50.84         9.91 o                         
  16   2   3         48.96         30.55        17.33 o                         
 -17   3   3         49.72         40.85        10.61 o                         
 -16   3   3         26.68         15.17        12.27 o                         
 -15   3   3         37.56         45.55        10.14 o                         
 -14   3   3          6.62         19.05         8.74 o                         
 -13   3   3          4.83          1.02         6.64 o                         
 -12   3   3         27.72         37.86         6.58 o                         
 -11   3   3        106.99        103.85         9.50 o                         
 -10   3   3        177.29        163.71        14.81 o                         
  -9   3   3        249.24        328.43        26.75 o                         
  -8   3   3         16.93         15.36         4.36 o                         
  -7   3   3        715.03        649.21        26.86 o                         
  -6   3   3         28.34         46.00         8.53 o                         
  -5   3   3       1766.36       1552.00        64.48 o                         
  -4   3   3       1349.01       1287.64        88.13 o                         
  -3   3   3         51.01         76.12        12.90 o                         
  -2   3   3        545.36        488.23        21.24 o                         
  -1   3   3         13.08         -3.31         3.31 o                         
   0   3   3       1108.30        989.75        84.69 o                         
   1   3   3       1258.67        977.72        63.80 o                         
   2   3   3        791.49        864.54        45.42 o                         
   3   3   3        274.13        395.91        24.67 o                         
   4   3   3         65.34         65.48        10.30 o                         
   5   3   3       2743.62       2531.64       106.76 o                         
   6   3   3         68.07         71.69        26.41 o                         
   7   3   3         85.73         88.31         6.49 o                         
   8   3   3        189.35        193.21        11.37 o                         
   9   3   3        566.25        566.93        25.50 o                         
  10   3   3        244.34        258.59        23.62 o                         
  11   3   3        221.63        227.85        15.05 o                         
  12   3   3         31.38         18.49        12.83 o                         
  13   3   3         39.38         30.60         8.66 o                         
  14   3   3         30.20         37.87         9.47 o                         
  15   3   3         78.40         53.06        16.30 o                         
  16   3   3        119.73        118.42        25.16 o                         
 -17   4   3         84.72         44.67        18.46 o                         
 -16   4   3        208.96        217.44        18.28 o                         
 -15   4   3         81.68        125.15        24.45 o                         
 -14   4   3          3.95         -7.33         9.77 o                         
 -13   4   3       1068.17       1177.54        56.42 o                         
 -12   4   3        183.85        197.20        13.31 o                         
 -11   4   3        764.16        777.36        33.25 o                         
 -10   4   3          0.00         -7.27         7.58 o                         
  -9   4   3       1238.62       1231.99        48.66 o                         
  -8   4   3          3.40         -0.52         5.85 o                         
  -7   4   3        255.31        335.54        30.86 o                         
  -6   4   3       2457.99       2424.13       100.16 o                         
  -5   4   3          1.34          8.28         4.34 o                         
  -4   4   3        611.02        622.38        27.31 o                         
  -3   4   3         11.81         54.99        13.05 o                         
  -2   4   3       7542.08       7674.35       359.67 o                         
  -1   4   3        690.55       1247.77        51.94 o                         
   0   4   3       3147.31       3190.05       185.33 o                         
   1   4   3      22021.71      22600.79      1296.69 o                         
   2   4   3       8802.90      10072.12       582.70 o                         
   3   4   3       2257.15       2613.24       126.93 o                         
   4   4   3       2091.75       2561.94       125.43 o                         
   5   4   3      15829.26      17147.13       990.40 o                         
   6   4   3       7612.20       8480.39       309.92 o                         
   7   4   3       6608.11       7646.32       280.30 o                         
   8   4   3          5.43          3.73         4.92 o                         
   9   4   3       2723.86       3048.86       114.76 o                         
  10   4   3        229.61        219.29        16.17 o                         
  11   4   3        826.93        837.99        36.47 o                         
  12   4   3          3.67        -10.19        10.19 o                         
  13   4   3        339.46        351.23        19.86 o                         
  14   4   3         30.88         28.63        10.91 o                         
  15   4   3         68.29         93.29        14.17 o                         
  16   4   3         17.54          5.74        12.50 o                         
 -17   5   3         44.07         11.91        23.16 o                         
 -16   5   3          9.81         -6.02         9.59 o                         
 -15   5   3         51.97         30.70         9.84 o                         
 -14   5   3        265.38        247.69        20.22 o                         
 -13   5   3         23.70         28.48        10.49 o                         
 -12   5   3         51.93         44.32         7.90 o                         
 -11   5   3        181.48        243.46        15.07 o                         
 -10   5   3          3.45          2.91         5.06 o                         
  -9   5   3        170.07        144.64         9.76 o                         
  -8   5   3          1.86          0.74         5.57 o                         
  -7   5   3       2014.47       2004.40        75.15 o                         
  -6   5   3         14.51          8.60         4.91 o                         
  -5   5   3        364.51        353.25        16.94 o                         
  -4   5   3        403.81        320.12        14.48 o                         
  -3   5   3         20.72         33.37        12.62 o                         
  -2   5   3         32.34         14.26         3.29 o                         
  -1   5   3        512.39        462.12        30.17 o                         
   0   5   3        255.49        277.86        48.51 o                         
   1   5   3          0.08         -2.75        15.66 o                         
   2   5   3        353.03        327.40        20.79 o                         
   3   5   3         77.87         61.35        17.76 o                         
   4   5   3        320.09        300.67        16.64 o                         
   5   5   3        475.92        525.75        26.80 o                         
   6   5   3       1867.21       1978.88        86.30 o                         
   7   5   3          0.25          2.77         5.62 o                         
   8   5   3         10.11          1.63         4.95 o                         
   9   5   3        840.87       1070.35        43.58 o                         
  10   5   3        637.11        733.59        32.46 o                         
  11   5   3         24.63         20.08         6.13 o                         
  12   5   3         63.75         48.96         7.13 o                         
  13   5   3         23.87         16.11         8.82 o                         
  14   5   3        287.66        272.70        21.54 o                         
  15   5   3          0.41        -12.37        12.37 o                         
 -16   6   3         34.32         33.98        10.73 o                         
 -15   6   3         27.28         13.74        16.88 o                         
 -14   6   3         68.33         53.53        10.82 o                         
 -13   6   3          3.62          7.47        14.14 o                         
 -12   6   3         50.65         24.39         7.18 o                         
 -11   6   3          0.27         -1.01         5.52 o                         
 -10   6   3        156.50        174.08        11.30 o                         
  -9   6   3        308.21        339.39        17.21 o                         
  -8   6   3        198.01        181.78        11.03 o                         
  -7   6   3          0.18         -2.93         4.24 o                         
  -6   6   3       2297.34       2688.12       110.58 o                         
  -5   6   3       1195.16       1473.03        71.52 o                         
  -4   6   3       2389.77       2614.43        96.95 o                         
  -3   6   3        832.20        792.59        55.17 o                         
  -2   6   3       7329.93       7300.57       265.46 o                         
  -1   6   3       1323.48       1364.97       129.46 o                         
   0   6   3         63.40         24.36        23.56 o                         
   1   6   3       4058.70       4449.48       259.30 o                         
   2   6   3       9865.66      10232.80       479.82 o                         
   3   6   3       2742.97       2893.76       120.99 o                         
   4   6   3         67.02         50.71         7.40 o                         
   5   6   3         10.54         -3.47         5.25 o                         
   6   6   3       2150.20       2193.42        97.19 o                         
   7   6   3        107.65        130.89        12.82 o                         
   8   6   3        187.91        185.72        14.43 o                         
   9   6   3         90.93         76.10         9.45 o                         
  10   6   3          0.01          2.75        15.80 o                         
  11   6   3        319.27        364.11        19.27 o                         
  12   6   3         56.44         50.16         8.62 o                         
  13   6   3          9.57         12.22        14.82 o                         
  14   6   3        149.61        133.43        13.44 o                         
  15   6   3          4.49          1.39        12.20 o                         
 -16   7   3          0.01          5.68        10.60 o                         
 -15   7   3         11.85         17.66         9.75 o                         
 -14   7   3         33.76         52.87        19.25 o                         
 -13   7   3         39.73         28.00         9.23 o                         
 -12   7   3         38.60         57.46        11.90 o                         
 -11   7   3          0.10          3.13         8.16 o                         
 -10   7   3          5.53          4.35         5.96 o                         
  -9   7   3          5.07         15.02         5.37 o                         
  -8   7   3        681.49        685.73        29.15 o                         
  -7   7   3        301.79        320.56        16.49 o                         
  -6   7   3        149.48        100.65        13.93 o                         
  -5   7   3        176.99        131.06        22.32 o                         
  -4   7   3          3.18         13.74         6.67 o                         
  -3   7   3        178.81        200.33        17.57 o                         
  -2   7   3         46.78         49.96        13.92 o                         
  -1   7   3          4.42         11.63         6.39 o                         
   0   7   3          6.35         14.31        11.65 o                         
   1   7   3        575.57        590.77        76.44 o                         
   2   7   3          9.74        -10.50        10.50 o                         
   3   7   3         98.51         71.02        21.54 o                         
   4   7   3         72.41         61.94         9.23 o                         
   5   7   3        314.06        313.34        19.23 o                         
   6   7   3       1506.97       1494.85        67.98 o                         
   7   7   3          9.03          1.55         6.57 o                         
   8   7   3        855.68        960.72        46.16 o                         
   9   7   3         42.71         16.18        12.68 o                         
  10   7   3          4.37         10.86        11.30 o                         
  11   7   3         17.39         -9.23         9.23 o                         
  12   7   3          7.68          6.02         8.32 o                         
  13   7   3          2.68         -0.81         9.36 o                         
  14   7   3         12.80         10.88        19.93 o                         
 -16   8   3        139.90        190.93        17.47 o                         
 -15   8   3         14.71         26.40        10.32 o                         
 -14   8   3         24.53         41.64        16.90 o                         
 -13   8   3          9.39         -8.35         8.35 o                         
 -12   8   3         64.29         80.77        15.85 o                         
 -11   8   3        212.93        190.98        14.65 o                         
 -10   8   3         32.34         31.40         8.98 o                         
  -9   8   3        383.76        345.68        26.44 o                         
  -8   8   3          0.24          1.54         5.08 o                         
  -7   8   3        255.48        247.93        14.08 o                         
  -6   8   3       1950.41       2218.55        92.68 o                         
  -5   8   3          9.61         -4.33         4.33 o                         
  -4   8   3         88.95        113.50         7.15 o                         
  -3   8   3        812.87        786.47        31.58 o                         
  -2   8   3        767.23       1158.16        50.40 o                         
  -1   8   3          9.76          2.35         6.65 o                         
   0   8   3         31.45         19.67         9.72 o                         
   1   8   3          0.40          5.42        11.64 o                         
   2   8   3        105.94        141.10        25.17 o                         
   3   8   3         96.86         98.03        12.84 o                         
   4   8   3       1602.40       1818.35        78.42 o                         
   5   8   3        734.47        597.27        31.57 o                         
   6   8   3        142.36        119.94        10.03 o                         
   7   8   3         14.82         13.72         7.96 o                         
   8   8   3         78.20         91.49        17.95 o                         
   9   8   3         16.41          7.52         7.87 o                         
  10   8   3        461.92        512.93        28.99 o                         
  11   8   3         14.12         13.83        10.62 o                         
  12   8   3         83.81         81.96        20.72 o                         
  13   8   3         16.31         14.73        10.22 o                         
  14   8   3          9.84          8.05         9.39 o                         
 -15   9   3         10.43         16.14        10.26 o                         
 -14   9   3        140.59        108.11        12.62 o                         
 -13   9   3        105.74        119.08        13.08 o                         
 -12   9   3         24.92         31.44        11.39 o                         
 -11   9   3          0.44         -6.67        13.76 o                         
 -10   9   3        644.97        677.27        34.96 o                         
  -9   9   3          0.23         -1.73         7.26 o                         
  -8   9   3        318.58        252.24        23.41 o                         
  -7   9   3         34.44         23.92         6.94 o                         
  -6   9   3        127.30        112.59         8.30 o                         
  -5   9   3         24.46         13.28         4.70 o                         
  -4   9   3        328.70        335.29        16.09 o                         
  -3   9   3          2.33          3.36         3.57 o                         
  -2   9   3        217.47        261.42        25.59 o                         
  -1   9   3        407.67        487.63        33.71 o                         
   0   9   3         52.04         35.48         8.88 o                         
   1   9   3        113.35         95.82        13.80 o                         
   2   9   3         20.50         19.51         8.36 o                         
   3   9   3         57.62         58.32         7.79 o                         
   4   9   3         89.19         90.91        21.59 o                         
   5   9   3         65.56         38.54         7.19 o                         
   6   9   3         38.99         24.26         9.64 o                         
   7   9   3        236.53        238.09        30.80 o                         
   8   9   3        263.11        285.99        21.70 o                         
   9   9   3         24.34         -4.77        13.36 o                         
  10   9   3        118.31        128.81        26.94 o                         
  11   9   3         26.00         15.27         8.55 o                         
  12   9   3         33.35         12.05         9.11 o                         
  13   9   3          4.93          8.25        10.71 o                         
 -15  10   3          9.52         10.80        16.36 o                         
 -14  10   3         10.06         10.24        24.96 o                         
 -13  10   3          2.29         -9.34         9.34 o                         
 -12  10   3          0.04         10.51         9.22 o                         
 -11  10   3          0.46         -3.22        12.88 o                         
 -10  10   3         77.84         91.57        10.77 o                         
  -9  10   3        715.88        701.42        39.14 o                         
  -8  10   3        846.48        914.16        40.80 o                         
  -7  10   3        781.34        803.18        36.19 o                         
  -6  10   3        646.36        638.94        30.15 o                         
  -5  10   3         11.49         -0.86         4.77 o                         
  -4  10   3        640.79        720.31        30.65 o                         
  -3  10   3        319.08        320.92        41.65 o                         
  -2  10   3        395.71        463.41        31.81 o                         
  -1  10   3        848.16        800.42        45.14 o                         
   0  10   3        157.09        137.92        13.44 o                         
   1  10   3        472.46        621.17        63.86 o                         
   2  10   3         18.05          1.33         8.15 o                         
   3  10   3        170.57        158.05        29.02 o                         
   4  10   3          0.52         -9.67         9.67 o                         
   5  10   3        268.15        219.60        21.41 o                         
   6  10   3        248.85        228.91        15.40 o                         
   7  10   3          2.13         -7.20         9.27 o                         
   8  10   3         98.61        115.82        13.67 o                         
   9  10   3        177.70        187.25        14.99 o                         
  10  10   3         42.43         23.72         8.46 o                         
  11  10   3          8.66         11.02         8.61 o                         
  12  10   3          1.89         -3.33         9.48 o                         
 -14  11   3         14.85         18.18        11.10 o                         
 -13  11   3        115.48        104.12        17.11 o                         
 -12  11   3          9.05          3.90        19.30 o                         
 -11  11   3         79.87         70.84        10.90 o                         
 -10  11   3        229.04        235.90        21.02 o                         
  -9  11   3         99.76         99.35        11.01 o                         
  -8  11   3         24.16         25.43         8.33 o                         
  -7  11   3         87.33         42.86        10.88 o                         
  -6  11   3        217.85        288.82        17.05 o                         
  -5  11   3         26.63         14.96         5.61 o                         
  -4  11   3        282.93        214.60        46.89 o                         
  -3  11   3        862.08        763.34        45.77 o                         
  -2  11   3         51.71         42.59        20.36 o                         
  -1  11   3        369.39        399.43        60.41 o                         
   0  11   3         63.60         78.71        12.93 o                         
   1  11   3        151.06        150.74        15.30 o                         
   2  11   3        175.97        180.10        18.20 o                         
   3  11   3          1.15          1.36        10.41 o                         
   4  11   3         98.43         89.06        18.34 o                         
   5  11   3         19.09         28.81        18.52 o                         
   6  11   3          0.05         10.33        10.95 o                         
   7  11   3         32.13          5.81         6.64 o                         
   8  11   3          7.31         -4.19        10.82 o                         
   9  11   3          1.34          4.45        18.92 o                         
  10  11   3          0.72         -3.43         7.42 o                         
  11  11   3          1.26         13.65         9.18 o                         
  12  11   3          4.01         -1.72         8.91 o                         
 -13  12   3         15.48         -0.15        11.26 o                         
 -12  12   3          0.48        -10.08        10.19 o                         
 -11  12   3         59.75         51.90        14.97 o                         
 -10  12   3          1.96         -3.41        16.09 o                         
  -9  12   3        135.84        135.40        13.69 o                         
  -8  12   3        370.95        394.87        32.63 o                         
  -7  12   3         21.87         -2.97         8.02 o                         
  -6  12   3         27.73         32.55        12.12 o                         
  -5  12   3        389.68        477.40       114.25 o                         
  -4  12   3        113.36        116.83         9.92 o                         
  -3  12   3         43.25         83.70        19.19 o                         
  -2  12   3         28.14         16.50        15.47 o                         
  -1  12   3        689.19        632.12        41.48 o                         
   0  12   3         10.16         -6.92         8.93 o                         
   1  12   3        144.41        140.23        14.76 o                         
   2  12   3       1052.12       1085.51        50.86 o                         
   3  12   3        160.79        150.32        15.23 o                         
   4  12   3         14.94         11.61        10.90 o                         
   5  12   3        156.51        125.44        32.81 o                         
   6  12   3         22.63          8.38        15.61 o                         
   7  12   3         83.94        106.57        26.03 o                         
   8  12   3          4.48         20.15        12.58 o                         
   9  12   3         76.50        144.97        33.94 o                         
  10  12   3          7.55         10.28        10.97 o                         
  11  12   3         29.49         44.33        10.77 o                         
 -12  13   3         80.53        101.30        13.59 o                         
 -11  13   3         63.66         78.63        11.39 o                         
 -10  13   3         22.33         27.11         9.06 o                         
  -9  13   3        181.12        166.51        17.66 o                         
  -8  13   3          3.60        -16.26        17.39 o                         
  -7  13   3         42.73         26.60         8.41 o                         
  -6  13   3          0.09         18.35         8.68 o                         
  -5  13   3        305.73        289.45        26.17 o                         
  -4  13   3         11.04         12.01        21.89 o                         
  -3  13   3        248.90        321.76        57.33 o                         
  -2  13   3         12.99         53.31        23.63 o                         
  -1  13   3        124.27        128.82        27.81 o                         
   0  13   3          1.00         -4.19        21.17 o                         
   1  13   3          4.71        -16.94        35.62 o                         
   2  13   3        268.36        291.25        29.45 o                         
   3  13   3        102.53        153.71        17.95 o                         
   4  13   3         28.04         25.51        11.73 o                         
   5  13   3         23.21         14.07        21.02 o                         
   6  13   3          6.28         15.61        15.57 o                         
   7  13   3          5.52        -15.05        53.09 o                         
   8  13   3          0.21         -3.66        25.12 o                         
   9  13   3          8.67          7.25        12.12 o                         
 -11  14   3         26.60         42.05        34.44 o                         
 -10  14   3        216.92        234.42        18.36 o                         
  -9  14   3          3.46         -0.94        19.92 o                         
  -8  14   3         33.60         40.51        45.77 o                         
  -7  14   3        101.74        106.01        13.58 o                         
  -6  14   3          3.24         -1.67         7.19 o                         
  -5  14   3        104.42        119.30        11.84 o                         
  -4  14   3         33.35         -1.10        39.96 o                         
  -3  14   3        438.60        406.83        46.26 o                         
  -2  14   3        293.44        340.41        40.67 o                         
  -1  14   3        219.36        221.81        36.79 o                         
   0  14   3        276.00        315.52        39.56 o                         
   1  14   3         70.68         79.89        41.07 o                         
   2  14   3         43.14         43.87        13.32 o                         
   3  14   3        173.96        285.64        26.21 o                         
   4  14   3        158.93        248.15        24.30 o                         
   5  14   3         18.01         30.90        15.31 o                         
   6  14   3         27.98          9.69        14.49 o                         
   7  14   3         90.94         96.58        15.37 o                         
   8  14   3          0.35        -21.66        23.60 o                         
 -10  15   3         23.54          3.96         9.11 o                         
  -9  15   3         75.99         92.36        14.47 o                         
  -8  15   3         14.59         11.31        12.59 o                         
  -7  15   3         22.21          5.69        35.06 o                         
  -6  15   3        262.74        237.99        20.03 o                         
  -5  15   3          4.68         34.11        36.16 o                         
  -4  15   3         42.49         43.31        39.27 o                         
  -3  15   3        185.72        179.34        32.14 o                         
  -2  15   3        287.45        298.88        42.18 o                         
  -1  15   3          7.97         -0.77        29.94 o                         
   0  15   3         92.29         74.93        37.64 o                         
   1  15   3         23.83         30.93        18.35 o                         
   2  15   3         33.61         40.84        16.92 o                         
   3  15   3         12.57         24.67        14.91 o                         
   4  15   3          1.46          7.23        14.68 o                         
   5  15   3         19.45          7.24        17.73 o                         
   6  15   3          0.01        -13.04        13.88 o                         
   7  15   3          0.34        -17.44        17.44 o                         
  -8  16   3         17.96         13.51         9.15 o                         
  -7  16   3        157.60        130.36        15.61 o                         
  -6  16   3         22.12         -5.93        34.54 o                         
  -5  16   3          5.35         -1.15        36.39 o                         
  -4  16   3          0.23        -36.30        38.19 o                         
  -3  16   3         34.57        -28.47        34.61 o                         
  -2  16   3        111.73        121.00        28.08 o                         
  -1  16   3         11.66         27.43        30.30 o                         
   0  16   3         60.67         57.53        41.40 o                         
   1  16   3         20.85         29.75        13.71 o                         
   2  16   3          9.66        -17.39        19.89 o                         
   3  16   3         26.09         11.77        14.10 o                         
   4  16   3         51.75         50.67        16.21 o                         
   5  16   3         15.22         -7.73        14.62 o                         
  -5  17   3          0.03         18.83        41.01 o                         
  -4  17   3         62.70         16.90        40.16 o                         
  -3  17   3          7.06        -36.16        36.16 o                         
  -2  17   3         73.10         92.34        39.39 o                         
  -1  17   3          0.27        -36.64        36.64 o                         
   0  17   3        130.82        104.41        24.52 o                         
   1  17   3         25.24         45.87        15.27 o                         
   2  17   3          2.17         -2.15        14.76 o                         
  -4 -18   4          3.96          1.63        23.03 o                         
  -3 -18   4         10.38          5.07        11.51 o                         
  -2 -18   4          1.06         -0.37        15.62 o                         
  -1 -18   4         28.17         40.01        16.52 o                         
   0 -18   4         11.16         33.35        16.00 o                         
   1 -18   4         45.61         54.23        15.28 o                         
   3 -18   4          6.41         29.82        29.85 o                         
   4 -18   4          4.73        -26.97        26.97 o                         
   5 -18   4          0.01         -3.69        20.00 o                         
   6 -18   4          3.64         14.31         9.77 o                         
  -6 -17   4          2.32         -3.18        13.37 o                         
  -5 -17   4          4.26        -19.75        19.75 o                         
  -4 -17   4         32.81         31.27        15.60 o                         
  -3 -17   4         45.34         39.20        13.04 o                         
  -2 -17   4         39.93         27.73        24.04 o                         
  -1 -17   4         10.19          4.87        14.36 o                         
   0 -17   4          4.22        -13.69        13.69 o                         
   1 -17   4          0.38          2.06        28.58 o                         
   2 -17   4         16.67         -0.47        28.89 o                         
   3 -17   4         43.12         45.76        29.91 o                         
   5 -17   4         11.56         21.18        28.58 o                         
   6 -17   4         19.75         -0.63        26.35 o                         
   7 -17   4          5.50         -5.57        21.07 o                         
   8 -17   4         12.70         -3.81        11.94 o                         
  -8 -16   4          0.74        -13.15        13.15 o                         
  -7 -16   4         38.60         31.53        13.18 o                         
  -6 -16   4          8.41         -1.10        12.54 o                         
  -5 -16   4        225.16        239.65        21.55 o                         
  -4 -16   4          1.31         -4.08        11.51 o                         
  -3 -16   4        107.37         72.07        14.75 o                         
  -2 -16   4        401.34        416.27        39.31 o                         
  -1 -16   4         46.70         52.02        14.57 o                         
   0 -16   4         12.27          0.18        12.14 o                         
   1 -16   4         71.62         89.12        33.58 o                         
   2 -16   4         25.10         58.75        30.58 o                         
   3 -16   4         67.25         91.53        32.25 o                         
   4 -16   4         11.31         22.14        27.08 o                         
   5 -16   4          9.77          6.95        27.04 o                         
   7 -16   4          7.39         18.26        19.11 o                         
   8 -16   4         54.04         31.09        21.50 o                         
   9 -16   4         19.10          9.48        13.58 o                         
  10 -16   4          2.55         -5.92        13.97 o                         
  -9 -15   4          4.52          7.38        14.26 o                         
  -8 -15   4          3.18         37.69        25.36 o                         
  -7 -15   4         43.63         18.70        13.39 o                         
  -6 -15   4         22.73         16.59        13.72 o                         
  -5 -15   4         13.89         14.52        11.94 o                         
  -4 -15   4         19.44          1.04        17.28 o                         
  -3 -15   4          0.90        -10.71        10.71 o                         
  -2 -15   4          3.02         -1.22        10.60 o                         
  -1 -15   4         65.70         46.22        13.95 o                         
   0 -15   4         73.55         67.38        32.35 o                         
   1 -15   4        216.61        215.11        41.54 o                         
   2 -15   4          1.61          5.29        26.98 o                         
   3 -15   4          7.75        -24.14        24.14 o                         
   4 -15   4        188.91        313.32        50.69 o                         
   5 -15   4         43.77         28.11        27.23 o                         
   6 -15   4          2.33         10.02        25.46 o                         
   7 -15   4          3.13        -15.95        15.95 o                         
   8 -15   4         74.37         73.56        31.38 o                         
   9 -15   4        206.03        190.03        31.87 o                         
  10 -15   4         77.54         44.46        17.68 o                         
  11 -15   4          2.44          8.50        17.86 o                         
 -11 -14   4         50.70         60.13        14.66 o                         
 -10 -14   4          0.78        -13.33        13.33 o                         
  -9 -14   4         13.29          6.67        25.67 o                         
  -8 -14   4         71.49         63.80        15.09 o                         
  -7 -14   4        113.78        123.39        16.14 o                         
  -6 -14   4        518.39        581.99        38.54 o                         
  -5 -14   4         64.29         66.64        12.68 o                         
  -4 -14   4        394.90        401.76        29.22 o                         
  -3 -14   4         15.99          4.68        11.77 o                         
  -2 -14   4        524.31        621.03        37.98 o                         
  -1 -14   4        240.42        266.56        20.97 o                         
   0 -14   4       1820.04       1958.69       176.18 o                         
   1 -14   4       1001.56       1155.57       112.24 o                         
   2 -14   4        178.08        235.49        39.93 o                         
   3 -14   4        145.76        218.31        38.23 o                         
   4 -14   4          6.04         32.76        24.85 o                         
   5 -14   4          6.79        -20.98        21.60 o                         
   6 -14   4        163.04        244.30        40.01 o                         
   7 -14   4         29.11          9.31        20.77 o                         
   8 -14   4        450.86        603.03        49.45 o                         
   9 -14   4        159.33        261.81        34.00 o                         
  10 -14   4         10.11         23.00        20.85 o                         
  11 -14   4         23.98         43.45        10.70 o                         
  12 -14   4          7.39         -6.44        14.84 o                         
 -12 -13   4          2.47        -10.04        13.91 o                         
 -11 -13   4          0.30         10.48        17.27 o                         
 -10 -13   4         20.38         41.75        15.19 o                         
  -9 -13   4          8.98         -0.18        26.61 o                         
  -8 -13   4          3.17         -0.62        11.26 o                         
  -7 -13   4         27.99         12.11        13.25 o                         
  -6 -13   4          0.26        -10.92        10.92 o                         
  -5 -13   4         17.67         -4.29        10.17 o                         
  -4 -13   4         65.06         49.62        14.76 o                         
  -3 -13   4         88.19         98.89        13.19 o                         
  -2 -13   4         49.61         61.05        12.22 o                         
  -1 -13   4          0.04          5.60         7.27 o                         
   0 -13   4          3.38          4.26         9.27 o                         
   1 -13   4        162.67        151.61        44.93 o                         
   2 -13   4         69.47         82.56        24.94 o                         
   3 -13   4          0.01         -5.13         8.47 o                         
   4 -13   4         52.42         49.03        11.82 o                         
   5 -13   4         56.95         51.20        10.24 o                         
   6 -13   4          6.25          8.51         8.12 o                         
   7 -13   4        182.78        257.15        28.13 o                         
   8 -13   4          3.28         20.45        17.51 o                         
   9 -13   4         37.76         46.86        12.63 o                         
  10 -13   4         56.60         42.78        16.62 o                         
  11 -13   4          1.07         -8.58        10.31 o                         
  12 -13   4         16.99         14.91        10.34 o                         
  13 -13   4          1.51        -10.10        10.10 o                         
 -13 -12   4         10.70          1.86         9.68 o                         
 -12 -12   4         28.49         34.14        14.14 o                         
 -11 -12   4         17.85         22.23        11.12 o                         
 -10 -12   4         58.60         39.77        11.93 o                         
  -9 -12   4          1.60          9.41        23.33 o                         
  -8 -12   4        305.78        320.67        26.49 o                         
  -7 -12   4         94.97         77.84        12.81 o                         
  -6 -12   4        501.13        474.21        34.48 o                         
  -5 -12   4        285.58        277.80        23.29 o                         
  -4 -12   4        326.23        336.16        29.11 o                         
  -3 -12   4        125.17         98.02        24.24 o                         
  -2 -12   4        166.77        111.80        18.49 o                         
  -1 -12   4        394.74        340.40        19.27 o                         
   0 -12   4         46.76         41.62        11.94 o                         
   1 -12   4        710.91        715.78        81.38 o                         
   2 -12   4        175.61        296.31        54.53 o                         
   3 -12   4         45.28         94.41        27.61 o                         
   4 -12   4        352.40        393.27        28.90 o                         
   5 -12   4          5.90          2.34        16.86 o                         
   6 -12   4         33.53         57.33        10.45 o                         
   7 -12   4          0.15          3.90         8.93 o                         
   8 -12   4         16.06          2.21         6.41 o                         
   9 -12   4        133.39        183.31        24.81 o                         
  10 -12   4        138.45        136.41        21.35 o                         
  11 -12   4        226.36        304.99        26.31 o                         
  12 -12   4          2.53         10.86        12.97 o                         
  13 -12   4          8.05         21.46        17.74 o                         
 -13 -11   4         25.86         14.39        10.14 o                         
 -12 -11   4          5.73         16.06         9.39 o                         
 -11 -11   4          1.73         -2.51        10.45 o                         
 -10 -11   4          9.38         11.07        13.26 o                         
  -9 -11   4          0.51         14.06        12.38 o                         
  -8 -11   4          2.03         18.24        16.10 o                         
  -7 -11   4         26.11          8.86        10.16 o                         
  -6 -11   4        206.31        336.15        45.07 o                         
  -5 -11   4          9.88          5.83         9.14 o                         
  -4 -11   4        116.80        109.45        21.55 o                         
  -3 -11   4         32.86         22.66         9.01 o                         
  -2 -11   4        109.50        146.12        13.48 o                         
  -1 -11   4         15.89         19.53         6.22 o                         
   0 -11   4          0.30          0.91         6.48 o                         
   1 -11   4        105.34         94.81        11.40 o                         
   2 -11   4        199.46        190.18        17.67 o                         
   3 -11   4          0.23          0.70         7.31 o                         
   4 -11   4        444.26        403.84        47.05 o                         
   5 -11   4        437.41        502.54        34.45 o                         
   6 -11   4          9.98         -1.87        10.47 o                         
   7 -11   4         23.83         18.90         8.78 o                         
   8 -11   4          6.67         10.39         9.48 o                         
   9 -11   4         45.16         45.10         8.02 o                         
  10 -11   4         16.89         14.10         9.39 o                         
  11 -11   4          2.33        -12.73        14.50 o                         
  12 -11   4         94.93         77.32        16.94 o                         
  13 -11   4         37.13         35.30        10.21 o                         
  14 -11   4          0.11         -2.46         9.85 o                         
 -14 -10   4         27.00          7.68        25.15 o                         
 -13 -10   4          9.28         23.16        12.66 o                         
 -12 -10   4        212.94        211.69        23.02 o                         
 -11 -10   4         22.31         38.93        19.94 o                         
 -10 -10   4         17.98         23.51         8.73 o                         
  -9 -10   4        165.79        160.50        13.55 o                         
  -8 -10   4        404.83        420.18        25.83 o                         
  -7 -10   4        332.75        322.14        19.30 o                         
  -6 -10   4        103.68        104.44        12.49 o                         
  -5 -10   4         19.03         30.27         9.38 o                         
  -4 -10   4        921.80       1115.65        59.49 o                         
  -3 -10   4        370.48        423.40        27.28 o                         
  -2 -10   4         50.85         34.18         8.46 o                         
  -1 -10   4       1143.74       1100.66        72.32 o                         
   0 -10   4       1992.61       2457.41       117.28 o                         
   1 -10   4        991.22       1112.50        67.63 o                         
   2 -10   4        217.85        232.68        19.32 o                         
   3 -10   4       1659.72       1930.88       113.48 o                         
   4 -10   4        100.16        163.70        14.37 o                         
   5 -10   4        158.01        161.54        38.32 o                         
   6 -10   4         87.40         60.84        14.43 o                         
   7 -10   4        666.00        828.50        37.73 o                         
   8 -10   4         35.11         13.80         6.13 o                         
   9 -10   4        150.81        198.02        13.70 o                         
  10 -10   4         95.68         83.90        14.66 o                         
  11 -10   4         43.20         66.55         9.46 o                         
  12 -10   4          2.04        -18.82        20.14 o                         
  13 -10   4         22.66         13.10         9.44 o                         
  14 -10   4          2.13         -1.41        14.19 o                         
  15 -10   4         15.54         20.71        10.77 o                         
 -15  -9   4          6.12         -0.76        15.32 o                         
 -14  -9   4          0.04          2.83        10.17 o                         
 -13  -9   4          0.13        -15.88        15.88 o                         
 -12  -9   4        155.15        149.90        29.61 o                         
 -11  -9   4          0.48          9.36        12.19 o                         
 -10  -9   4         23.75         33.91         9.63 o                         
  -9  -9   4         15.16         18.29         7.21 o                         
  -8  -9   4         92.29        104.42        11.60 o                         
  -7  -9   4        110.66         83.95        11.46 o                         
  -6  -9   4         74.39         68.03        12.66 o                         
  -5  -9   4        283.51        246.17        27.08 o                         
  -4  -9   4        339.56        308.80        23.85 o                         
  -3  -9   4          0.30         -4.01         6.99 o                         
  -2  -9   4        225.75        165.33        14.80 o                         
  -1  -9   4        101.76         95.18        14.75 o                         
   0  -9   4        112.67        102.85        13.98 o                         
   1  -9   4          2.19          3.22        14.61 o                         
   2  -9   4        138.54        128.97        31.85 o                         
   3  -9   4        246.10        212.98        17.38 o                         
   4  -9   4        255.57        238.34        18.84 o                         
   5  -9   4          1.43         -2.14         5.50 o                         
   6  -9   4         37.03         33.81         5.85 o                         
   7  -9   4        454.32        514.65        29.91 o                         
   8  -9   4        225.03        232.93        23.70 o                         
   9  -9   4          2.09          1.07         8.29 o                         
  10  -9   4          0.35          4.39         5.90 o                         
  11  -9   4         15.93         -4.79         6.35 o                         
  12  -9   4          1.08         -3.54         7.55 o                         
  13  -9   4          7.60          2.41         9.94 o                         
  14  -9   4         46.47         37.05        10.37 o                         
  15  -9   4          3.16        -13.38        14.26 o                         
 -15  -8   4          1.00         -1.29        13.34 o                         
 -14  -8   4          1.89         -8.52         9.75 o                         
 -13  -8   4        108.32        126.63        14.95 o                         
 -12  -8   4        162.46        216.70        17.09 o                         
 -11  -8   4       1833.77       1945.88        97.53 o                         
 -10  -8   4       1172.54       1156.52        47.31 o                         
  -9  -8   4         25.75         24.15         7.83 o                         
  -8  -8   4       3070.03       3165.31       118.85 o                         
  -7  -8   4         41.19         34.48         5.69 o                         
  -6  -8   4       1194.69       1273.22        63.42 o                         
  -5  -8   4        481.61        523.51        25.60 o                         
  -4  -8   4        205.34        266.20        20.43 o                         
  -3  -8   4       6253.69       6160.06       291.23 o                         
  -2  -8   4        893.46       1211.46       125.26 o                         
  -1  -8   4       1668.06       2066.74       175.81 o                         
   0  -8   4       6985.10       8229.74       385.83 o                         
   1  -8   4       2217.54       2506.03       146.03 o                         
   2  -8   4       3096.14       3724.38       285.80 o                         
   3  -8   4       1552.36       1785.57       104.18 o                         
   4  -8   4       1020.60       1167.86        56.35 o                         
   5  -8   4        158.37        165.11        16.87 o                         
   6  -8   4       1898.24       2271.32        94.46 o                         
   7  -8   4        744.93        731.43        37.94 o                         
   8  -8   4       1732.55       1970.98        95.48 o                         
   9  -8   4         65.80         93.23        12.17 o                         
  10  -8   4        814.33        999.13        51.34 o                         
  11  -8   4        962.39       1091.91        55.88 o                         
  12  -8   4         33.05         37.25        18.92 o                         
  13  -8   4        118.38        126.05        15.32 o                         
  14  -8   4          0.84          8.57         8.86 o                         
  15  -8   4         20.80         16.19         9.71 o                         
 -16  -7   4          2.99         -1.42        11.36 o                         
 -15  -7   4         61.18         61.53        11.82 o                         
 -14  -7   4        512.33        542.31        32.70 o                         
 -13  -7   4         94.66        117.68        26.50 o                         
 -12  -7   4          4.78         -9.30         9.65 o                         
 -11  -7   4        167.31        150.40        15.02 o                         
 -10  -7   4        523.89        527.17        25.08 o                         
  -9  -7   4        398.19        456.65        34.38 o                         
  -8  -7   4         62.50         48.39        13.45 o                         
  -7  -7   4        635.27        663.77        28.28 o                         
  -6  -7   4        499.36        542.57        25.47 o                         
  -5  -7   4        563.31        470.97        22.21 o                         
  -4  -7   4          0.00         -5.85         5.85 o                         
  -3  -7   4        153.07        147.14        13.27 o                         
  -2  -7   4         49.54         21.69         6.56 o                         
  -1  -7   4          3.44          8.38         5.96 o                         
   0  -7   4        276.71        280.53        31.98 o                         
   1  -7   4         16.62          4.52         7.66 o                         
   2  -7   4        143.66        148.66        16.92 o                         
   3  -7   4        122.42        147.54        54.08 o                         
   4  -7   4        501.29        432.27        22.54 o                         
   5  -7   4        517.00        499.33        26.52 o                         
   6  -7   4        527.90        477.46        33.47 o                         
   7  -7   4        141.63        124.41        15.21 o                         
   8  -7   4        212.88        163.81        15.97 o                         
   9  -7   4        171.56        120.36        33.02 o                         
  10  -7   4        272.71        349.66        30.51 o                         
  11  -7   4         31.99         37.81        12.43 o                         
  12  -7   4        337.43        277.32        26.04 o                         
  13  -7   4         14.62         23.72         9.87 o                         
  14  -7   4        110.63        106.71        12.51 o                         
  15  -7   4          5.84          9.68         9.77 o                         
  16  -7   4          0.41        -11.65        15.20 o                         
 -16  -6   4          7.70         -4.89        10.44 o                         
 -15  -6   4         93.04         89.59        18.90 o                         
 -14  -6   4         17.94         39.71        10.59 o                         
 -13  -6   4         21.91         16.73         9.70 o                         
 -12  -6   4        127.59        160.60        14.23 o                         
 -11  -6   4        822.73        948.32        40.09 o                         
 -10  -6   4        142.86        190.82        12.81 o                         
  -9  -6   4        217.23        194.44        12.24 o                         
  -8  -6   4        424.72        488.75        23.42 o                         
  -7  -6   4       1113.51       1343.72        52.30 o                         
  -6  -6   4        926.73        863.01        39.36 o                         
  -5  -6   4       1691.75       1771.30        73.88 o                         
  -4  -6   4       1216.01       1088.81        42.51 o                         
  -3  -6   4       2499.79       2727.80       131.13 o                         
  -2  -6   4       1220.24       1216.40        60.31 o                         
  -1  -6   4       7424.02       8172.99       383.01 o                         
   0  -6   4        704.17        823.24        71.56 o                         
   1  -6   4       1868.88       2208.68       163.61 o                         
   2  -6   4       3639.16       3398.04       194.81 o                         
   3  -6   4       7774.85       7934.72       370.84 o                         
   4  -6   4       1881.50       2367.62       111.73 o                         
   5  -6   4       3650.99       3734.64       175.81 o                         
   6  -6   4        431.02        449.17        23.77 o                         
   7  -6   4        400.83        399.46        24.31 o                         
   8  -6   4        218.67        243.65        15.75 o                         
   9  -6   4         51.42         32.95         9.14 o                         
  10  -6   4        748.51        754.31        40.04 o                         
  11  -6   4        742.43        795.30        42.42 o                         
  12  -6   4         12.00         13.26         9.00 o                         
  13  -6   4        137.86        106.79        26.44 o                         
  14  -6   4        530.37        546.23        35.74 o                         
  15  -6   4        458.25        494.99        32.55 o                         
  16  -6   4         97.32        111.47        14.11 o                         
 -16  -5   4          2.63          5.75         9.99 o                         
 -15  -5   4          2.20          9.56        17.39 o                         
 -14  -5   4          5.33         18.53         9.31 o                         
 -13  -5   4         89.32         91.05        11.22 o                         
 -12  -5   4         47.64         71.86         7.89 o                         
 -11  -5   4        131.78        113.05        10.02 o                         
 -10  -5   4        120.98         84.54         7.74 o                         
  -9  -5   4        520.32        536.61        25.64 o                         
  -8  -5   4        333.98        372.47        33.49 o                         
  -7  -5   4        138.64        163.49        10.27 o                         
  -6  -5   4          3.07          8.22         7.01 o                         
  -5  -5   4         33.68         14.41         4.10 o                         
  -4  -5   4       1031.62       1004.71        42.65 o                         
  -3  -5   4        385.14        389.19        16.57 o                         
  -2  -5   4       2194.94       1875.14        90.25 o                         
  -1  -5   4       1556.16       1494.66        71.69 o                         
   0  -5   4        162.52        129.30        17.46 o                         
   1  -5   4        273.18        262.84        23.11 o                         
   2  -5   4         16.83          6.01         4.77 o                         
   3  -5   4        335.57        258.66        22.08 o                         
   4  -5   4         50.95         45.37         4.55 o                         
   5  -5   4        340.97        291.35        16.37 o                         
   6  -5   4        143.42        153.12        12.82 o                         
   7  -5   4        124.72        153.47        37.76 o                         
   8  -5   4        154.51        117.67        23.67 o                         
   9  -5   4         56.59         52.37         7.11 o                         
  10  -5   4        127.06         83.91         8.65 o                         
  11  -5   4        200.65        183.93        14.15 o                         
  12  -5   4          1.56          5.80        13.11 o                         
  13  -5   4         49.56         27.76        15.70 o                         
  14  -5   4         18.76         13.40         6.15 o                         
  15  -5   4         26.11         42.43        14.12 o                         
  16  -5   4         17.76         -1.45        13.17 o                         
 -17  -4   4         12.31         15.09        10.50 o                         
 -16  -4   4          0.45         13.34        10.30 o                         
 -15  -4   4        225.86        294.30        22.30 o                         
 -14  -4   4        429.99        414.51        26.70 o                         
 -13  -4   4          5.39         -5.11         8.49 o                         
 -12  -4   4        575.27        645.70        29.44 o                         
 -11  -4   4         23.14         41.73         8.42 o                         
 -10  -4   4         32.33         47.01         6.79 o                         
  -9  -4   4        780.30        758.49        32.09 o                         
  -8  -4   4        111.76        142.88        12.69 o                         
  -7  -4   4       2550.43       2899.25       122.00 o                         
  -6  -4   4        115.76         60.35        10.87 o                         
  -5  -4   4       1537.84       1836.93        68.90 o                         
  -4  -4   4      11209.98      11580.65       585.99 o                         
  -3  -4   4       1171.47       1117.18        46.47 o                         
  -2  -4   4       1268.24       1507.34        62.64 o                         
  -1  -4   4        373.40        485.09        21.61 o                         
   0  -4   4      25952.91      27233.34      2201.12 o                         
   1  -4   4        131.97        148.70        14.02 o                         
   2  -4   4        223.41        301.56        15.64 o                         
   3  -4   4        477.33        503.26        58.01 o                         
   4  -4   4       3205.57       3153.58       128.86 o                         
   5  -4   4       3460.55       3488.97       142.93 o                         
   6  -4   4       2740.64       3275.68       134.86 o                         
   7  -4   4        259.71        294.86        15.89 o                         
   8  -4   4        614.40        796.63        49.36 o                         
   9  -4   4         18.17         29.45         7.91 o                         
  10  -4   4        349.35        397.21        22.66 o                         
  11  -4   4        421.24        488.87        25.86 o                         
  12  -4   4        246.94        280.58        24.17 o                         
  13  -4   4         18.13         28.60         6.17 o                         
  14  -4   4         13.44          2.03         8.21 o                         
  15  -4   4          8.28         21.56         9.00 o                         
  16  -4   4         21.05         17.28        13.05 o                         
 -17  -3   4          4.56        -10.57        22.42 o                         
 -16  -3   4        110.17        138.01        14.96 o                         
 -15  -3   4          0.09         -1.17        11.93 o                         
 -14  -3   4         95.85         85.64        24.92 o                         
 -13  -3   4          0.03         15.61        15.51 o                         
 -12  -3   4         50.73         59.23         7.42 o                         
 -11  -3   4         80.04         86.00        12.74 o                         
 -10  -3   4        131.57        122.94         8.50 o                         
  -9  -3   4        143.47         93.55         6.90 o                         
  -8  -3   4          1.49         -0.84         4.30 o                         
  -7  -3   4        339.65        335.78        15.70 o                         
  -6  -3   4         36.79         39.14         5.61 o                         
  -5  -3   4        162.29        157.02        11.13 o                         
  -4  -3   4       1355.45       1065.95        40.56 o                         
  -3  -3   4        175.54        146.65        11.26 o                         
  -2  -3   4        720.73        502.77        21.58 o                         
  -1  -3   4       1334.85        884.84        62.52 o                         
   0  -3   4       1352.92        951.79        58.80 o                         
   1  -3   4         54.93         26.22         5.40 o                         
   2  -3   4       6447.77       5622.12       228.17 o                         
   3  -3   4      14215.46      12090.66       488.35 o                         
   4  -3   4       2967.89       2272.25       230.13 o                         
   5  -3   4        996.18       1083.73        46.03 o                         
   6  -3   4       3498.32       3498.58       143.75 o                         
   7  -3   4       3496.58       3342.40       138.39 o                         
   8  -3   4        435.57        391.79        48.04 o                         
   9  -3   4        302.39        360.67        19.59 o                         
  10  -3   4         13.35         15.58         7.11 o                         
  11  -3   4        215.18        191.93        15.23 o                         
  12  -3   4         47.54         37.08         7.82 o                         
  13  -3   4        351.40        341.24        18.03 o                         
  14  -3   4         38.42         25.04        12.90 o                         
  15  -3   4          3.38         14.94         8.65 o                         
  16  -3   4          1.52          2.94         8.79 o                         
 -17  -2   4         31.52          6.30        11.41 o                         
 -16  -2   4         17.45         -7.18        18.56 o                         
 -15  -2   4         72.01         86.42        14.24 o                         
 -14  -2   4        245.87        272.16        20.58 o                         
 -13  -2   4         58.71         46.51         8.11 o                         
 -12  -2   4        151.37        172.49        12.41 o                         
 -11  -2   4       1272.88       1361.51        54.52 o                         
 -10  -2   4         14.22         13.50         4.89 o                         
  -9  -2   4        225.82        265.10        22.66 o                         
  -8  -2   4          3.25          1.89         4.85 o                         
  -7  -2   4        649.19        661.75        40.26 o                         
  -6  -2   4        970.11        943.02        48.17 o                         
  -5  -2   4       6251.73       6678.02       315.69 o                         
  -4  -2   4      14407.89      16106.29       925.80 o                         
  -3  -2   4      12422.68      12708.03       730.33 o                         
  -1  -2   4      19562.06      19596.39      1121.65 o                         
   1  -2   4       3738.87       3862.77       181.26 o                         
   4  -2   4       5764.49       6235.74       361.58 o                         
   5  -2   4       6677.39       7619.84       441.68 o                         
   6  -2   4       2801.06       3350.41       138.51 o                         
   7  -2   4        601.51        872.31        70.37 o                         
   8  -2   4        996.64       1134.25        49.77 o                         
   9  -2   4         52.12         48.17         6.45 o                         
  10  -2   4        183.95        222.80        14.86 o                         
  11  -2   4        252.88        268.24        28.31 o                         
  12  -2   4         14.82         21.04         5.83 o                         
  13  -2   4        425.63        455.88        22.44 o                         
  14  -2   4         28.73         32.06         9.40 o                         
  15  -2   4          4.92         16.00        21.00 o                         
  16  -2   4         61.15         23.43         8.80 o                         
 -17  -1   4          8.22         31.38        16.92 o                         
 -16  -1   4         15.68         -7.23        30.58 o                         
 -15  -1   4         43.79         35.65        10.15 o                         
 -14  -1   4         39.76         23.74         8.83 o                         
 -13  -1   4         47.81         22.96         8.05 o                         
 -12  -1   4         95.56        109.62        11.32 o                         
 -11  -1   4         83.12         51.30         6.29 o                         
 -10  -1   4        737.92        720.01        30.64 o                         
  -9  -1   4        125.95         65.56         9.94 o                         
  -8  -1   4       2852.09       2632.19        98.59 o                         
  -7  -1   4       1352.89       1255.89        63.45 o                         
  -6  -1   4        758.05        741.19        29.82 o                         
  -5  -1   4        191.92        199.39        10.65 o                         
  -4  -1   4       1314.91       1075.47        40.86 o                         
  -3  -1   4        710.67        668.39        50.94 o                         
  -2  -1   4         94.72         95.84         6.16 o                         
  -1  -1   4        173.99         43.40         9.29 o                         
   0  -1   4       1475.91        974.05        45.26 o                         
   1  -1   4        479.21        373.41        27.86 o                         
   2  -1   4         72.87         70.55         7.27 o                         
   3  -1   4       4485.92       4430.33       182.43 o                         
   4  -1   4        631.64        522.30        23.95 o                         
   5  -1   4       1375.59       1313.32        56.57 o                         
   6  -1   4        100.94         91.70        11.22 o                         
   7  -1   4        621.41        565.29        27.07 o                         
   8  -1   4        155.05        174.90        11.12 o                         
   9  -1   4        586.86        631.37        31.36 o                         
  10  -1   4          6.99          6.54         4.62 o                         
  11  -1   4        222.43        245.27        20.18 o                         
  12  -1   4        202.04        177.15        11.62 o                         
  13  -1   4        140.49        168.16        12.04 o                         
  14  -1   4        225.16        280.03        16.22 o                         
  15  -1   4         12.99         10.78         8.54 o                         
  16  -1   4         31.53         44.65        14.81 o                         
 -17   0   4         26.57         12.53        18.05 o                         
 -16   0   4         32.46         38.71        22.55 o                         
 -15   0   4         12.63          3.90        12.38 o                         
 -14   0   4         32.97         62.94        10.66 o                         
 -13   0   4          0.76          2.73         5.77 o                         
 -12   0   4       1035.18       1080.82        48.64 o                         
 -11   0   4          2.32          1.42         8.35 o                         
 -10   0   4         34.31         36.23         5.57 o                         
  -9   0   4          2.13         -0.92         4.84 o                         
  -8   0   4       2787.71       2917.35       107.88 o                         
  -7   0   4         18.65         28.63         6.13 o                         
  -6   0   4        277.25        256.94        13.32 o                         
  -5   0   4        322.68        259.59        19.65 o                         
  -4   0   4         88.87        188.41         9.11 o                         
  -3   0   4        148.57        140.99         7.10 o                         
  -2   0   4      18683.15      20116.94      1152.91 o                         
  -1   0   4          8.81          9.93         2.52 o                         
   1   0   4        204.76        163.47        14.57 o                         
   2   0   4      27983.72      29538.54      1691.39 o                         
   3   0   4        514.59        510.27        23.80 o                         
   4   0   4       4019.34       4039.54       192.60 o                         
   5   0   4        379.88        419.72        20.90 o                         
   6   0   4       2152.88       2469.76       103.55 o                         
   7   0   4         80.52         67.99        11.24 o                         
   8   0   4        265.24        314.04        20.52 o                         
   9   0   4         81.44         78.45        11.74 o                         
  10   0   4        188.76        194.26        13.20 o                         
  11   0   4         20.92         10.16         5.46 o                         
  12   0   4        582.84        628.93        29.30 o                         
  13   0   4         39.17         50.43         6.97 o                         
  14   0   4        228.32        287.93        17.07 o                         
  15   0   4          4.85          9.20        22.08 o                         
  16   0   4         18.70          7.58         8.69 o                         
 -17   1   4         14.96         -2.86        10.36 o                         
 -16   1   4         50.00         21.68        21.11 o                         
 -15   1   4         30.88         36.91         9.98 o                         
 -14   1   4         37.74         39.79         9.95 o                         
 -13   1   4        149.08        140.57        11.52 o                         
 -12   1   4         15.72         25.27         7.79 o                         
 -11   1   4        415.62        467.80        23.26 o                         
 -10   1   4        922.68        815.09        36.57 o                         
  -9   1   4        306.03        277.69        15.35 o                         
  -8   1   4        170.50        150.28         9.71 o                         
  -7   1   4        388.50        360.95        17.59 o                         
  -6   1   4        132.78        161.54        15.43 o                         
  -5   1   4        158.22        141.86         8.02 o                         
  -4   1   4       2873.15       2398.42        98.15 o                         
  -3   1   4         70.81         85.73        15.82 o                         
  -2   1   4       1022.56        796.36        54.34 o                         
  -1   1   4          4.12          9.30         3.54 o                         
   0   1   4         37.21         26.27         3.48 o                         
   1   1   4        142.18        142.84        29.79 o                         
   2   1   4       3983.78       3023.69       144.58 o                         
   3   1   4       2294.56       2067.10        98.70 o                         
   4   1   4        660.23        502.53        25.01 o                         
   5   1   4         62.99         63.75        13.77 o                         
   6   1   4        517.17        401.61        21.93 o                         
   7   1   4        233.67        249.62        23.59 o                         
   8   1   4        288.65        291.50        22.77 o                         
   9   1   4        220.22        218.62        15.98 o                         
  10   1   4          0.91          8.20         9.95 o                         
  11   1   4         43.58         65.69         6.67 o                         
  12   1   4        247.25        267.15        20.04 o                         
  13   1   4          2.64         12.35         8.77 o                         
  14   1   4        327.55        350.17        19.23 o                         
  15   1   4         21.48         18.19         9.42 o                         
  16   1   4         26.10          9.76        12.49 o                         
 -17   2   4          2.78          6.53        13.38 o                         
 -16   2   4        222.09        258.30        25.14 o                         
 -15   2   4         32.74         25.03         9.86 o                         
 -14   2   4        213.82        230.59        19.66 o                         
 -13   2   4        817.20        810.08        39.07 o                         
 -12   2   4        546.73        587.50        38.38 o                         
 -11   2   4         80.57         75.10         7.91 o                         
 -10   2   4          0.18         -6.68         8.64 o                         
  -9   2   4       2133.12       2307.27        96.32 o                         
  -8   2   4        313.05        266.27        15.41 o                         
  -7   2   4       2609.85       2608.11        97.30 o                         
  -6   2   4        190.94        175.60         9.99 o                         
  -5   2   4       3191.31       3198.56       130.70 o                         
  -4   2   4      15153.36      16856.29       969.20 o                         
  -3   2   4      10449.93      11709.42       674.33 o                         
  -2   2   4       3626.48       4297.97       175.62 o                         
  -1   2   4        276.81        165.28         9.22 o                         
   0   2   4       3806.34       4571.29       186.06 o                         
   1   2   4         11.29          3.50         4.00 o                         
   2   2   4        758.12        707.91        38.00 o                         
   3   2   4       1062.28       1150.60        58.90 o                         
   4   2   4       3415.30       3938.45       162.49 o                         
   5   2   4       1711.67       1418.40        61.43 o                         
   6   2   4        624.75        634.14        33.19 o                         
   7   2   4        895.96        925.91        42.52 o                         
   8   2   4        563.06        541.50        34.09 o                         
   9   2   4        279.73        315.27        23.42 o                         
  10   2   4         26.37         14.63         5.05 o                         
  11   2   4          6.68         -2.43        12.35 o                         
  12   2   4        184.99        168.05        16.06 o                         
  13   2   4         62.61         82.62        10.00 o                         
  14   2   4         10.21         21.63         6.69 o                         
  15   2   4         71.13         58.68        10.52 o                         
  16   2   4          0.01         -2.67         8.54 o                         
 -17   3   4         40.82         33.07        10.74 o                         
 -16   3   4          2.33          4.83        10.16 o                         
 -15   3   4          1.25         -1.85         8.83 o                         
 -14   3   4          1.44         -7.02        12.45 o                         
 -13   3   4        170.52        195.70        17.22 o                         
 -12   3   4         10.76         11.17        11.88 o                         
 -11   3   4        121.54        105.81         8.16 o                         
 -10   3   4        761.30        767.86        35.03 o                         
  -9   3   4        636.99        651.83        27.80 o                         
  -8   3   4       1148.10       1139.23        44.93 o                         
  -7   3   4        809.31        721.21        52.46 o                         
  -6   3   4         83.64         63.27         7.17 o                         
  -5   3   4       1604.59       1289.27        54.22 o                         
  -4   3   4         60.67         31.00         6.42 o                         
  -3   3   4        379.61        481.93        38.30 o                         
  -2   3   4        666.98        570.81        31.34 o                         
  -1   3   4        220.68        181.27        20.56 o                         
   0   3   4       7545.71       6386.80       301.26 o                         
   1   3   4       9148.31       8585.81       402.89 o                         
   2   3   4       1605.37       1565.71        99.23 o                         
   3   3   4         17.75         17.53         5.17 o                         
   4   3   4         22.90         33.96        13.63 o                         
   5   3   4        288.56        322.22        24.03 o                         
   6   3   4       2084.41       2383.80       101.11 o                         
   7   3   4        172.09        151.54        13.91 o                         
   8   3   4         16.48          6.30         4.71 o                         
   9   3   4        227.79        230.49        13.27 o                         
  10   3   4        119.51        119.53         8.55 o                         
  11   3   4         22.99         13.53         5.55 o                         
  12   3   4         10.74          9.51         5.80 o                         
  13   3   4         32.65         27.20         6.99 o                         
  14   3   4         26.25         12.91        17.34 o                         
  15   3   4          5.47          8.41        18.77 o                         
  16   3   4        133.09        139.52        15.46 o                         
 -17   4   4          0.43         10.33        17.21 o                         
 -16   4   4        603.51        686.25        38.82 o                         
 -15   4   4         58.47         34.57        15.09 o                         
 -14   4   4        194.98        141.14        13.22 o                         
 -13   4   4        161.78        177.92        23.17 o                         
 -12   4   4        673.71        642.54        29.08 o                         
 -11   4   4        315.96        334.39        17.58 o                         
 -10   4   4        483.57        487.56        22.59 o                         
  -9   4   4        306.16        298.04        16.51 o                         
  -8   4   4         97.34         99.80        16.54 o                         
  -7   4   4       3576.17       3867.14       142.70 o                         
  -6   4   4          2.26          1.45         4.16 o                         
  -5   4   4       2292.26       2544.20       104.85 o                         
  -4   4   4         43.02         42.03         8.67 o                         
  -3   4   4       2458.75       2630.44       108.01 o                         
  -2   4   4      23529.36      26669.37      2163.39 o                         
  -1   4   4          0.48          4.26         3.51 o                         
   0   4   4       1172.06       1332.83        66.60 o                         
   1   4   4      17991.41      19152.01      1101.29 o                         
   2   4   4        220.15        287.54        31.41 o                         
   3   4   4       8255.82       8287.06       391.84 o                         
   4   4   4       3296.85       3949.05       231.45 o                         
   5   4   4      11820.15      11632.36       554.51 o                         
   6   4   4      24830.11      28207.41      1623.59 o                         
   7   4   4        287.78        313.66        15.72 o                         
   8   4   4       1435.78       1680.17        65.54 o                         
   9   4   4        146.17        168.61        12.40 o                         
  10   4   4        464.58        521.45        24.56 o                         
  11   4   4        127.65        139.70         9.56 o                         
  12   4   4        366.64        447.40        24.01 o                         
  13   4   4         72.42         66.38        10.52 o                         
  14   4   4         61.76         70.96        22.23 o                         
  15   4   4         18.09         23.97         9.56 o                         
 -17   5   4         47.25         24.39        11.72 o                         
 -16   5   4         44.26         55.63        11.28 o                         
 -15   5   4        198.45        172.55        15.64 o                         
 -14   5   4        183.69        166.28        14.51 o                         
 -13   5   4        257.16        280.63        21.42 o                         
 -12   5   4        187.30        152.67        19.65 o                         
 -11   5   4          0.39         -2.83         5.88 o                         
 -10   5   4          0.84         -2.13         5.80 o                         
  -9   5   4        224.40        250.71        13.65 o                         
  -8   5   4        604.62        572.44        24.94 o                         
  -7   5   4        516.46        485.25        27.02 o                         
  -6   5   4        163.80        151.10        11.91 o                         
  -5   5   4       1708.35       1692.66        70.21 o                         
  -4   5   4        407.70        392.58        18.48 o                         
  -3   5   4       1318.09       1247.08        52.54 o                         
  -2   5   4        311.76        264.06        12.77 o                         
  -1   5   4         34.08          6.36         4.24 o                         
   0   5   4        447.04        485.86        73.21 o                         
   1   5   4        804.79        774.82       100.86 o                         
   2   5   4        292.84        208.68        27.25 o                         
   3   5   4       2050.78       2156.37       107.14 o                         
   4   5   4        754.66        727.19        59.31 o                         
   5   5   4        156.67        201.10        49.64 o                         
   6   5   4       1071.56       1209.83        55.18 o                         
   7   5   4        157.33        142.22        11.95 o                         
   8   5   4        178.27        127.17        25.49 o                         
   9   5   4        733.88        728.76        32.13 o                         
  10   5   4         23.24         17.35         6.02 o                         
  11   5   4          0.19          0.77         5.93 o                         
  12   5   4         13.78         17.85        10.13 o                         
  13   5   4          0.71         16.15        10.19 o                         
  14   5   4         29.65         19.86         8.92 o                         
  15   5   4          1.35         -0.41         9.18 o                         
 -16   6   4         12.95         13.62        25.23 o                         
 -15   6   4          8.26          7.95        13.30 o                         
 -14   6   4          9.37         10.27         9.63 o                         
 -13   6   4         22.02         17.88         9.85 o                         
 -12   6   4          9.41          9.72         8.61 o                         
 -11   6   4          6.75          7.01         8.44 o                         
 -10   6   4         78.84         88.75         7.92 o                         
  -9   6   4        263.59        259.81        14.39 o                         
  -8   6   4        149.49        150.85         9.73 o                         
  -7   6   4         54.75         58.21         9.69 o                         
  -6   6   4        133.80        116.91        19.57 o                         
  -5   6   4         65.06         45.20         6.99 o                         
  -4   6   4       2820.98       3309.06       122.17 o                         
  -3   6   4        135.26        188.63        18.47 o                         
  -2   6   4       5506.04       6099.26       248.17 o                         
  -1   6   4        173.44        245.19        79.19 o                         
   0   6   4         35.81         33.11         7.29 o                         
   1   6   4       3034.46       3647.15       175.79 o                         
   2   6   4        462.79        448.35        22.51 o                         
   3   6   4         86.16         78.72         7.52 o                         
   4   6   4        520.54        585.62        28.79 o                         
   5   6   4         70.93        106.25        31.54 o                         
   6   6   4        564.20        488.01        26.48 o                         
   7   6   4          1.14         -7.71         7.71 o                         
   8   6   4        202.19        152.08        20.31 o                         
   9   6   4       1367.87       1531.91        70.66 o                         
  10   6   4        475.88        415.95        24.84 o                         
  11   6   4         47.89         48.90        15.17 o                         
  12   6   4          1.65         -6.22         7.96 o                         
  13   6   4        518.30        532.38        38.85 o                         
  14   6   4         10.79          0.36        12.37 o                         
 -16   7   4          6.48          7.71        11.42 o                         
 -15   7   4          4.37          8.33        21.70 o                         
 -14   7   4          3.80         -5.79         8.70 o                         
 -13   7   4         11.01         17.35        17.53 o                         
 -12   7   4        107.00        126.17        17.00 o                         
 -11   7   4          4.17         -5.89         5.89 o                         
 -10   7   4        382.90        396.08        31.16 o                         
  -9   7   4         47.01         35.52         6.75 o                         
  -8   7   4          0.96         -4.18         5.00 o                         
  -7   7   4          3.66          3.80         6.30 o                         
  -6   7   4        643.47        668.05        30.27 o                         
  -5   7   4        378.70        344.89        16.10 o                         
  -4   7   4        272.21        215.44        11.35 o                         
  -3   7   4         24.07         35.48         5.72 o                         
  -2   7   4          0.49         -3.45        12.90 o                         
  -1   7   4        144.41        140.38        12.58 o                         
   0   7   4        426.86        393.50        56.24 o                         
   1   7   4       1308.78       1243.86        77.08 o                         
   2   7   4         18.75         16.52         6.75 o                         
   3   7   4        507.30        570.84        36.81 o                         
   4   7   4         56.08         65.13        23.87 o                         
   5   7   4        697.64        754.42        44.80 o                         
   6   7   4         35.63         31.29         6.06 o                         
   7   7   4          3.13          7.67         6.67 o                         
   8   7   4          9.91         18.10        11.23 o                         
   9   7   4        326.29        392.32        27.64 o                         
  10   7   4         20.12         24.58         8.15 o                         
  11   7   4        140.51        161.58        18.89 o                         
  12   7   4          1.18         -3.25         8.55 o                         
  13   7   4        274.32        311.25        44.75 o                         
  14   7   4         49.65         34.41        16.67 o                         
 -16   8   4          0.10         -8.57        10.62 o                         
 -15   8   4          3.68          6.07        10.40 o                         
 -14   8   4         16.04         14.98        11.38 o                         
 -13   8   4         22.87         48.81         9.88 o                         
 -12   8   4          5.31         -6.29        10.52 o                         
 -11   8   4        127.87        112.35        20.08 o                         
 -10   8   4          1.21          4.17         5.82 o                         
  -9   8   4       1253.05       1280.03        51.15 o                         
  -8   8   4        519.92        524.69        25.10 o                         
  -7   8   4        499.73        589.37        27.57 o                         
  -6   8   4        582.93        646.41        50.09 o                         
  -5   8   4       1751.89       2036.75        76.94 o                         
  -4   8   4        287.90        273.52        13.52 o                         
  -3   8   4          7.49          2.66         3.48 o                         
  -2   8   4        789.76        900.85        49.10 o                         
  -1   8   4        146.34        148.93        14.22 o                         
   0   8   4        425.74        320.63        22.23 o                         
   1   8   4        178.92        181.28        17.64 o                         
   2   8   4        188.52        193.85        18.66 o                         
   3   8   4        143.82        119.51        13.94 o                         
   4   8   4         67.81         95.71        16.40 o                         
   5   8   4       2872.44       2773.54       119.56 o                         
   6   8   4        259.00        263.89        19.99 o                         
   7   8   4         14.49         17.57         7.10 o                         
   8   8   4          5.37         -2.09        11.55 o                         
   9   8   4       1061.63       1062.07        52.27 o                         
  10   8   4         57.44         42.95         8.94 o                         
  11   8   4        133.41        147.19        18.20 o                         
  12   8   4         27.59         50.91         9.63 o                         
  13   8   4          3.93         -9.54        20.08 o                         
 -15   9   4          0.17          7.62        10.21 o                         
 -14   9   4         70.70         87.02        21.45 o                         
 -13   9   4          0.24         -8.40        14.90 o                         
 -12   9   4         39.10         25.17         9.35 o                         
 -11   9   4        173.41        158.67        20.66 o                         
 -10   9   4          0.09          2.71         8.85 o                         
  -9   9   4        127.40        133.35        14.67 o                         
  -8   9   4        209.81        298.41        16.78 o                         
  -7   9   4         36.41         34.48         6.28 o                         
  -6   9   4         61.99         48.71         7.24 o                         
  -5   9   4         28.18         36.36         6.71 o                         
  -4   9   4        329.65        357.28        42.23 o                         
  -3   9   4         61.27         58.94         5.55 o                         
  -2   9   4          4.14         14.58        18.24 o                         
  -1   9   4          9.21          9.84        10.53 o                         
   0   9   4        484.31        531.67        44.67 o                         
   1   9   4          2.01          7.34        17.34 o                         
   2   9   4        251.21        253.98        22.65 o                         
   3   9   4         70.85         57.50         9.42 o                         
   4   9   4        556.70        645.86        53.00 o                         
   5   9   4        892.92        895.25        47.44 o                         
   6   9   4          9.34          3.23         6.28 o                         
   7   9   4         16.12          8.47         6.39 o                         
   8   9   4         76.06         90.22        20.79 o                         
   9   9   4        528.43        659.16        43.47 o                         
  10   9   4          1.00        -11.29        12.80 o                         
  11   9   4          2.47          1.06         8.18 o                         
  12   9   4          0.83         -5.70        23.54 o                         
  13   9   4         12.62         14.24        15.68 o                         
 -14  10   4         32.13         36.62        13.92 o                         
 -13  10   4        101.97        133.79        22.94 o                         
 -12  10   4        147.95        159.69        14.66 o                         
 -11  10   4         71.72         48.28        10.05 o                         
 -10  10   4          7.26         16.10         8.47 o                         
  -9  10   4        116.72        113.35        11.95 o                         
  -8  10   4        421.40        382.09        20.42 o                         
  -7  10   4        418.91        502.65        24.52 o                         
  -6  10   4        179.81        152.79        10.78 o                         
  -5  10   4        585.20        555.46        24.31 o                         
  -4  10   4         42.20         33.81         9.64 o                         
  -3  10   4          0.01         -2.70         8.40 o                         
  -2  10   4       2690.68       2582.09       128.16 o                         
  -1  10   4        231.98        256.75        20.50 o                         
   0  10   4          2.62         19.48        10.86 o                         
   1  10   4        211.29        192.31        17.45 o                         
   2  10   4         43.02         61.29        10.34 o                         
   3  10   4        251.42        274.83        19.23 o                         
   4  10   4        273.14        332.55        33.98 o                         
   5  10   4       1461.94       1455.14        82.50 o                         
   6  10   4        267.66        318.14        24.63 o                         
   7  10   4        182.76        266.82        17.28 o                         
   8  10   4        185.49        134.27        12.02 o                         
   9  10   4         47.81         23.34        11.62 o                         
  10  10   4         29.73         23.20         8.30 o                         
  11  10   4          2.16          6.11         9.93 o                         
  12  10   4         56.36         56.62        22.51 o                         
 -14  11   4          7.69         17.52        15.57 o                         
 -13  11   4         18.96         31.81        11.24 o                         
 -12  11   4        196.47        152.34        18.47 o                         
 -11  11   4         91.74         64.71        11.70 o                         
 -10  11   4        108.98        131.41        16.17 o                         
  -9  11   4          1.30          4.47         8.11 o                         
  -8  11   4          2.35         -7.10         7.66 o                         
  -7  11   4        582.29        660.83        36.56 o                         
  -6  11   4         10.24          2.49         5.70 o                         
  -5  11   4        389.77        408.70        29.09 o                         
  -4  11   4        281.51        251.96        22.28 o                         
  -3  11   4        186.42        116.82        35.89 o                         
  -2  11   4         21.95          8.87        17.78 o                         
  -1  11   4         11.45          0.79        21.77 o                         
   0  11   4         22.25         20.49         9.75 o                         
   1  11   4         46.56         33.82        28.25 o                         
   2  11   4        282.34        270.07        36.92 o                         
   3  11   4        104.65         80.64         8.95 o                         
   4  11   4         56.58         53.59         8.49 o                         
   5  11   4         35.85         35.03         8.10 o                         
   6  11   4         10.82          5.99        10.17 o                         
   7  11   4          5.29         -6.81         9.27 o                         
   8  11   4         26.54         29.10        13.91 o                         
   9  11   4          3.09          6.17        14.74 o                         
  10  11   4         29.47         28.72         8.39 o                         
  11  11   4         10.41         15.13         8.53 o                         
 -13  12   4         16.66         20.66        11.26 o                         
 -12  12   4         85.16         98.96        13.81 o                         
 -11  12   4          9.94         20.68         9.83 o                         
 -10  12   4         15.68         30.16        14.76 o                         
  -9  12   4          1.33          2.06         8.52 o                         
  -8  12   4         37.80         54.07         9.14 o                         
  -7  12   4         15.64         34.52         8.49 o                         
  -6  12   4        685.80        798.59        43.09 o                         
  -5  12   4        269.51        193.79        67.78 o                         
  -4  12   4        157.46        148.26        28.04 o                         
  -3  12   4        653.05        592.04        37.92 o                         
  -2  12   4        152.01        151.29        15.65 o                         
  -1  12   4        270.47        318.24        28.12 o                         
   0  12   4         16.96         -5.80        11.69 o                         
   1  12   4         30.75         31.12         9.79 o                         
   2  12   4          0.26          3.92         7.66 o                         
   3  12   4         10.26         22.46         8.95 o                         
   4  12   4         99.78         79.74        26.41 o                         
   5  12   4         21.12         11.84        12.56 o                         
   6  12   4          1.82         13.97        10.93 o                         
   7  12   4          0.05         -4.04        16.22 o                         
   8  12   4          0.70         19.95        12.81 o                         
   9  12   4          0.02         25.99        16.84 o                         
  10  12   4          3.21         16.84        13.19 o                         
 -12  13   4         14.02         23.77        11.10 o                         
 -11  13   4          4.94         -5.42        10.13 o                         
 -10  13   4          2.96         -4.59        13.12 o                         
  -9  13   4         80.62         71.26        10.90 o                         
  -8  13   4         40.93         33.50         9.41 o                         
  -7  13   4        130.74        137.30        12.86 o                         
  -6  13   4         33.74         38.69        15.91 o                         
  -5  13   4          2.48         -4.16        12.20 o                         
  -4  13   4        210.63        188.91        30.54 o                         
  -3  13   4         46.85          8.11        21.75 o                         
  -2  13   4         33.84         12.03        32.12 o                         
  -1  13   4        301.36        316.11        38.28 o                         
   0  13   4         46.95          6.01        31.47 o                         
   1  13   4        109.91        117.65        35.43 o                         
   2  13   4         86.61        135.43        16.77 o                         
   3  13   4        102.27        132.86        16.38 o                         
   4  13   4          3.58        -12.59        18.78 o                         
   5  13   4         68.72         65.30        16.25 o                         
   6  13   4         59.35         69.79        24.82 o                         
   7  13   4          9.86          0.22        16.14 o                         
   8  13   4          2.75         -1.24        12.05 o                         
   9  13   4         19.20         33.03        15.28 o                         
 -11  14   4          8.82         16.84        14.55 o                         
 -10  14   4         23.99         15.27         9.38 o                         
  -9  14   4          4.99          3.53         8.62 o                         
  -8  14   4         13.95         18.20        10.16 o                         
  -7  14   4         16.08          4.92        13.26 o                         
  -6  14   4         86.04         65.47        24.13 o                         
  -4  14   4        325.19        389.53        44.16 o                         
  -3  14   4          1.71          0.69        21.52 o                         
  -2  14   4        140.10         84.61        26.62 o                         
  -1  14   4        248.95        273.42        38.13 o                         
   0  14   4        442.14        447.18        50.64 o                         
   1  14   4        146.40        136.13        31.00 o                         
   2  14   4         84.98         86.50        20.25 o                         
   3  14   4          0.65        -14.20        14.20 o                         
   4  14   4         74.40         48.66        14.62 o                         
   5  14   4         30.24         10.38        29.12 o                         
   6  14   4         65.61         51.16        14.67 o                         
   7  14   4          1.95          2.92        13.29 o                         
   8  14   4          2.98         20.85        13.75 o                         
  -9  15   4          7.71         -0.27        53.98 o                         
  -8  15   4          2.15         -8.02        22.04 o                         
  -7  15   4          1.51          9.41        15.35 o                         
  -6  15   4         38.38         55.60        37.07 o                         
  -5  15   4         30.30         -1.95        34.84 o                         
  -4  15   4         35.13         10.24        23.79 o                         
  -3  15   4         11.75          7.91        22.75 o                         
  -2  15   4         12.92          9.86        23.69 o                         
  -1  15   4         47.26         42.77        36.87 o                         
   0  15   4          0.24         25.33        24.67 o                         
   1  15   4         67.69        103.09        17.78 o                         
   2  15   4          0.18        -19.78        22.34 o                         
   3  15   4         67.17         85.39        16.44 o                         
   4  15   4         20.68         -6.67        38.84 o                         
   5  15   4          0.15         -3.62        13.90 o                         
   6  15   4         25.61         19.86        14.82 o                         
  -7  16   4         58.42         16.46        41.16 o                         
  -6  16   4          0.06        -34.20        34.20 o                         
  -5  16   4          3.37         22.91        41.05 o                         
  -4  16   4          0.19         79.24        43.68 o                         
  -3  16   4          0.18         -2.83        22.08 o                         
  -2  16   4         19.35         16.71        27.67 o                         
  -1  16   4          0.54         -6.01        24.23 o                         
   0  16   4         44.77         46.71        27.57 o                         
   1  16   4        183.05        117.18        40.36 o                         
   2  16   4          1.58          4.46        19.27 o                         
   3  16   4        237.47        328.68        87.52 o                         
   4  16   4          7.99         24.16        14.30 o                         
  -4  17   4         66.66        127.45        50.60 o                         
  -3  17   4          3.63         38.56        39.33 o                         
  -2  17   4          0.14        -37.31        37.31 o                         
  -1  17   4         55.04         27.67        44.61 o                         
   0  17   4         10.08        -10.91        13.55 o                         
  -4 -18   5          1.70         -2.23        15.98 o                         
  -3 -18   5          1.78          3.44        18.35 o                         
  -2 -18   5        106.49         92.81        17.63 o                         
  -1 -18   5          2.08         -4.66        13.74 o                         
   0 -18   5          0.28         25.95        22.43 o                         
   1 -18   5          0.00        -11.05        14.83 o                         
   2 -18   5          6.61         -2.25        26.62 o                         
   3 -18   5          0.01        -11.83        25.49 o                         
   4 -18   5         36.43         65.86        28.02 o                         
   5 -18   5         20.51         40.33        26.22 o                         
   6 -18   5          0.06         -9.85        24.04 o                         
  -7 -17   5          0.21         19.35        14.07 o                         
  -6 -17   5         43.51         34.65        16.15 o                         
  -5 -17   5         27.79         37.23        15.34 o                         
  -4 -17   5          0.44         12.46        11.95 o                         
  -3 -17   5          3.62        -10.13        10.13 o                         
  -2 -17   5          2.53          5.74        14.96 o                         
  -1 -17   5         63.93         50.67        14.52 o                         
   0 -17   5          1.80        -13.08        15.88 o                         
   1 -17   5          3.59         -0.57        12.78 o                         
   2 -17   5         54.89         91.75        31.78 o                         
   4 -17   5          4.51         26.60        25.44 o                         
   5 -17   5          8.77          9.67        24.49 o                         
   6 -17   5          2.33         25.25        25.30 o                         
   7 -17   5          1.22         -8.97        15.29 o                         
   8 -17   5         10.01         36.61        27.03 o                         
  -8 -16   5          0.03        -17.78        17.78 o                         
  -7 -16   5          0.20          3.03        13.16 o                         
  -6 -16   5        147.41        150.24        20.81 o                         
  -5 -16   5          6.06          8.87        11.82 o                         
  -4 -16   5        195.42        190.46        18.45 o                         
  -3 -16   5         17.45         47.05        32.83 o                         
  -2 -16   5         18.02         15.64        13.83 o                         
  -1 -16   5         65.02         50.74        13.86 o                         
   0 -16   5        213.70        304.01        28.95 o                         
   1 -16   5          1.57        -25.33        25.33 o                         
   2 -16   5         50.44         63.09        29.04 o                         
   3 -16   5         70.03        105.31        29.74 o                         
   4 -16   5         62.21         70.60        31.72 o                         
   6 -16   5          5.99         -1.98        15.79 o                         
   7 -16   5         22.66         -4.89        20.12 o                         
   8 -16   5         87.98        153.76        33.49 o                         
   9 -16   5          2.94        -24.90        24.90 o                         
  10 -16   5         67.19        145.51        38.05 o                         
 -10 -15   5          8.33         -2.16        14.79 o                         
  -9 -15   5          4.59         15.07        12.86 o                         
  -8 -15   5          2.05        -11.67        11.67 o                         
  -7 -15   5         39.14         39.31        24.88 o                         
  -6 -15   5         12.49         20.85        15.12 o                         
  -5 -15   5         13.50          8.03        11.41 o                         
  -4 -15   5          6.27          0.68        11.44 o                         
  -3 -15   5         31.14         40.17        11.71 o                         
  -2 -15   5         57.75         75.47        13.26 o                         
  -1 -15   5         58.97         68.26        14.46 o                         
   0 -15   5          0.24        -11.97        11.97 o                         
   1 -15   5         34.89         42.99        29.96 o                         
   2 -15   5          4.98         24.66        25.93 o                         
   3 -15   5          0.05         -8.94        23.07 o                         
   4 -15   5          4.02         30.97        24.30 o                         
   5 -15   5         71.71         56.13        25.34 o                         
   6 -15   5          0.66         14.96        15.34 o                         
   7 -15   5          6.71          1.26        20.83 o                         
   8 -15   5         52.30        110.03        48.32 o                         
   9 -15   5        124.03         98.72        26.21 o                         
  10 -15   5          0.28         12.17        25.39 o                         
  11 -15   5          8.30          8.38        31.51 o                         
 -11 -14   5         65.78         45.48        30.65 o                         
 -10 -14   5         58.29         57.87        14.21 o                         
  -9 -14   5        160.57        182.41        42.02 o                         
  -8 -14   5          0.42          7.92        16.45 o                         
  -7 -14   5         84.85         92.58        29.35 o                         
  -6 -14   5          2.36          9.34        11.29 o                         
  -5 -14   5         25.56         13.04        11.60 o                         
  -4 -14   5         53.05         46.68        13.21 o                         
  -3 -14   5        192.33        176.38        16.86 o                         
  -2 -14   5        403.96        402.57        27.85 o                         
  -1 -14   5         51.51         36.84        12.55 o                         
   0 -14   5         13.59         -0.15        18.10 o                         
   1 -14   5        288.38        276.38        49.32 o                         
   2 -14   5         34.85         58.69        12.22 o                         
   3 -14   5        210.50        191.29        46.08 o                         
   4 -14   5        196.46        193.72        33.09 o                         
   5 -14   5         53.87         58.75        23.82 o                         
   6 -14   5          1.29         10.78        14.66 o                         
   7 -14   5          1.86         14.39        15.53 o                         
   8 -14   5          1.91          0.37        16.59 o                         
   9 -14   5         44.64         38.36        20.16 o                         
  10 -14   5          6.53        -20.78        20.78 o                         
  11 -14   5         23.68         25.37        13.12 o                         
  12 -14   5         35.46         42.39        11.99 o                         
 -12 -13   5         35.92         33.22        16.63 o                         
 -11 -13   5          1.39          0.79        28.37 o                         
 -10 -13   5         36.82         44.08        19.83 o                         
  -9 -13   5         10.61         23.17        16.48 o                         
  -8 -13   5         60.11         68.99        13.58 o                         
  -7 -13   5          0.01          6.96        10.99 o                         
  -6 -13   5         42.85         14.89        11.66 o                         
  -5 -13   5          0.05          4.84        10.09 o                         
  -4 -13   5        316.68        332.47        40.07 o                         
  -3 -13   5         92.02        121.59        14.63 o                         
  -2 -13   5         20.57         30.15        11.00 o                         
  -1 -13   5         13.40         33.32        11.07 o                         
   0 -13   5          9.42         27.71        29.10 o                         
   1 -13   5          3.65          8.91        12.81 o                         
   2 -13   5        113.61         92.25        13.61 o                         
   3 -13   5         17.81         10.55         8.73 o                         
   4 -13   5        335.87        303.57        34.34 o                         
   5 -13   5         13.18         16.33        16.82 o                         
   6 -13   5          6.88         -3.12         9.88 o                         
   7 -13   5          5.68         10.96        12.44 o                         
   8 -13   5         22.70         39.55        17.96 o                         
   9 -13   5          2.61          5.83         9.61 o                         
  10 -13   5          7.19         14.79        10.18 o                         
  11 -13   5          1.69         -0.07        10.52 o                         
  12 -13   5          7.66         14.53        18.56 o                         
  13 -13   5         14.23          6.93        10.42 o                         
 -13 -12   5          0.67        -10.61        10.61 o                         
 -12 -12   5         88.63        109.91        14.64 o                         
 -11 -12   5         73.25         89.59        15.28 o                         
 -10 -12   5         46.90         70.16        17.89 o                         
  -9 -12   5         44.23         50.00        12.28 o                         
  -8 -12   5         59.90         78.89        26.56 o                         
  -7 -12   5        193.85        219.63        21.22 o                         
  -6 -12   5        175.12        161.51        17.56 o                         
  -5 -12   5          0.01          3.02        10.21 o                         
  -4 -12   5        102.26        108.58        13.16 o                         
  -3 -12   5        619.80        693.47        40.04 o                         
  -2 -12   5         14.31         18.23         8.93 o                         
  -1 -12   5        507.38        581.43        44.77 o                         
   0 -12   5         29.37         54.61        11.46 o                         
   1 -12   5        454.81        476.39        33.75 o                         
   2 -12   5       1159.70       1262.78        76.71 o                         
   3 -12   5        857.35        847.49        53.26 o                         
   4 -12   5         29.93          5.65         8.45 o                         
   5 -12   5        943.62       1078.34        66.24 o                         
   6 -12   5         73.08         96.76        13.09 o                         
   7 -12   5          8.21         17.20         7.84 o                         
   8 -12   5         91.33         58.07        10.34 o                         
   9 -12   5          5.90          9.59         9.37 o                         
  10 -12   5        323.72        390.27        28.37 o                         
  11 -12   5        127.72        161.04        17.98 o                         
  12 -12   5         34.26         28.27        11.74 o                         
  13 -12   5          1.50         16.52        33.54 o                         
 -13 -11   5         11.80         -2.44        14.64 o                         
 -12 -11   5         20.04         29.34        10.23 o                         
 -11 -11   5        135.50        142.58        20.97 o                         
 -10 -11   5         30.46         15.59         8.60 o                         
  -9 -11   5          3.08         -1.46         8.14 o                         
  -8 -11   5         66.88         78.42        12.82 o                         
  -7 -11   5        269.26        291.66        24.00 o                         
  -6 -11   5        168.41        128.89        14.03 o                         
  -5 -11   5         41.85         22.99        14.12 o                         
  -4 -11   5        126.32        131.45        14.95 o                         
  -3 -11   5          1.53          0.90         8.70 o                         
  -2 -11   5        200.20        214.89        17.43 o                         
  -1 -11   5          2.24          3.52         5.83 o                         
   0 -11   5         78.77         61.71         9.42 o                         
   1 -11   5         52.11         42.99         8.50 o                         
   2 -11   5          7.25         17.58         7.45 o                         
   3 -11   5          3.39         -4.32        10.95 o                         
   4 -11   5        694.39        692.93        43.99 o                         
   5 -11   5          2.20          4.72         6.66 o                         
   6 -11   5          3.59          2.83         6.97 o                         
   7 -11   5        373.36        381.47        20.50 o                         
   8 -11   5         99.61        105.76        15.27 o                         
   9 -11   5          0.07         -6.66         9.94 o                         
  10 -11   5         38.13         29.40         6.74 o                         
  11 -11   5         54.11        107.36        13.75 o                         
  12 -11   5         22.28         32.32        11.35 o                         
  13 -11   5        128.45        155.48        18.01 o                         
  14 -11   5         32.11         33.69        13.72 o                         
 -14 -10   5         37.18         21.86        15.65 o                         
 -13 -10   5        493.79        535.36        31.65 o                         
 -12 -10   5         32.59         33.06        10.76 o                         
 -11 -10   5         53.28         32.43         9.54 o                         
 -10 -10   5          0.03         -2.62         8.36 o                         
  -9 -10   5         53.55         33.18        11.14 o                         
  -8 -10   5         62.93         50.62        16.94 o                         
  -7 -10   5         47.71         49.72        10.79 o                         
  -6 -10   5        270.95        295.29        22.69 o                         
  -5 -10   5        574.68        566.04        34.94 o                         
  -4 -10   5        905.76        902.11        59.11 o                         
  -3 -10   5          1.08         -8.47        15.15 o                         
  -2 -10   5         95.20         98.40        10.18 o                         
  -1 -10   5          0.10         14.20         7.07 o                         
   0 -10   5         24.67         39.56        22.11 o                         
   1 -10   5         42.17         79.68         9.83 o                         
   2 -10   5        137.12        119.78        11.31 o                         
   3 -10   5        607.65        747.26        46.02 o                         
   4 -10   5        505.73        491.64        32.35 o                         
   5 -10   5       2240.41       2613.19       125.04 o                         
   6 -10   5          5.73         -0.10         5.26 o                         
   7 -10   5          2.21          2.66         5.41 o                         
   8 -10   5        425.03        483.05        24.44 o                         
   9 -10   5        172.41        206.08        14.27 o                         
  10 -10   5          0.21         -3.05         6.03 o                         
  11 -10   5         64.28         61.51         7.79 o                         
  12 -10   5         79.40         97.79        22.38 o                         
  13 -10   5        381.60        488.17        34.55 o                         
  14 -10   5         31.67         43.11        10.62 o                         
 -15  -9   5         33.22         33.16        11.57 o                         
 -14  -9   5          0.11          3.93        17.41 o                         
 -13  -9   5         20.79         15.80        12.59 o                         
 -12  -9   5         18.18          4.73         9.20 o                         
 -11  -9   5         68.88         50.56         9.88 o                         
 -10  -9   5         50.68         38.43         9.32 o                         
  -9  -9   5        281.72        277.58        18.05 o                         
  -8  -9   5        316.03        306.42        33.78 o                         
  -7  -9   5         98.50        108.68        15.61 o                         
  -6  -9   5         40.60         58.85        17.41 o                         
  -5  -9   5         82.55         56.81        12.26 o                         
  -4  -9   5        140.78        111.82        11.47 o                         
  -3  -9   5        451.34        504.15        35.47 o                         
  -2  -9   5         35.84         14.28         8.59 o                         
  -1  -9   5         77.43         69.94         9.21 o                         
   0  -9   5          0.11         -3.84        10.09 o                         
   1  -9   5        134.93        194.77        57.74 o                         
   2  -9   5          2.31          0.14         9.16 o                         
   3  -9   5         68.23         43.44         7.58 o                         
   4  -9   5         49.02         32.91        10.48 o                         
   5  -9   5        213.36        229.36        14.20 o                         
   6  -9   5         32.57         39.07         5.84 o                         
   7  -9   5         29.96         44.95         6.28 o                         
   8  -9   5         72.99         57.13         6.94 o                         
   9  -9   5         46.28         47.79        13.39 o                         
  10  -9   5        467.65        437.68        35.69 o                         
  11  -9   5         58.96         61.69         8.94 o                         
  12  -9   5         64.06         86.01         9.18 o                         
  13  -9   5          0.00         -7.70         9.92 o                         
  14  -9   5         80.57         80.16        12.25 o                         
  15  -9   5          3.70        -10.00        10.00 o                         
 -15  -8   5          1.75        -16.07        17.11 o                         
 -14  -8   5        134.08        117.00        21.51 o                         
 -13  -8   5          0.03         -2.85        11.17 o                         
 -12  -8   5        819.27        747.52        39.92 o                         
 -11  -8   5        235.71        227.21        18.54 o                         
 -10  -8   5       2524.89       2698.95       103.33 o                         
  -9  -8   5        383.98        350.82        19.31 o                         
  -8  -8   5        429.36        516.41        23.70 o                         
  -7  -8   5       1458.06       1403.96        59.84 o                         
  -6  -8   5        627.22        728.39        32.63 o                         
  -5  -8   5         43.37         32.61         8.32 o                         
  -4  -8   5       1411.22       1520.28        76.69 o                         
  -3  -8   5       1580.87       1501.18        75.00 o                         
  -2  -8   5        251.05        203.38        16.02 o                         
  -1  -8   5       9766.94      10678.94       500.22 o                         
   0  -8   5        371.53        337.14        36.89 o                         
   1  -8   5          0.94         16.53        12.05 o                         
   2  -8   5         78.25         56.91        13.13 o                         
   3  -8   5        566.03        962.79        81.98 o                         
   4  -8   5          9.11          5.76         4.99 o                         
   5  -8   5         13.61          9.99         4.62 o                         
   6  -8   5       2416.19       2526.92       119.99 o                         
   7  -8   5        132.37        117.05         9.90 o                         
   8  -8   5        905.40        898.86        46.80 o                         
   9  -8   5         11.51          0.25         5.48 o                         
  10  -8   5        607.77        629.08        34.35 o                         
  11  -8   5          0.00        -10.55        10.55 o                         
  12  -8   5          1.22         -1.24         6.15 o                         
  13  -8   5         49.72         62.02        10.47 o                         
  14  -8   5         34.59         11.15         8.96 o                         
  15  -8   5          0.01          0.03         9.41 o                         
 -16  -7   5         14.01          8.37        11.11 o                         
 -15  -7   5         99.59         64.89        19.09 o                         
 -14  -7   5        131.09        118.97        14.92 o                         
 -13  -7   5         27.93          1.55        13.65 o                         
 -12  -7   5        467.11        521.09        29.84 o                         
 -11  -7   5          4.87          5.42        12.62 o                         
 -10  -7   5         32.47         24.80         6.39 o                         
  -9  -7   5         22.75         44.15         8.75 o                         
  -8  -7   5        131.53        135.71        10.70 o                         
  -7  -7   5          0.35         -1.89         6.42 o                         
  -6  -7   5         14.93          8.78         4.85 o                         
  -5  -7   5         36.57         43.77         8.72 o                         
  -4  -7   5        455.98        452.06        28.28 o                         
  -3  -7   5         11.74         -6.10         8.61 o                         
  -2  -7   5         37.40         67.77        17.44 o                         
  -1  -7   5         15.34          4.52         5.61 o                         
   1  -7   5        319.21        216.84        22.72 o                         
   2  -7   5         83.47         86.49         7.73 o                         
   3  -7   5       1070.54        976.18        67.72 o                         
   4  -7   5        765.06        754.44        37.03 o                         
   5  -7   5        136.18        141.97        21.48 o                         
   6  -7   5        217.00        129.34         9.90 o                         
   7  -7   5        734.56        735.67        47.64 o                         
   8  -7   5         47.08         42.29        11.48 o                         
   9  -7   5        106.96         58.61         7.01 o                         
  10  -7   5         29.84         23.67         5.92 o                         
  11  -7   5         34.12          6.12         6.33 o                         
  12  -7   5        167.38        126.39        11.75 o                         
  13  -7   5          0.54          2.87         6.53 o                         
  14  -7   5         52.99         24.20        10.98 o                         
  15  -7   5         62.16         77.70        15.89 o                         
  16  -7   5          0.36         -1.59        13.26 o                         
 -16  -6   5         19.28         25.59        10.99 o                         
 -15  -6   5          0.11          2.70         9.87 o                         
 -14  -6   5        257.20        256.21        20.03 o                         
 -13  -6   5          5.36        -13.46        13.57 o                         
 -12  -6   5        378.89        386.42        30.68 o                         
 -11  -6   5        269.37        307.16        17.98 o                         
 -10  -6   5         19.82          8.75         7.29 o                         
  -9  -6   5         49.57         36.14        10.20 o                         
  -8  -6   5       1364.26       1339.45        53.65 o                         
  -7  -6   5        875.63        817.12        33.69 o                         
  -6  -6   5        773.59        849.79        34.17 o                         
  -5  -6   5        107.05         93.90         6.73 o                         
  -4  -6   5        102.39        163.18        13.20 o                         
  -3  -6   5          3.92         78.88         6.52 o                         
  -2  -6   5       1047.95       1157.86        57.24 o                         
  -1  -6   5        903.77        968.46        47.42 o                         
   0  -6   5        251.05        244.76        26.10 o                         
   1  -6   5       3283.13       3378.70       273.80 o                         
   2  -6   5        575.86        858.32        70.64 o                         
   3  -6   5       1464.69       1948.50       126.24 o                         
   4  -6   5       6767.46       8096.28       378.74 o                         
   5  -6   5       1586.68       1862.67        88.85 o                         
   6  -6   5       2184.53       2452.15       116.62 o                         
   7  -6   5        743.99        873.31        44.22 o                         
   8  -6   5        118.28        154.62        11.44 o                         
   9  -6   5        719.99        833.90        43.32 o                         
  10  -6   5        766.70        689.02        36.96 o                         
  11  -6   5       1057.70       1116.66        57.47 o                         
  12  -6   5        122.60        123.24        14.33 o                         
  13  -6   5        335.05        331.78        21.39 o                         
  14  -6   5        810.39        868.25        41.42 o                         
  15  -6   5        148.49        127.61        14.20 o                         
  16  -6   5         16.43         10.15        16.01 o                         
 -16  -5   5          5.82         10.07        10.91 o                         
 -15  -5   5          0.00         -9.62        13.51 o                         
 -14  -5   5         80.84         86.47        14.93 o                         
 -13  -5   5        334.41        380.10        24.47 o                         
 -12  -5   5         17.48         19.41         6.51 o                         
 -11  -5   5         57.75         50.49        11.88 o                         
 -10  -5   5          0.85         -1.13         8.73 o                         
  -9  -5   5          6.74          6.98         5.19 o                         
  -8  -5   5        137.92         95.76         8.55 o                         
  -7  -5   5        732.50        774.78        32.07 o                         
  -6  -5   5        499.49        529.60        23.01 o                         
  -5  -5   5        830.04        801.38        37.41 o                         
  -4  -5   5         96.50         71.76        22.84 o                         
  -3  -5   5        840.96        911.79        39.61 o                         
  -2  -5   5       2222.46       2154.50        88.89 o                         
  -1  -5   5        131.62        151.34         9.60 o                         
   0  -5   5         26.02         24.64         8.84 o                         
   1  -5   5        348.78        295.65        25.56 o                         
   2  -5   5         45.88         24.71         5.94 o                         
   3  -5   5         12.51         10.23         3.16 o                         
   4  -5   5          0.31         -2.26         4.44 o                         
   5  -5   5         37.04         27.49         7.76 o                         
   6  -5   5        403.07        362.23        19.95 o                         
   7  -5   5        256.83        255.29        25.67 o                         
   8  -5   5        151.99        151.28        15.76 o                         
   9  -5   5          0.93          5.81         5.35 o                         
  10  -5   5        841.15        784.89        38.23 o                         
  11  -5   5         63.19         48.91        12.21 o                         
  12  -5   5         62.55         69.47         7.48 o                         
  13  -5   5          1.41          3.78         6.45 o                         
  14  -5   5          4.14         -6.72         9.50 o                         
  15  -5   5         72.23         56.43        10.22 o                         
  16  -5   5         18.64         14.42        46.67 o                         
 -17  -4   5        123.14        153.46        15.78 o                         
 -16  -4   5         53.62         76.52        12.01 o                         
 -15  -4   5         43.11         35.56        10.57 o                         
 -14  -4   5         21.10         47.56        13.81 o                         
 -13  -4   5          8.63         22.26         8.64 o                         
 -12  -4   5        312.57        295.41        17.02 o                         
 -11  -4   5        149.17        112.64        10.86 o                         
 -10  -4   5          0.25         -5.00         5.00 o                         
  -9  -4   5        464.36        452.79        24.69 o                         
  -8  -4   5         90.69         85.19         8.29 o                         
  -7  -4   5        181.39        184.16        14.65 o                         
  -6  -4   5         22.13         18.85         4.68 o                         
  -5  -4   5        703.13        714.41        28.73 o                         
  -4  -4   5       1025.21       1307.45        54.57 o                         
  -3  -4   5        855.32        978.96        41.04 o                         
  -2  -4   5        323.68        415.56        17.60 o                         
  -1  -4   5       8452.98       9659.47       452.39 o                         
   1  -4   5       3150.47       3517.29       284.60 o                         
   2  -4   5      12704.13      14654.80      1186.49 o                         
   3  -4   5        166.43        301.77        14.07 o                         
   4  -4   5       1329.28       1379.55        57.42 o                         
   5  -4   5         31.84         40.57         3.99 o                         
   6  -4   5         68.50         47.33         4.59 o                         
   7  -4   5          0.70         13.89         3.92 o                         
   8  -4   5         15.21          9.07         4.14 o                         
   9  -4   5       1345.66       1486.45        64.80 o                         
  10  -4   5        112.70         82.04        10.23 o                         
  11  -4   5        177.49        193.05        13.57 o                         
  12  -4   5          0.01         -4.23         5.37 o                         
  13  -4   5        690.11        646.37        33.26 o                         
  14  -4   5         64.87         63.85         7.39 o                         
  15  -4   5          0.27         11.07        26.42 o                         
  16  -4   5          2.56         13.52         8.79 o                         
 -17  -3   5         37.51         44.26        18.95 o                         
 -16  -3   5         84.17         81.22        16.45 o                         
 -15  -3   5          2.27         -1.57         9.73 o                         
 -14  -3   5         99.22         96.94        13.99 o                         
 -13  -3   5        314.41        379.74        23.91 o                         
 -12  -3   5          5.87          9.55         8.20 o                         
 -11  -3   5         17.33          8.43         5.61 o                         
 -10  -3   5        200.89        213.92        12.62 o                         
  -9  -3   5         59.57         47.05         6.50 o                         
  -8  -3   5        473.51        491.00        30.57 o                         
  -7  -3   5         23.77         26.06         7.98 o                         
  -6  -3   5         17.50          7.96         4.88 o                         
  -5  -3   5        596.39        515.52        31.43 o                         
  -4  -3   5         61.59         47.20        15.56 o                         
  -3  -3   5         71.75        107.19        12.21 o                         
  -2  -3   5         57.93         28.47         3.00 o                         
  -1  -3   5        799.53        681.18        30.58 o                         
   0  -3   5       2325.18       1780.53       100.40 o                         
   1  -3   5       4469.21       3648.53       268.62 o                         
   2  -3   5        290.09        372.63        57.29 o                         
   3  -3   5       2766.10       3013.83       122.92 o                         
   4  -3   5        354.96        205.86        12.44 o                         
   5  -3   5        329.81        270.19        33.17 o                         
   6  -3   5        838.88        688.04        31.40 o                         
   7  -3   5        605.11        576.55        27.84 o                         
   8  -3   5         63.64         50.54        13.77 o                         
   9  -3   5        413.42        464.89        23.70 o                         
  10  -3   5         62.82         77.20         6.91 o                         
  11  -3   5          9.14         13.78        10.62 o                         
  12  -3   5         18.45         23.57         8.11 o                         
  13  -3   5         19.63         18.83         5.75 o                         
  14  -3   5          0.01         -5.61         5.61 o                         
  15  -3   5          1.99         -6.08        11.71 o                         
  16  -3   5         31.55         32.66         9.51 o                         
 -17  -2   5         25.69         50.80        18.96 o                         
 -16  -2   5          9.31          6.04        22.28 o                         
 -15  -2   5         18.66         23.63         9.88 o                         
 -14  -2   5        320.43        437.66        27.58 o                         
 -13  -2   5        445.29        500.73        25.69 o                         
 -12  -2   5          7.46          1.67         5.68 o                         
 -11  -2   5        254.22        253.28        14.60 o                         
 -10  -2   5          4.85          4.57         4.86 o                         
  -9  -2   5         24.54         17.27         7.35 o                         
  -8  -2   5       3708.46       4324.64       159.32 o                         
  -7  -2   5          0.30          4.67         3.88 o                         
  -6  -2   5       7035.20       7092.84       257.76 o                         
  -5  -2   5        455.93       1007.30        38.90 o                         
  -4  -2   5      12325.04      14156.27       664.78 o                         
  -3  -2   5       2378.39       2420.91        98.87 o                         
  -1  -2   5       1033.70       1010.47        42.40 o                         
   0  -2   5        772.02        723.92        59.11 o                         
   1  -2   5       2587.51       3042.89       143.87 o                         
   3  -2   5      15795.04      19353.61      1109.36 o                         
   4  -2   5       1743.09       1718.59        71.86 o                         
   5  -2   5        437.55        660.69        29.92 o                         
   6  -2   5       2527.28       2867.22       119.15 o                         
   7  -2   5         62.94         80.70         6.18 o                         
   8  -2   5        870.47        834.84        38.53 o                         
   9  -2   5       1002.10       1150.49        62.17 o                         
  10  -2   5         79.45        113.61        13.30 o                         
  11  -2   5        178.96        170.91        15.10 o                         
  12  -2   5          0.04          1.01        15.19 o                         
  13  -2   5         35.68         36.76        12.10 o                         
  14  -2   5          1.90          6.70        14.12 o                         
  15  -2   5          0.04         -0.78        12.46 o                         
  16  -2   5         17.69         14.54        11.43 o                         
 -17  -1   5         89.73        119.44        14.80 o                         
 -16  -1   5        225.24        243.23        21.39 o                         
 -15  -1   5        118.19        110.90        12.64 o                         
 -14  -1   5          0.22         -8.10        12.37 o                         
 -13  -1   5        252.88        302.55        23.35 o                         
 -12  -1   5         51.17         34.28         6.67 o                         
 -11  -1   5        106.69        112.30        14.72 o                         
 -10  -1   5        156.50        169.39        10.79 o                         
  -9  -1   5         29.24         30.81         4.91 o                         
  -8  -1   5        546.33        520.16        22.57 o                         
  -7  -1   5        274.31        256.12        16.68 o                         
  -6  -1   5        556.92        442.27        19.00 o                         
  -5  -1   5        875.31        728.41        31.52 o                         
  -4  -1   5        518.32        524.41        22.53 o                         
  -3  -1   5        108.19         61.64         5.73 o                         
  -2  -1   5       2511.76       1960.27       110.67 o                         
  -1  -1   5        404.85        237.49        21.22 o                         
   0  -1   5        957.04        621.42        26.94 o                         
   1  -1   5        105.55         92.26        12.80 o                         
   2  -1   5          2.10         29.98        13.36 o                         
   3  -1   5        440.97        529.82        36.66 o                         
   4  -1   5        220.21        243.91        15.70 o                         
   5  -1   5          4.50          0.20         2.59 o                         
   6  -1   5        210.45        210.14        11.76 o                         
   7  -1   5       1076.42       1043.18        46.54 o                         
   8  -1   5         26.76         29.44         7.44 o                         
   9  -1   5        381.80        430.01        28.93 o                         
  10  -1   5          3.73         -1.47         5.79 o                         
  11  -1   5        438.69        431.27        25.21 o                         
  12  -1   5         10.94          6.58         5.44 o                         
  13  -1   5         39.47         43.60         6.39 o                         
  14  -1   5          5.37         12.95         6.48 o                         
  15  -1   5         22.98         37.49        11.18 o                         
  16  -1   5          0.30         -5.67         8.34 o                         
 -17   0   5        209.43        257.94        40.07 o                         
 -16   0   5        143.01        175.11        28.07 o                         
 -15   0   5        439.54        531.08        34.03 o                         
 -14   0   5          2.59          5.23         8.63 o                         
 -13   0   5        201.55        215.53        18.20 o                         
 -12   0   5        114.28        109.13         9.13 o                         
 -11   0   5        177.37        142.10         9.98 o                         
 -10   0   5         10.17          8.48         4.90 o                         
  -9   0   5          9.15         11.11         4.59 o                         
  -8   0   5        142.48        188.51        16.54 o                         
  -7   0   5         61.96         49.39         4.81 o                         
  -6   0   5        176.43        164.43        14.20 o                         
  -5   0   5       1894.46       1669.35        62.64 o                         
  -4   0   5        138.36         90.55         6.12 o                         
  -3   0   5       5293.22       5193.73       245.34 o                         
  -2   0   5         54.58         37.08         5.78 o                         
  -1   0   5       3670.85       4504.17       261.79 o                         
   0   0   5          4.41          5.78         1.80 o                         
   2   0   5        173.09        200.11        54.32 o                         
   3   0   5        645.07        656.46        30.11 o
[truncated: 1,101,277 more chars]
